# Supplementary material for: A SARS-CoV-2 variant elicits an antibody response with a shifted immunodominance hierarchy
Source: bioRxiv. 2021 Oct 13:2021.10.12.464114. Preprint. [Version 1] doi: 10.1101/2021.10.12.464114 (PMC8528074; doi:10.1101/2021.10.12.464114)
Supplement: Supplement 2 — Data file S2. The effects of all single amino-acid mutations in the B.1.351 RBD on ACE2 binding and RBD expression. [file media-2.csv]

target	wildtype	position	mutant	mutation	bind	delta_bind	n_bc_bind	n_libs_bind	bind_rep1	bind_rep2	expr	delta_expr	n_bc_expr	n_libs_expr	expr_rep1	expr_rep2	delta_bind_lib1	delta_bind_lib2	delta_expr_lib1	delta_expr_lib2
B1351	N	331	A	N331A	9.40884	0.12426	4	2	9.31807	9.49961	9.72294	-0.27844	3	2	9.63034	9.81554	0.10425	0.14428	-0.29116	-0.26571
B1351	N	331	C	N331C	9.08254	-0.20203	18	2	9.06925	9.09584	9.36532	-0.63606	17	2	9.18919	9.54145	-0.14457	-0.25949	-0.73231	-0.5398
B1351	N	331	D	N331D	9.28588	0.00131	13	2	9.18921	9.38256	9.77842	-0.22296	15	2	9.70504	9.8518	-0.02461	0.02723	-0.21646	-0.22945
B1351	N	331	E	N331E	9.39438	0.1098	11	2	9.36041	9.42835	10.06567	0.0643	10	2	9.93181	10.19954	0.14659	0.07302	0.01031	0.11829
B1351	N	331	F	N331F	9.12783	-0.15674	15	2	9.07594	9.17972	9.42578	-0.5756	14	2	9.30185	9.5497	-0.13788	-0.17561	-0.61965	-0.53155
B1351	N	331	G	N331G	9.28022	-0.00436	13	2	9.2499	9.31054	9.78933	-0.21205	13	2	9.54815	10.0305	0.03608	-0.04479	-0.37335	-0.05075
B1351	N	331	H	N331H	9.24478	-0.03979	8	2	9.21417	9.2754	9.55379	-0.44759	6	2	9.66256	9.44502	0.00035	-0.07993	-0.25894	-0.63623
B1351	N	331	I	N331I	9.18343	-0.10115	12	2	9.12287	9.24398	9.61759	-0.38379	12	2	9.45996	9.77521	-0.09095	-0.11135	-0.46154	-0.30604
B1351	N	331	K	N331K	9.32069	0.03611	6	2	9.27646	9.36491	9.76911	-0.23227	6	2	9.65339	9.88483	0.06264	0.00958	-0.26811	-0.19642
B1351	N	331	L	N331L	9.25406	-0.03052	15	2	9.20617	9.30194	9.57952	-0.42186	15	2	9.49286	9.66617	-0.00765	-0.05339	-0.42864	-0.41508
B1351	N	331	M	N331M	9.10211	-0.18247	10	2	9.03006	9.17416	9.49769	-0.50369	9	2	9.41372	9.58166	-0.18376	-0.18117	-0.50778	-0.49959
B1351	N	331	N	N331N	9.28458	0	17783	2	9.21382	9.35533	10.00138	0	17655	2	9.9215	10.08125	0	0	0	0
B1351	N	331	P	N331P	9.19551	-0.08906	10	2	9.09331	9.29772	9.8977	-0.10368	12	2	9.94305	9.85236	-0.12051	-0.05761	0.02155	-0.22889
B1351	N	331	Q	N331Q	9.23591	-0.04867	10	2	9.17821	9.29361	9.99753	-0.00385	10	2	9.88291	10.11214	-0.03561	-0.06172	-0.03859	0.03089
B1351	N	331	R	N331R	9.32694	0.04236	15	2	9.13824	9.51563	9.50874	-0.49263	13	2	9.78844	9.22905	-0.07558	0.1603	-0.13306	-0.8522
B1351	N	331	S	N331S	9.32391	0.03933	10	2	9.26117	9.38664	9.83752	-0.16386	11	2	9.67737	9.99766	0.04735	0.03131	-0.24413	-0.08359
B1351	N	331	T	N331T	9.20965	-0.07493	12	2	9.00132	9.41798	9.77859	-0.22279	13	2	9.52913	10.02805	-0.2125	0.06265	-0.39237	-0.0532
B1351	N	331	V	N331V	9.23589	-0.04869	5	2	9.15999	9.31179	9.69318	-0.3082	4	2	9.59236	9.79399	-0.05383	-0.04354	-0.32914	-0.28726
B1351	N	331	W	N331W	9.18269	-0.10189	11	2	9.01742	9.34795	8.92012	-1.08125	11	2	8.79683	9.04342	-0.1964	-0.00738	-1.12467	-1.03783
B1351	N	331	Y	N331Y	9.13972	-0.14486	14	2	9.14727	9.13218	9.26382	-0.73756	13	2	9.15179	9.37585	-0.06655	-0.22315	-0.76971	-0.7054
B1351	I	332	A	I332A	9.30749	0.02291	10	2	9.24834	9.36663	10.1672	0.16582	7	2	10.173	10.1614	0.03452	0.0113	0.2515	0.08015
B1351	I	332	C	I332C	9.23952	-0.04505	7	2	9.18044	9.2986	10.1103	0.10893	7	2	10.04335	10.17726	-0.03338	-0.05673	0.12185	0.09601
B1351	I	332	D	I332D	9.281	-0.00358	10	2	9.3586	9.2034	10.06051	0.05913	11	2	10.09196	10.02906	0.14478	-0.15193	0.17046	-0.05219
B1351	I	332	E	I332E	9.30571	0.02114	15	2	9.22997	9.38146	10.0784	0.07702	13	2	10.03732	10.11948	0.01615	0.02613	0.11582	0.03823
B1351	I	332	F	I332F	9.26963	-0.01495	9	2	9.19	9.34926	10.04729	0.04591	9	2	10.011	10.08357	-0.02382	-0.00607	0.0895	0.00232
B1351	I	332	G	I332G	9.35408	0.0695	8	2	9.26476	9.44339	10.15764	0.15626	8	2	10.02213	10.29314	0.05094	0.08806	0.10063	0.21189
B1351	I	332	H	I332H	9.29539	0.01081	18	2	9.22077	9.37001	10.11757	0.11619	20	2	9.94902	10.28611	0.00695	0.01468	0.02752	0.20486
B1351	I	332	I	I332I	9.28458	0	17783	2	9.21382	9.35533	10.00138	0	17655	2	9.9215	10.08125	0	0	0	0
B1351	I	332	K	I332K	9.3168	0.03222	13	2	9.24346	9.39014	9.98392	-0.01746	12	2	9.88481	10.08303	0.02964	0.03481	-0.03669	0.00178
B1351	I	332	L	I332L	9.25648	-0.02809	9	2	9.25097	9.262	9.88932	-0.11205	9	2	9.87232	9.90633	0.03715	-0.09333	-0.04918	-0.17492
B1351	I	332	M	I332M	9.21704	-0.06754	10	2	9.18653	9.24755	9.95796	-0.04342	8	2	9.83258	10.08334	-0.02729	-0.10778	-0.08892	0.00209
B1351	I	332	N	I332N	9.2514	-0.03317	4	2	9.27156	9.23124	10.09891	0.09753	5	2	10.08183	10.11599	0.05774	-0.12409	0.16033	0.03474
B1351	I	332	P	I332P	9.18497	-0.0996	8	2	9.11253	9.25742	10.1329	0.13152	8	2	9.92552	10.34028	-0.10129	-0.09791	0.00402	0.25903
B1351	I	332	Q	I332Q	9.29768	0.0131	11	2	9.20872	9.38664	10.09682	0.09545	13	2	9.86555	10.3281	-0.0051	0.03131	-0.05595	0.24685
B1351	I	332	R	I332R	9.12728	-0.1573	7	2	9.00065	9.2539	9.72526	-0.27612	8	2	9.76375	9.68678	-0.21317	-0.10143	-0.15775	-0.39447
B1351	I	332	S	I332S	9.38342	0.09885	11	2	9.34437	9.42247	9.71962	-0.28176	10	2	9.29108	10.14816	0.13055	0.06714	-0.63042	0.06691
B1351	I	332	T	I332T	9.22047	-0.0641	7	2	9.17142	9.26953	9.7996	-0.20178	7	2	10.21	9.3892	-0.0424	-0.0858	0.2885	-0.69205
B1351	I	332	V	I332V	9.25708	-0.0275	16	2	9.19014	9.32401	9.94654	-0.05484	15	2	9.71375	10.17933	-0.02368	-0.03132	-0.20775	0.09808
B1351	I	332	W	I332W	9.16949	-0.11509	13	2	9.06934	9.26964	9.80183	-0.19955	12	2	9.66485	9.93881	-0.14448	-0.08569	-0.25665	-0.14244
B1351	I	332	Y	I332Y	9.28643	0.00185	13	2	9.29635	9.27651	9.96632	-0.03506	13	2	9.95477	9.97787	0.08253	-0.07882	0.03327	-0.10338
B1351	T	333	A	T333A	9.27468	-0.0099	11	2	9.083	9.46635	9.7892	-0.21218	10	2	9.71401	9.86439	-0.13082	0.11102	-0.20749	-0.21686
B1351	T	333	C	T333C	9.14581	-0.13876	9	2	9.11165	9.17998	9.30934	-0.69203	9	2	9.24253	9.37615	-0.10217	-0.17535	-0.67897	-0.7051
B1351	T	333	D	T333D	9.2332	-0.05138	13	2	9.16708	9.29932	9.62465	-0.37673	14	2	9.31107	9.93823	-0.04674	-0.05601	-0.61043	-0.14302
B1351	T	333	E	T333E	9.16644	-0.11813	8	2	9.07544	9.25745	9.87473	-0.12664	10	2	9.69969	10.04978	-0.13838	-0.09788	-0.22181	-0.03147
B1351	T	333	F	T333F	8.98569	-0.22813	7	1	8.98569		9.65956	-0.34182	8	2	9.32018	9.99893	-0.22813		-0.60132	-0.08232
B1351	T	333	G	T333G	9.21365	-0.07092	13	2	9.11774	9.30957	9.70905	-0.29232	14	2	9.42268	9.99543	-0.09608	-0.04576	-0.49882	-0.08582
B1351	T	333	H	T333H	9.145	-0.13958	10	2	8.93959	9.35041	9.51037	-0.49101	9	2	9.15332	9.86743	-0.27423	-0.00492	-0.76818	-0.21382
B1351	T	333	I	T333I	9.11577	-0.16881	9	2	9.08237	9.14917	9.44611	-0.55527	10	2	9.28287	9.60935	-0.13145	-0.20616	-0.63863	-0.4719
B1351	T	333	K	T333K	9.2795	-0.00508	5	2	9.19179	9.3672	9.69778	-0.3036	6	2	9.40572	9.98984	-0.02203	0.01187	-0.51578	-0.09141
B1351	T	333	L	T333L	9.20293	-0.08165	13	2	9.1575	9.24836	9.4868	-0.51458	14	2	9.43781	9.53579	-0.05632	-0.10697	-0.48369	-0.54546
B1351	T	333	M	T333M	9.14707	-0.13751	10	2	9.07741	9.21673	9.63269	-0.36869	10	2	9.72353	9.54185	-0.13641	-0.1386	-0.19797	-0.5394
B1351	T	333	N	T333N	9.2704	-0.01418	8	2	9.15664	9.38415	9.84343	-0.15795	11	2	9.58643	10.10043	-0.05718	0.02882	-0.33507	0.01918
B1351	T	333	P	T333P	9.28147	-0.00311	7	2	9.15192	9.41101	10.00502	0.00364	7	2	9.88621	10.12384	-0.0619	0.05568	-0.03529	0.04259
B1351	T	333	Q	T333Q	9.12281	-0.16177	10	2	9.15422	9.0914	9.38514	-0.61624	11	2	9.40324	9.36705	-0.0596	-0.26393	-0.51826	-0.7142
B1351	T	333	R	T333R	9.32539	0.04082	8	2	9.28203	9.36876	9.66285	-0.33853	9	2	9.69758	9.62811	0.06821	0.01343	-0.22392	-0.45314
B1351	T	333	S	T333S	9.23858	-0.046	10	2	9.14356	9.33361	10.12862	0.12724	10	2	10.05105	10.20618	-0.07026	-0.02172	0.12955	0.12493
B1351	T	333	T	T333T	9.28458	0	17783	2	9.21382	9.35533	10.00138	0	17655	2	9.9215	10.08125	0	0	0	0
B1351	T	333	V	T333V	9.22879	-0.05579	7	2	9.13852	9.31905	9.65932	-0.34206	8	2	9.39268	9.92596	-0.0753	-0.03628	-0.52882	-0.15529
B1351	T	333	W	T333W	9.11078	-0.17379	13	2	9.15523	9.06634	9.17769	-0.82369	9	2	9.11145	9.24392	-0.05859	-0.28899	-0.81005	-0.83733
B1351	T	333	Y	T333Y	9.20286	-0.08171	11	2	9.10413	9.3016	9.37995	-0.62143	11	2	9.3683	9.39159	-0.10969	-0.05373	-0.5532	-0.68966
B1351	N	334	A	N334A	9.13273	-0.15185	3	2	9.2473	9.01816	9.87289	-0.12849	3	2	9.49959	10.24618	0.03348	-0.33717	-0.42191	0.16493
B1351	N	334	C	N334C	9.14125	-0.07258	7	1	9.14125		9.48216	-0.43934	7	1	9.48216		-0.07257		-0.43934
B1351	N	334	D	N334D	9.35932	0.07474	2	2	9.38064	9.338	10.02549	0.02412	2	2	9.64341	10.40757	0.16682	-0.01733	-0.27809	0.32632
B1351	N	334	E	N334E	9.35444	0.06986	5	2	9.20398	9.5049	10.23767	0.23629	4	2	9.87562	10.59972	-0.00984	0.14957	-0.04588	0.51847
B1351	N	334	F	N334F	8.94631	-0.33827	8	2	8.74844	9.14417	8.98696	-1.01442	7	2	8.64348	9.33043	-0.46538	-0.21116	-1.27802	-0.75082
B1351	N	334	G	N334G	9.13535	-0.14923	6	2	8.89873	9.37197	10.18103	0.17965	6	2	10.24264	10.11942	-0.31509	0.01664	0.32114	0.03817
B1351	N	334	H	N334H	9.26512	-0.01946	6	2	9.2116	9.31864	10.05718	0.0558	6	2	10.05844	10.05592	-0.00222	-0.03669	0.13694	-0.02533
B1351	N	334	I	N334I	9.16626	-0.11832	9	2	9.01582	9.3167	9.45244	-0.54894	9	2	9.45377	9.45111	-0.198	-0.03863	-0.46773	-0.63014
B1351	N	334	K	N334K	9.40178	0.1172	10	2	9.35792	9.44563	10.03646	0.03508	8	2	10.00385	10.06906	0.1441	0.0903	0.08235	-0.01219
B1351	N	334	L	N334L	9.07708	-0.2075	6	2	8.97923	9.17493	9.32337	-0.67801	8	2	9.02033	9.62641	-0.23459	-0.1804	-0.90117	-0.45484
B1351	N	334	M	N334M	9.10778	-0.17679	11	2	9.02688	9.18869	9.67042	-0.33096	13	2	9.48931	9.85153	-0.18694	-0.16664	-0.43219	-0.22972
B1351	N	334	N	N334N	9.28458	0	17783	2	9.21382	9.35533	10.00138	0	17655	2	9.9215	10.08125	0	0	0	0
B1351	N	334	P	N334P	9.17498	-0.1096	9	2	9.04767	9.30228	9.59572	-0.40566	8	2	9.62719	9.56424	-0.16615	-0.05305	-0.29431	-0.51701
B1351	N	334	Q	N334Q	9.40542	0.12084	5	2	9.46898	9.34186	10.18174	0.10049	3	1		10.18174	0.25516	-0.01347		0.10049
B1351	N	334	R	N334R	9.24535	-0.03923	9	2	9.27417	9.21653	9.95095	-0.05042	9	2	9.7201	10.18181	0.06035	-0.1388	-0.2014	0.10056
B1351	N	334	S	N334S	9.29021	0.00563	9	2	9.25601	9.3244	9.82133	-0.18005	8	2	9.72766	9.915	0.04219	-0.03093	-0.19384	-0.16625
B1351	N	334	T	N334T	9.33954	0.05496	8	2	9.2133	9.46578	9.88703	-0.11435	10	2	9.76576	10.00829	-0.00052	0.11045	-0.15574	-0.07296
B1351	N	334	V	N334V	9.14662	-0.13795	5	2	9.12491	9.16834	9.4307	-0.57068	5	2	9.607	9.25439	-0.08891	-0.18699	-0.3145	-0.82686
B1351	N	334	W	N334W	8.7475	-0.53708	5	2	8.52168	8.97332	8.70433	-1.29705	5	2	8.30242	9.10624	-0.69214	-0.38201	-1.61908	-0.97501
B1351	N	334	Y	N334Y	8.90478	-0.37979	7	2	8.59798	9.21159	9.66427	-0.33711	8	2	9.88761	9.44093	-0.61584	-0.14374	-0.03389	-0.64032
B1351	L	335	A	L335A	9.30604	0.02146	6	2	9.11884	9.49324	9.9183	-0.08308	7	2	9.94573	9.89087	-0.09498	0.13791	0.02423	-0.19038
B1351	L	335	C	L335C	9.25257	-0.032	12	2	9.20025	9.3049	9.85335	-0.14803	12	2	9.76146	9.94524	-0.01357	-0.05043	-0.16004	-0.13601
B1351	L	335	D	L335D	9.24541	-0.03916	10	2	9.24725	9.24358	9.99218	-0.00919	9	2	10.00868	9.97569	0.03343	-0.11175	0.08718	-0.10556
B1351	L	335	E	L335E	9.41598	0.1314	17	2	9.28612	9.54583	10.08866	0.08728	16	2	10.04171	10.1356	0.0723	0.1905	0.12021	0.05435
B1351	L	335	F	L335F	9.2374	-0.04718	5	2	9.03617	9.43863	10.02661	0.02523	5	2	10.00024	10.05298	-0.17765	0.0833	0.07874	-0.02827
B1351	L	335	G	L335G	9.24444	-0.04014	7	2	9.24797	9.2409	10.01733	0.01595	8	2	9.89714	10.13753	0.03415	-0.11443	-0.02436	0.05628
B1351	L	335	H	L335H	9.12475	-0.15982	4	2	9.21623	9.03328	9.9155	-0.08588	4	2	9.64974	10.18126	0.00241	-0.32205	-0.27176	0.10001
B1351	L	335	I	L335I	9.2494	-0.03517	4	2	9.16241	9.3364	9.91208	-0.0893	5	2	9.79545	10.02871	-0.05141	-0.01893	-0.12605	-0.05254
B1351	L	335	K	L335K	9.27173	-0.01284	9	2	9.20589	9.33758	10.21907	0.2177	11	2	10.13271	10.30544	-0.00793	-0.01775	0.21121	0.22419
B1351	L	335	L	L335L	9.28458	0	17783	2	9.21382	9.35533	10.00138	0	17655	2	9.9215	10.08125	0	0	0	0
B1351	L	335	M	L335M	9.26336	-0.02122	11	2	9.14869	9.37803	9.9472	-0.05418	11	2	9.693	10.20139	-0.06513	0.0227	-0.2285	0.12014
B1351	L	335	N	L335N	9.34834	0.06376	13	2	9.24526	9.45141	10.0276	0.02622	13	2	9.95012	10.10508	0.03144	0.09608	0.02862	0.02383
B1351	L	335	P	L335P	9.31248	0.0279	6	2	9.22664	9.39832	10.36472	0.36334	6	2	10.23209	10.49734	0.01282	0.04299	0.31059	0.41609
B1351	L	335	Q	L335Q	9.31235	0.02777	8	2	9.23983	9.38487	10.00334	0.00196	10	2	9.85807	10.14861	0.02601	0.02954	-0.06343	0.06736
B1351	L	335	R	L335R	9.30582	0.02124	8	2	9.2824	9.32925	9.96198	-0.0394	8	2	10.09131	9.83266	0.06858	-0.02608	0.16981	-0.24859
B1351	L	335	S	L335S	9.1995	-0.08508	7	2	9.07476	9.32423	10.02957	0.02819	8	2	10.20265	9.8565	-0.13906	-0.0311	0.28115	-0.22475
B1351	L	335	T	L335T	9.27618	-0.0084	6	2	9.17556	9.37681	10.07366	0.07228	7	2	10.09118	10.05613	-0.03826	0.02148	0.16968	-0.02512
B1351	L	335	V	L335V	9.17624	-0.10834	12	2	9.07865	9.27382	10.01273	0.01135	12	2	9.91918	10.10627	-0.13517	-0.08151	-0.00232	0.02502
B1351	L	335	W	L335W	9.34482	0.06024	12	2	9.2821	9.40754	9.95737	-0.044	12	2	9.89718	10.01757	0.06828	0.05221	-0.02432	-0.06368
B1351	L	335	Y	L335Y	9.28732	0.00274	12	2	9.19277	9.38187	10.02174	0.02036	12	2	10.03591	10.00757	-0.02105	0.02654	0.11441	-0.07368
B1351	C	336	A	C336A	8.37387	-0.91071	5	2	8.47255	8.27519	8.35978	-1.64159	5	2	8.18991	8.52966	-0.74127	-1.08014	-1.73159	-1.55159
B1351	C	336	C	C336C	9.28458	0	17783	2	9.21382	9.35533	10.00138	0	17655	2	9.9215	10.08125	0	0	0	0
B1351	C	336	D	C336D	8.34952	-0.8643	3	1	8.34952		8.96805	-0.95345	3	1	8.96805		-0.8643		-0.95345
B1351	C	336	E	C336E	8.52509	-0.83024	1	1		8.52509	9.03356	-0.96782	2	2	8.93594	9.13118		-0.83024	-0.98556	-0.95007
B1351	C	336	F	C336F	8.46468	-0.81989	4	2	8.53327	8.39609	8.57987	-1.42151	4	2	8.61972	8.54002	-0.68055	-0.95924	-1.30178	-1.54123
B1351	C	336	G	C336G	8.41903	-0.86554	5	2	8.21893	8.61914	8.69671	-1.30467	4	2	8.28717	9.10624	-0.99489	-0.73619	-1.63433	-0.97501
B1351	C	336	H	C336H	8.45863	-0.82595	2	2	8.35213	8.56513	8.48264	-1.51874	2	2	8.52654	8.43874	-0.86169	-0.7902	-1.39496	-1.64251
B1351	C	336	I	C336I	8.15223	-1.13235	2	2	8.10297	8.20149	8.68035	-1.32102	2	2	8.62533	8.73537	-1.11085	-1.15384	-1.29617	-1.34588
B1351	C	336	K	C336K	8.92772	-0.42761	1	1		8.92772	8.64926	-1.43199	2	1		8.64926		-0.42761		-1.43199
B1351	C	336	L	C336L	7.9804	-1.23342	2	1	7.9804		8.62411	-1.2974	3	1	8.62411		-1.23342		-1.29739
B1351	C	336	M	C336M	8.35794	-0.92663	7	2	8.1769	8.53898	8.46037	-1.54101	6	2	8.44987	8.47087	-1.03692	-0.81635	-1.47163	-1.61038
B1351	C	336	N	C336N	8.53422	-0.82111	1	1		8.53422	9.13405	-0.94721	2	1		9.13405		-0.82111		-0.9472
B1351	C	336	P	C336P	8.09661	-1.18797	3	2	7.97009	8.22313	7.92392	-2.07746	3	2	8.31751	7.53033	-1.24373	-1.1322	-1.60399	-2.55092
B1351	C	336	Q	C336Q	8.32357	-1.03176	1	1		8.32357	8.76287	-1.31838	1	1		8.76287		-1.03176		-1.31838
B1351	C	336	R	C336R	8.21973	-1.06485	5	2	7.88679	8.55267	8.08277	-1.91861	4	2	8.08546	8.08007	-1.32703	-0.80266	-1.83604	-2.00118
B1351	C	336	S	C336S	8.53541	-0.74917	6	2	8.54744	8.52337	8.98683	-1.01455	5	2	8.71093	9.26273	-0.66638	-0.83196	-1.21057	-0.81852
B1351	C	336	T	C336T	8.47784	-0.80674	4	2	8.45402	8.50166	8.74544	-1.25593	4	2	8.62956	8.86133	-0.7598	-0.85367	-1.29194	-1.21992
B1351	C	336	V	C336V	8.60402	-0.68055	4	2	8.58286	8.62519	8.49147	-1.50991	4	2	8.47238	8.51055	-0.63096	-0.73014	-1.44912	-1.5707
B1351	C	336	W	C336W	8.17264	-1.04119	3	1	8.17264		7.88913	-2.03237	2	1	7.88913		-1.04118		-2.03237
B1351	C	336	Y	C336Y	8.01111	-1.27347	2	2	7.50115	8.52107	8.00854	-2.07271	1	1		8.00854	-1.71267	-0.83426		-2.07271
B1351	P	337	A	P337A	9.22054	-0.06404	24	2	9.1073	9.33378	9.85351	-0.14787	23	2	9.78832	9.9187	-0.10652	-0.02155	-0.13318	-0.16255
B1351	P	337	C	P337C	9.04122	-0.24336	9	2	8.93744	9.14499	9.56517	-0.43621	8	2	9.63219	9.49815	-0.27638	-0.21034	-0.28931	-0.5831
B1351	P	337	D	P337D	9.24916	-0.03542	10	2	9.32656	9.17176	9.91516	-0.08622	12	2	9.67869	10.15163	0.11274	-0.18357	-0.24281	0.07038
B1351	P	337	E	P337E	9.26585	-0.01872	14	2	9.24768	9.28403	9.86272	-0.13865	13	2	9.84612	9.87933	0.03386	-0.0713	-0.07538	-0.20192
B1351	P	337	F	P337F	8.72132	-0.56325	10	2	8.69379	8.74886	8.82553	-1.17584	12	2	8.75307	8.898	-0.52003	-0.60647	-1.16843	-1.18325
B1351	P	337	G	P337G	9.16589	-0.11869	11	2	9.12519	9.2066	9.4927	-0.50868	11	2	9.29897	9.68643	-0.08863	-0.14873	-0.62253	-0.39482
B1351	P	337	H	P337H	9.09429	-0.19029	19	2	9.03469	9.15388	9.65101	-0.35036	19	2	9.43213	9.8699	-0.17913	-0.20145	-0.48937	-0.21135
B1351	P	337	I	P337I	8.78252	-0.50206	6	2	8.73755	8.8275	8.38425	-1.61713	7	2	8.24065	8.52785	-0.47627	-0.52783	-1.68085	-1.5534
B1351	P	337	K	P337K	9.23693	-0.04765	13	2	9.18256	9.2913	9.68391	-0.31747	15	2	9.65186	9.71596	-0.03126	-0.06403	-0.26964	-0.36529
B1351	P	337	L	P337L	8.96327	-0.32131	12	2	8.9681	8.95843	9.14439	-0.85699	11	2	8.95761	9.33118	-0.24572	-0.3969	-0.96389	-0.75007
B1351	P	337	M	P337M	9.01972	-0.26486	10	2	8.90065	9.13879	9.41009	-0.59129	10	2	9.27111	9.54907	-0.31317	-0.21654	-0.65039	-0.53218
B1351	P	337	N	P337N	9.27431	-0.01027	14	2	9.24089	9.30773	9.94955	-0.05183	13	2	10.01355	9.88555	0.02707	-0.0476	0.09205	-0.1957
B1351	P	337	P	P337P	9.28458	0	17783	2	9.21382	9.35533	10.00138	0	17655	2	9.9215	10.08125	0	0	0	0
B1351	P	337	Q	P337Q	9.21248	-0.07209	15	2	9.17064	9.25433	10.00798	0.0066	15	2	9.94891	10.06705	-0.04318	-0.101	0.02741	-0.0142
B1351	P	337	R	P337R	9.1966	-0.08798	12	2	9.2119	9.1813	9.57674	-0.42464	12	2	9.53781	9.61566	-0.00192	-0.17403	-0.38369	-0.46559
B1351	P	337	S	P337S	9.16852	-0.11606	19	2	9.16599	9.17104	9.82004	-0.18134	19	2	9.65524	9.98484	-0.04783	-0.18429	-0.26626	-0.09641
B1351	P	337	T	P337T	9.12821	-0.15636	16	2	9.01361	9.24281	9.48844	-0.51294	15	2	9.46218	9.51469	-0.20021	-0.11252	-0.45932	-0.56656
B1351	P	337	V	P337V	8.78798	-0.49659	16	2	8.7154	8.86057	8.71983	-1.28154	16	2	8.54272	8.89695	-0.49842	-0.49476	-1.37878	-1.1843
B1351	P	337	W	P337W	8.60216	-0.68242	14	2	8.41795	8.78637	8.71154	-1.28984	13	2	8.89207	8.53101	-0.79587	-0.56896	-1.02943	-1.55024
B1351	P	337	Y	P337Y	8.9504	-0.33418	11	2	8.90316	8.99765	9.12465	-0.87673	11	2	8.96513	9.28416	-0.31066	-0.35768	-0.95637	-0.79709
B1351	F	338	A	F338A	7.96309	-1.32149	19	2	7.88809	8.0381	7.3618	-2.63957	20	2	7.41081	7.3128	-1.32573	-1.31723	-2.51069	-2.76845
B1351	F	338	C	F338C	8.06955	-1.21503	13	2	7.86961	8.26948	7.9366	-2.06477	16	2	7.56922	8.30399	-1.34421	-1.08585	-2.35228	-1.77726
B1351	F	338	D	F338D	7.70889	-1.57569	8	2	7.67359	7.74419	7.32712	-2.67426	11	2	7.16828	7.48597	-1.54023	-1.61114	-2.75322	-2.59528
B1351	F	338	E	F338E	7.75269	-1.53189	13	2	7.55424	7.95113	7.43066	-2.57072	15	2	7.26044	7.60088	-1.65958	-1.4042	-2.66106	-2.48037
B1351	F	338	F	F338F	9.28458	0	17783	2	9.21382	9.35533	10.00138	0	17655	2	9.9215	10.08125	0	0	0	0
B1351	F	338	G	F338G	7.86375	-1.42083	11	2	7.6728	8.05469	7.40122	-2.60016	11	2	7.34145	7.46098	-1.54102	-1.30064	-2.58005	-2.62027
B1351	F	338	H	F338H	7.99714	-1.28744	17	2	7.80357	8.19071	7.49431	-2.50706	19	2	7.35331	7.63532	-1.41025	-1.16462	-2.56819	-2.44593
B1351	F	338	I	F338I	9.03592	-0.24866	8	2	8.91863	9.15321	9.57309	-0.42829	7	2	9.45168	9.6945	-0.29519	-0.20212	-0.46982	-0.38675
B1351	F	338	K	F338K	7.5894	-1.69517	13	2	7.12425	8.05456	7.15818	-2.8432	13	2	7.02869	7.28768	-2.08957	-1.30077	-2.89281	-2.79357
B1351	F	338	L	F338L	9.24482	-0.03976	15	2	9.14974	9.3399	9.71462	-0.28676	18	2	9.41779	10.01145	-0.06408	-0.01543	-0.50371	-0.0698
B1351	F	338	M	F338M	9.14787	-0.13671	11	2	9.04212	9.25362	9.60678	-0.3946	10	2	9.57059	9.64297	-0.1717	-0.10171	-0.35091	-0.43828
B1351	F	338	N	F338N	7.67494	-1.60964	12	2	7.30514	8.04473	7.099	-2.90238	15	2	7.18931	7.00869	-1.90868	-1.3106	-2.73219	-3.07256
B1351	F	338	P	F338P	8.08619	-1.19839	10	2	7.94007	8.23231	7.74202	-2.25935	9	2	7.6103	7.87375	-1.27375	-1.12302	-2.3112	-2.2075
B1351	F	338	Q	F338Q	7.83151	-1.45307	17	2	7.61243	8.05058	7.22038	-2.781	18	2	7.14271	7.29805	-1.60139	-1.30475	-2.77879	-2.7832
B1351	F	338	R	F338R	6.58796	-2.69662	12	2	6.02525	7.15068	6.62764	-3.37374	15	2	6.73035	6.52493	-3.18857	-2.20465	-3.19115	-3.55632
B1351	F	338	S	F338S	7.72975	-1.55482	10	2	7.5455	7.91401	7.57153	-2.42985	11	2	7.36974	7.77333	-1.66832	-1.44132	-2.55176	-2.30792
B1351	F	338	T	F338T	8.22333	-1.06124	7	2	8.12584	8.32083	7.66324	-2.33814	7	2	7.96634	7.36015	-1.08798	-1.0345	-1.95516	-2.7211
B1351	F	338	V	F338V	8.66366	-0.62092	19	2	8.63466	8.69266	8.69943	-1.30195	18	2	8.64512	8.75374	-0.57916	-0.66267	-1.27638	-1.32751
B1351	F	338	W	F338W	9.35721	0.07264	7	2	9.2412	9.47323	10.18965	0.18827	7	2	10.2971	10.0822	0.02738	0.1179	0.3756	0.00095
B1351	F	338	Y	F338Y	9.24935	-0.03522	9	2	9.2253	9.27341	9.77067	-0.23071	10	2	9.63251	9.90883	0.01148	-0.08192	-0.28899	-0.17242
B1351	G	339	A	G339A	9.15725	-0.12732	7	2	9.02182	9.29269	10.23092	0.22954	7	2	10.04436	10.41747	-0.192	-0.06264	0.12286	0.33622
B1351	G	339	C	G339C	8.7663	-0.51828	16	2	8.69087	8.84172	9.15164	-0.84974	16	2	9.14282	9.16045	-0.52295	-0.51361	-0.77868	-0.9208
B1351	G	339	D	G339D	9.37099	0.08642	11	2	9.29112	9.45086	10.23223	0.23086	10	2	10.13173	10.33274	0.0773	0.09553	0.21023	0.25149
B1351	G	339	E	G339E	9.28256	-0.00202	14	2	9.25179	9.31333	10.17812	0.17675	14	2	10.06385	10.29239	0.03797	-0.042	0.14235	0.21114
B1351	G	339	F	G339F	9.2063	-0.07828	11	2	9.18929	9.2233	10.01838	0.017	11	2	9.94216	10.09459	-0.02453	-0.13203	0.02066	0.01334
B1351	G	339	G	G339G	9.28458	0	17783	2	9.21382	9.35533	10.00138	0	17655	2	9.9215	10.08125	0	0	0	0
B1351	G	339	H	G339H	9.25775	-0.02683	6	2	9.1551	9.3604	10.1285	0.12712	4	2	10.15096	10.10604	-0.05872	0.00507	0.22946	0.02479
B1351	G	339	I	G339I	9.01247	-0.2721	9	2	8.93072	9.09423	9.58002	-0.42136	10	2	9.51382	9.64622	-0.2831	-0.2611	-0.40768	-0.43503
B1351	G	339	K	G339K	9.17543	-0.10915	9	2	9.10074	9.25013	9.62191	-0.37947	9	2	9.85567	9.38814	-0.11308	-0.1052	-0.06583	-0.69311
B1351	G	339	L	G339L	9.02835	-0.25622	17	2	9.12541	8.93129	9.51805	-0.48333	19	2	9.42057	9.61552	-0.08841	-0.42404	-0.50093	-0.46573
B1351	G	339	M	G339M	9.13294	-0.15163	7	2	9.04985	9.21604	9.74464	-0.25674	8	2	9.63826	9.85103	-0.16397	-0.13929	-0.28324	-0.23022
B1351	G	339	N	G339N	9.35579	0.07121	14	2	9.24889	9.46269	10.00608	0.0047	14	2	9.96442	10.04773	0.03507	0.10736	0.04292	-0.03352
B1351	G	339	P	G339P	9.14103	-0.14355	13	2	9.18084	9.10122	9.66735	-0.33403	11	2	9.41833	9.91637	-0.03298	-0.25411	-0.50317	-0.16488
B1351	G	339	Q	G339Q	9.4058	0.12123	7	2	9.31803	9.49358	9.8483	-0.15308	7	2	9.71798	9.97862	0.10421	0.13825	-0.20352	-0.10263
B1351	G	339	R	G339R	9.19418	-0.0904	6	2	9.07407	9.31429	9.88097	-0.12041	6	2	10.03717	9.72476	-0.13975	-0.04104	0.11567	-0.35649
B1351	G	339	S	G339S	9.23828	-0.04629	10	2	9.22512	9.25145	10.26379	0.26241	9	2	10.08097	10.44662	0.0113	-0.10388	0.15947	0.36537
B1351	G	339	T	G339T	9.22534	-0.05923	8	2	9.19017	9.26052	9.88085	-0.12053	9	2	9.88699	9.87471	-0.02365	-0.09481	-0.03451	-0.20654
B1351	G	339	V	G339V	9.06804	-0.21653	10	2	9.00179	9.13429	9.54471	-0.45667	12	2	9.54816	9.54126	-0.21203	-0.22104	-0.37334	-0.53999
B1351	G	339	W	G339W	9.22694	-0.05763	13	2	9.0818	9.37208	9.94585	-0.05553	14	2	9.8886	10.00309	-0.13202	0.01675	-0.0329	-0.07816
B1351	G	339	Y	G339Y	9.40201	0.11744	9	2	9.48465	9.31937	9.87696	-0.12442	10	2	9.67117	10.08274	0.27083	-0.03596	-0.25033	0.00149
B1351	E	340	A	E340A	9.16381	-0.12076	8	2	9.02026	9.30737	9.98331	-0.01807	8	2	9.88546	10.08115	-0.19356	-0.04796	-0.03604	-0.0001
B1351	E	340	C	E340C	8.55112	-0.73346	16	2	8.46811	8.63412	8.78112	-1.22026	15	2	8.63356	8.92868	-0.74571	-0.72121	-1.28794	-1.15257
B1351	E	340	D	E340D	9.2779	-0.00668	12	2	9.12149	9.4343	10.05209	0.05071	11	2	9.91639	10.18778	-0.09233	0.07897	-0.00511	0.10653
B1351	E	340	E	E340E	9.28458	0	17783	2	9.21382	9.35533	10.00138	0	17655	2	9.9215	10.08125	0	0	0	0
B1351	E	340	F	E340F	8.68378	-0.6008	10	2	8.65501	8.71254	8.4667	-1.53468	10	2	8.63569	8.29771	-0.55881	-0.64279	-1.28581	-1.78354
B1351	E	340	G	E340G	8.99654	-0.28803	14	2	8.98768	9.0054	9.35916	-0.64222	15	2	9.23349	9.48482	-0.22614	-0.34993	-0.68801	-0.59643
B1351	E	340	H	E340H	8.98695	-0.29763	8	2	8.89668	9.07722	9.20007	-0.80131	8	2	9.0567	9.34344	-0.31714	-0.27811	-0.8648	-0.73781
B1351	E	340	I	E340I	8.85542	-0.42916	12	2	8.84585	8.86499	9.13551	-0.86587	11	2	8.9945	9.27653	-0.36797	-0.49034	-0.927	-0.80472
B1351	E	340	K	E340K	9.25468	-0.0299	7	2	9.11802	9.39133	9.39064	-0.61074	7	2	8.88476	9.89652	-0.0958	0.036	-1.03674	-0.18473
B1351	E	340	L	E340L	9.0845	-0.20008	19	2	9.02769	9.14131	9.37115	-0.63023	18	2	9.32929	9.41301	-0.18613	-0.21402	-0.59221	-0.66824
B1351	E	340	M	E340M	9.02501	-0.25957	8	2	8.93594	9.11408	9.52686	-0.47451	8	2	9.49497	9.55876	-0.27788	-0.24125	-0.42653	-0.52249
B1351	E	340	N	E340N	9.0208	-0.26378	11	2	9.00952	9.03208	9.61292	-0.38846	11	2	9.49343	9.73241	-0.2043	-0.32325	-0.42807	-0.34884
B1351	E	340	P	E340P	9.13927	-0.14531	16	2	9.09521	9.18334	9.48937	-0.51201	17	2	9.33251	9.64622	-0.11861	-0.17199	-0.58899	-0.43503
B1351	E	340	Q	E340Q	9.18661	-0.09797	15	2	9.15315	9.22008	9.77534	-0.22604	12	2	9.62565	9.92503	-0.06067	-0.13525	-0.29585	-0.15622
B1351	E	340	R	E340R	9.08556	-0.19901	6	2	8.94234	9.22878	9.03156	-0.96982	6	2	8.39687	9.66625	-0.27148	-0.12655	-1.52463	-0.415
B1351	E	340	S	E340S	9.20347	-0.08111	13	2	9.08783	9.3191	9.76298	-0.2384	13	2	9.72475	9.8012	-0.12599	-0.03623	-0.19675	-0.28005
B1351	E	340	T	E340T	9.15363	-0.13094	12	2	8.95994	9.34733	9.71643	-0.28495	12	2	9.68951	9.74335	-0.25388	-0.008	-0.23199	-0.3379
B1351	E	340	V	E340V	8.97331	-0.31127	19	2	8.8499	9.09671	9.21877	-0.7826	19	2	9.21734	9.22021	-0.36392	-0.25862	-0.70416	-0.86104
B1351	E	340	W	E340W	8.60298	-0.68159	15	2	8.55444	8.65153	8.45653	-1.54485	15	2	8.53891	8.37415	-0.65938	-0.7038	-1.38259	-1.7071
B1351	E	340	Y	E340Y	8.61844	-0.66613	9	2	8.59482	8.64207	8.6136	-1.38778	9	2	8.65753	8.56966	-0.619	-0.71326	-1.26397	-1.51159
B1351	V	341	A	V341A	8.1349	-1.07892	2	1	8.1349		8.16007	-1.76143	2	1	8.16007		-1.07892		-1.76143
B1351	V	341	C	V341C	8.1899	-1.16543	3	1		8.1899	8.89403	-1.10735	5	2	9.52988	8.25818		-1.16543	-0.39162	-1.82307
B1351	V	341	D	V341D	8.25558	-1.02899	3	2	7.95143	8.55974	7.86885	-2.13253	2	2	7.65606	8.08165	-1.26239	-0.79559	-2.26544	-1.9996
B1351	V	341	E	V341E	8.17698	-1.10759	4	2	7.78116	8.57281	7.69112	-2.31026	4	2	7.65706	7.72518	-1.43266	-0.78252	-2.26444	-2.35607
B1351	V	341	F	V341F			0	0					0	0
B1351	V	341	G	V341G	8.0706	-1.28473	2	1		8.0706	7.35669	-2.72457	2	1		7.35669		-1.28473		-2.72456
B1351	V	341	H	V341H	8.50986	-0.77471	2	2	8.19695	8.82278	7.87158	-2.1298	2	2	7.71408	8.02907	-1.01687	-0.53255	-2.20742	-2.05218
B1351	V	341	I	V341I	9.42633	0.071	3	1		9.42633	10.179	0.09775	3	1		10.179		0.071		0.09775
B1351	V	341	K	V341K	7.82528	-1.4593	2	2	7.85603	7.79453	6.98496	-3.01642	2	2	6.86321	7.10671	-1.35779	-1.5608	-3.05829	-2.97454
B1351	V	341	L	V341L	9.26521	-0.01937	4	2	9.28966	9.24076	9.61824	-0.38314	4	2	9.29232	9.94415	0.07584	-0.11457	-0.62918	-0.1371
B1351	V	341	M	V341M	9.01324	-0.27133	3	2	8.99618	9.03031	9.15135	-0.85003	3	2	9.01153	9.29117	-0.21764	-0.32502	-0.90997	-0.79008
B1351	V	341	N	V341N	7.72643	-1.48739	2	1	7.72643		7.47823	-2.44327	2	1	7.47823		-1.48739		-2.44327
B1351	V	341	P	V341P	8.49651	-0.85882	1	1		8.49651	8.01487	-2.06639	1	1		8.01487		-0.85882		-2.06638
B1351	V	341	Q	V341Q	8.42068	-0.8639	3	2	8.2483	8.59306	7.60176	-2.39961	3	2	7.708	7.49553	-0.96552	-0.76227	-2.2135	-2.58572
B1351	V	341	R	V341R			0	0			6.65048	-3.3509	3	2	6.35134	6.94962			-3.57016	-3.13163
B1351	V	341	S	V341S	8.70889	-0.57569	3	2	8.93495	8.48283	7.81931	-2.18206	3	2	7.614	8.02463	-0.27887	-0.8725	-2.3075	-2.05662
B1351	V	341	T	V341T	8.84075	-0.51458	1	1		8.84075	8.7728	-1.30845	1	1		8.7728		-0.51458		-1.30845
B1351	V	341	V	V341V	9.28458	0	17783	2	9.21382	9.35533	10.00138	0	17655	2	9.9215	10.08125	0	0	0	0
B1351	V	341	W	V341W			0	0					0	0
B1351	V	341	Y	V341Y	8.62723	-0.7281	1	1		8.62723	9.3401	-0.74115	2	1		9.3401		-0.7281		-0.74115
B1351	F	342	A	F342A	8.10765	-1.17693	9	2	7.88498	8.33032	7.51119	-2.49019	9	2	7.04756	7.97481	-1.32884	-1.02501	-2.87394	-2.10644
B1351	F	342	C	F342C	7.86327	-1.4213	6	2	7.68957	8.03697	7.56058	-2.44079	6	2	7.2678	7.85337	-1.52425	-1.31836	-2.6537	-2.22788
B1351	F	342	D	F342D	6.45279	-2.83179	7	2	5.72749	7.17809	6.74577	-3.2556	11	2	6.73301	6.75854	-3.48633	-2.17724	-3.18849	-3.32271
B1351	F	342	E	F342E	7.71798	-1.5666	5	2	7.39561	8.04035	7.06565	-2.93572	6	2	6.83736	7.29395	-1.81821	-1.31498	-3.08414	-2.7873
B1351	F	342	F	F342F	9.28458	0	17783	2	9.21382	9.35533	10.00138	0	17655	2	9.9215	10.08125	0	0	0	0
B1351	F	342	G	F342G	6.67891	-2.53492	6	1	6.67891		7.17394	-2.82743	8	2	6.88391	7.46398	-2.53491		-3.03759	-2.61727
B1351	F	342	H	F342H	7.23933	-2.04525	5	2	6.88729	7.59137	7.06705	-2.93433	5	2	6.70467	7.42944	-2.32653	-1.76396	-3.21683	-2.65181
B1351	F	342	I	F342I	9.06584	-0.21874	7	2	9.07403	9.05765	9.28047	-0.72091	8	2	9.29786	9.26308	-0.13979	-0.29768	-0.62364	-0.81817
B1351	F	342	K	F342K	7.50155	-1.78303	7	2	6.7794	8.2237	7.13318	-2.8682	8	2	7.17251	7.09385	-2.43442	-1.13163	-2.74899	-2.9874
B1351	F	342	L	F342L	8.93318	-0.3514	12	2	8.91051	8.95584	9.24867	-0.7527	10	2	9.22552	9.27183	-0.30331	-0.39949	-0.69598	-0.80942
B1351	F	342	M	F342M	8.83318	-0.4514	9	2	8.81682	8.84953	9.03681	-0.96457	9	2	8.959	9.11462	-0.397	-0.5058	-0.9625	-0.96663
B1351	F	342	N	F342N	6.94047	-2.34411	6	2	6.92249	6.95844	6.91831	-3.08307	9	2	6.71324	7.12339	-2.29133	-2.39689	-3.20826	-2.95786
B1351	F	342	P	F342P	6.23906	-3.04552	6	2	5.66006	6.81805	6.85042	-3.15096	9	2	6.84025	6.86058	-3.55376	-2.53728	-3.08125	-3.22067
B1351	F	342	Q	F342Q	7.68303	-1.60154	9	2	7.3632	8.00286	7.32652	-2.67485	10	2	7.35997	7.29308	-1.85062	-1.35247	-2.56153	-2.78817
B1351	F	342	R	F342R	7.27536	-2.00922	7	2	6.57715	7.97357	7.0023	-2.99908	9	2	7.14107	6.86353	-2.63667	-1.38176	-2.78043	-3.21772
B1351	F	342	S	F342S	7.24552	-2.03906	6	2	6.87051	7.62052	6.73715	-3.26423	9	2	6.47304	7.00126	-2.34331	-1.73481	-3.44846	-3.07999
B1351	F	342	T	F342T	8.34378	-1.01155	8	1		8.34378	7.95005	-2.05132	11	2	8.17699	7.72312		-1.01155	-1.74451	-2.35813
B1351	F	342	V	F342V	8.76295	-0.52163	7	2	8.62467	8.90123	8.84287	-1.15851	7	2	8.80439	8.88135	-0.58915	-0.4541	-1.11711	-1.1999
B1351	F	342	W	F342W	8.36898	-0.9156	12	2	8.13714	8.60081	7.9793	-2.02208	12	2	7.84259	8.116	-1.07668	-0.75452	-2.07891	-1.96525
B1351	F	342	Y	F342Y	8.1513	-1.13328	5	2	8.02864	8.27395	7.3455	-2.65588	6	2	7.00653	7.68447	-1.18518	-1.08138	-2.91497	-2.39678
B1351	N	343	A	N343A	8.65987	-0.62471	8	2	8.6752	8.64454	8.7046	-1.29677	8	2	8.73611	8.67309	-0.53862	-0.71079	-1.18539	-1.40816
B1351	N	343	C	N343C	8.31377	-0.97081	8	2	8.17433	8.45322	7.7874	-2.21397	10	2	7.70901	7.8658	-1.03949	-0.90211	-2.21249	-2.21545
B1351	N	343	D	N343D	8.94213	-0.34244	4	2	8.80942	9.07485	8.93957	-1.0618	5	2	8.90004	8.97911	-0.4044	-0.28048	-1.02146	-1.10214
B1351	N	343	E	N343E	8.89131	-0.39327	10	2	8.76089	9.02174	8.98237	-1.01901	10	2	8.9554	9.00934	-0.45293	-0.33359	-0.9661	-1.07191
B1351	N	343	F	N343F	8.70154	-0.58304	13	2	8.64948	8.75359	8.31461	-1.68677	14	2	8.24278	8.38644	-0.56434	-0.60174	-1.67872	-1.69481
B1351	N	343	G	N343G	8.98407	-0.30051	15	2	8.89933	9.0688	8.90614	-1.09524	14	2	8.82716	8.98512	-0.31449	-0.28653	-1.09434	-1.09613
B1351	N	343	H	N343H	8.79199	-0.49258	18	2	8.74293	8.84106	8.66013	-1.34125	18	2	8.53843	8.78183	-0.47089	-0.51427	-1.38307	-1.29942
B1351	N	343	I	N343I	7.89669	-1.38789	15	2	7.60644	8.18694	7.03673	-2.96465	15	2	6.88283	7.19063	-1.60738	-1.16839	-3.03867	-2.89062
B1351	N	343	K	N343K	8.92528	-0.3593	14	2	8.88591	8.96464	8.82805	-1.17332	13	2	8.63063	9.02547	-0.32791	-0.39069	-1.29087	-1.05578
B1351	N	343	L	N343L	8.45653	-0.82804	14	2	8.20672	8.70635	8.01554	-1.98584	16	2	8.04465	7.98644	-1.0071	-0.64898	-1.87685	-2.09481
B1351	N	343	M	N343M	8.58412	-0.70046	14	2	8.46457	8.70366	8.13136	-1.87002	14	2	8.19566	8.06706	-0.74925	-0.65167	-1.72584	-2.01419
B1351	N	343	N	N343N	9.28458	0	17783	2	9.21382	9.35533	10.00138	0	17655	2	9.9215	10.08125	0	0	0	0
B1351	N	343	P	N343P	6.87591	-2.40867	11	2	6.01518	7.73664	6.62332	-3.37806	16	2	6.45641	6.79024	-3.19864	-1.61869	-3.46509	-3.29101
B1351	N	343	Q	N343Q	8.79213	-0.49245	15	2	8.7627	8.82155	8.8721	-1.12928	15	2	8.81814	8.92607	-0.45112	-0.53378	-1.10336	-1.15518
B1351	N	343	R	N343R	8.73877	-0.54581	13	2	8.65264	8.8249	8.3925	-1.60888	13	2	8.57794	8.20705	-0.56118	-0.53043	-1.34356	-1.8742
B1351	N	343	S	N343S	8.71913	-0.56545	9	2	8.60398	8.83427	8.73914	-1.26224	9	2	8.67658	8.8017	-0.60984	-0.52106	-1.24492	-1.27955
B1351	N	343	T	N343T	8.67071	-0.61387	12	2	8.6425	8.69892	8.84328	-1.15809	13	2	8.78948	8.89709	-0.57132	-0.65641	-1.13202	-1.18416
B1351	N	343	V	N343V	7.94465	-1.33993	14	2	7.58098	8.30832	7.10167	-2.89971	16	2	7.06751	7.13582	-1.63284	-1.04701	-2.85399	-2.94543
B1351	N	343	W	N343W	8.65396	-0.63062	11	2	8.54382	8.7641	7.99943	-2.00195	12	2	7.75879	8.24006	-0.67	-0.59123	-2.16271	-1.84119
B1351	N	343	Y	N343Y	8.69159	-0.59299	6	2	8.66125	8.72192	8.57506	-1.42632	7	2	8.46439	8.68573	-0.55257	-0.63341	-1.45711	-1.39552
B1351	A	344	A	A344A	9.28458	0	17783	2	9.21382	9.35533	10.00138	0	17655	2	9.9215	10.08125	0	0	0	0
B1351	A	344	C	A344C	8.63533	-0.64925	10	2	8.49138	8.77927	8.88351	-1.11786	10	2	8.68215	9.08488	-0.72244	-0.57606	-1.23935	-0.99637
B1351	A	344	D	A344D	8.76021	-0.52437	14	2	8.80119	8.71923	8.78382	-1.21755	12	2	8.62021	8.94744	-0.41263	-0.6361	-1.30129	-1.13381
B1351	A	344	E	A344E	8.9771	-0.30747	11	2	8.95853	8.99568	9.11774	-0.88363	9	2	9.14159	9.0939	-0.25529	-0.35965	-0.77991	-0.98735
B1351	A	344	F	A344F	8.11287	-1.17171	11	2	7.96096	8.26477	7.56955	-2.43183	11	2	7.45865	7.68045	-1.25286	-1.09056	-2.46285	-2.4008
B1351	A	344	G	A344G	8.73933	-0.54525	6	2	8.62604	8.85263	8.73406	-1.26731	8	2	8.66453	8.8036	-0.58778	-0.5027	-1.25697	-1.27765
B1351	A	344	H	A344H	8.72376	-0.56081	9	2	8.59204	8.85548	8.63292	-1.36846	9	2	8.41767	8.84817	-0.62178	-0.49985	-1.50383	-1.23308
B1351	A	344	I	A344I	8.66002	-0.62455	15	2	8.59497	8.72508	9.06122	-0.94016	14	2	8.92923	9.1932	-0.61885	-0.63025	-0.99227	-0.88805
B1351	A	344	K	A344K	9.18055	-0.10403	10	2	9.07696	9.28414	9.65476	-0.34662	9	2	9.61102	9.6985	-0.13686	-0.07119	-0.31048	-0.38275
B1351	A	344	L	A344L	8.76848	-0.51609	6	2	8.76246	8.77451	8.22754	-1.77384	8	2	8.09041	8.36467	-0.45136	-0.58082	-1.83109	-1.71658
B1351	A	344	M	A344M	8.82922	-0.45536	10	2	8.80808	8.85035	9.15418	-0.8472	10	2	8.89982	9.40854	-0.40574	-0.50498	-1.02168	-0.67271
B1351	A	344	N	A344N	9.05143	-0.23315	5	2	8.93036	9.17249	9.44026	-0.56112	4	2	9.18626	9.69426	-0.28346	-0.18284	-0.73524	-0.38699
B1351	A	344	P	A344P	8.03119	-1.25339	10	2	7.89501	8.16736	7.08139	-2.91999	12	2	7.02936	7.13342	-1.31881	-1.18797	-2.89214	-2.94783
B1351	A	344	Q	A344Q	9.03613	-0.24845	6	2	8.83462	9.23765	9.89626	-0.10512	5	2	9.78334	10.00917	-0.3792	-0.11768	-0.13816	-0.07208
B1351	A	344	R	A344R	9.04105	-0.24353	11	2	8.96921	9.11288	9.39015	-0.61123	12	2	9.26641	9.51389	-0.24461	-0.24245	-0.65509	-0.56736
B1351	A	344	S	A344S	9.08921	-0.19537	7	2	8.91401	9.2644	9.83662	-0.16476	9	2	9.81093	9.86232	-0.29981	-0.09093	-0.11057	-0.21893
B1351	A	344	T	A344T	8.94041	-0.34416	8	2	8.95898	8.92185	9.1437	-0.85768	7	2	9.06208	9.22531	-0.25484	-0.43348	-0.85942	-0.85594
B1351	A	344	V	A344V	8.67115	-0.61342	11	2	8.61109	8.73121	8.8016	-1.19978	11	2	8.72279	8.88041	-0.60273	-0.62412	-1.19871	-1.20084
B1351	A	344	W	A344W	7.91169	-1.37289	14	2	7.8463	7.97707	7.12902	-2.87236	14	2	7.20588	7.05216	-1.36752	-1.37826	-2.71562	-3.02909
B1351	A	344	Y	A344Y	8.58672	-0.69786	7	2	8.2701	8.90334	7.85339	-2.14799	7	2	7.95029	7.75648	-0.94372	-0.45199	-1.97121	-2.32477
B1351	T	345	A	T345A	9.04386	-0.24071	11	2	8.86535	9.22237	9.22872	-0.77266	13	2	9.109	9.34844	-0.34847	-0.13296	-0.8125	-0.73281
B1351	T	345	C	T345C	8.61948	-0.6651	12	2	8.59682	8.64213	7.85186	-2.14951	12	2	7.82814	7.87559	-0.617	-0.7132	-2.09336	-2.20566
B1351	T	345	D	T345D	9.0188	-0.26578	16	2	8.92019	9.1174	9.27909	-0.72229	15	2	9.03261	9.52556	-0.29363	-0.23793	-0.88889	-0.55569
B1351	T	345	E	T345E	9.08474	-0.19983	16	2	9.05111	9.11838	9.54991	-0.45147	15	2	9.48815	9.61167	-0.16271	-0.23695	-0.43335	-0.46958
B1351	T	345	F	T345F	8.33307	-0.95151	5	2	8.52682	8.13932	7.52683	-2.47455	6	2	7.27407	7.77958	-0.687	-1.21601	-2.64743	-2.30167
B1351	T	345	G	T345G	8.86196	-0.42261	11	2	8.80941	8.91452	8.88562	-1.11576	12	2	9.01025	8.76099	-0.40441	-0.44081	-0.91125	-1.32026
B1351	T	345	H	T345H	8.89709	-0.38749	16	2	8.87599	8.91818	8.83564	-1.16574	16	2	8.62223	9.04904	-0.33783	-0.43715	-1.29927	-1.03221
B1351	T	345	I	T345I	8.66964	-0.61494	8	2	8.52458	8.8147	8.30936	-1.69202	8	2	8.15381	8.46491	-0.68924	-0.54063	-1.76769	-1.61634
B1351	T	345	K	T345K	9.1072	-0.17738	9	2	9.01479	9.19961	9.72272	-0.27866	9	2	9.59073	9.8547	-0.19903	-0.15572	-0.33077	-0.22655
B1351	T	345	L	T345L	8.77726	-0.50732	20	2	8.59901	8.95551	8.67377	-1.32761	20	2	8.47764	8.8699	-0.61481	-0.39982	-1.44386	-1.21135
B1351	T	345	M	T345M	8.66979	-0.61479	10	2	8.58638	8.7532	8.70323	-1.29815	10	2	8.49098	8.91548	-0.62744	-0.60213	-1.43052	-1.16577
B1351	T	345	N	T345N	8.98021	-0.30436	9	2	8.78778	9.17264	8.69235	-1.30902	8	2	8.66202	8.72269	-0.42604	-0.18269	-1.25948	-1.35856
B1351	T	345	P	T345P	9.10742	-0.17716	17	2	8.997	9.21784	9.36404	-0.63734	19	2	9.24338	9.48469	-0.21682	-0.13749	-0.67812	-0.59656
B1351	T	345	Q	T345Q	8.8602	-0.42437	15	2	8.72434	8.99606	9.12426	-0.87712	17	2	9.01888	9.22963	-0.48948	-0.35927	-0.90262	-0.85162
B1351	T	345	R	T345R	8.9972	-0.28737	25	2	8.87781	9.11659	9.27623	-0.72515	24	2	9.20803	9.34443	-0.33601	-0.23874	-0.71347	-0.73682
B1351	T	345	S	T345S	9.21985	-0.06473	20	2	9.13781	9.30188	9.98146	-0.01992	19	2	9.91677	10.04614	-0.07601	-0.05345	-0.00473	-0.03511
B1351	T	345	T	T345T	9.28458	0	17783	2	9.21382	9.35533	10.00138	0	17655	2	9.9215	10.08125	0	0	0	0
B1351	T	345	V	T345V	8.8062	-0.47838	9	2	8.79191	8.82049	8.70322	-1.29816	9	2	8.50334	8.9031	-0.42191	-0.53484	-1.41816	-1.17815
B1351	T	345	W	T345W	8.49024	-0.79434	13	2	8.32624	8.65423	7.14642	-2.85495	13	2	7.2832	7.00965	-0.88758	-0.7011	-2.6383	-3.0716
B1351	T	345	Y	T345Y	8.66293	-0.62165	20	2	8.52989	8.79597	7.77347	-2.22791	20	2	7.65455	7.89239	-0.68393	-0.55936	-2.26695	-2.18886
B1351	R	346	A	R346A	9.3359	0.05132	14	2	9.26422	9.40759	10.05813	0.05676	15	2	9.96262	10.15365	0.0504	0.05226	0.04112	0.0724
B1351	R	346	C	R346C	9.24321	-0.04137	17	2	9.19321	9.29321	9.80276	-0.19861	15	2	9.56541	10.04012	-0.02061	-0.06212	-0.35609	-0.04113
B1351	R	346	D	R346D	9.363	0.07843	9	2	9.33804	9.38796	10.06545	0.06407	9	2	9.83884	10.29206	0.12422	0.03263	-0.08266	0.21081
B1351	R	346	E	R346E	9.27146	-0.01312	17	2	9.22702	9.3159	10.17925	0.17787	17	2	10.14234	10.21616	0.0132	-0.03943	0.22084	0.13491
B1351	R	346	F	R346F	9.29719	0.01261	13	2	9.17565	9.41872	9.93704	-0.06433	13	2	9.66	10.21409	-0.03817	0.06339	-0.2615	0.13284
B1351	R	346	G	R346G	9.13179	-0.15279	19	2	9.07909	9.18448	9.59767	-0.4037	18	2	9.54509	9.65026	-0.13473	-0.17085	-0.37641	-0.43099
B1351	R	346	H	R346H	9.36878	0.08421	13	2	9.26583	9.47174	10.143	0.14162	11	2	10.03994	10.24607	0.05201	0.11641	0.11844	0.16482
B1351	R	346	I	R346I	9.27807	-0.00651	9	2	9.2485	9.30763	10.13655	0.13517	10	2	9.9379	10.3352	0.03468	-0.0477	0.0164	0.25395
B1351	R	346	K	R346K	9.44518	0.16061	17	2	9.39386	9.4965	9.81255	-0.18883	16	2	9.73098	9.89412	0.18004	0.14117	-0.19052	-0.18713
B1351	R	346	L	R346L	9.14319	-0.14139	18	2	9.04826	9.23812	9.82357	-0.17781	18	2	9.71134	9.9358	-0.16556	-0.11721	-0.21016	-0.14545
B1351	R	346	M	R346M	9.2598	-0.02478	10	2	9.19153	9.32807	9.90908	-0.0923	9	2	9.80176	10.0164	-0.02229	-0.02726	-0.11974	-0.06485
B1351	R	346	N	R346N	9.34443	0.05985	15	2	9.27441	9.41446	10.17065	0.16928	14	2	10.10354	10.23777	0.06059	0.05913	0.18204	0.15652
B1351	R	346	P	R346P	8.93876	-0.34581	10	2	8.7857	9.09183	8.94495	-1.05642	11	2	8.84489	9.04502	-0.42812	-0.2635	-1.07661	-1.03623
B1351	R	346	Q	R346Q	9.32783	0.04325	16	2	9.27351	9.38214	9.8874	-0.11397	18	2	10.06236	9.71245	0.05969	0.02681	0.14086	-0.3688
B1351	R	346	R	R346R	9.28458	0	17783	2	9.21382	9.35533	10.00138	0	17655	2	9.9215	10.08125	0	0	0	0
B1351	R	346	S	R346S	9.37093	0.08635	14	2	9.30497	9.43689	10.30873	0.30736	12	2	10.39347	10.224	0.09115	0.08156	0.47197	0.14275
B1351	R	346	T	R346T	9.30146	0.01689	10	2	9.27511	9.32782	10.07718	0.0758	10	2	10.14154	10.01282	0.06129	-0.02751	0.22004	-0.06843
B1351	R	346	V	R346V	9.29911	0.01454	15	2	9.32343	9.2748	10.24863	0.24726	15	2	10.23492	10.26234	0.10961	-0.08053	0.31342	0.18109
B1351	R	346	W	R346W	9.35871	0.07414	11	2	9.39838	9.31905	9.78373	-0.21765	11	2	9.57542	9.99204	0.18456	-0.03628	-0.34608	-0.08921
B1351	R	346	Y	R346Y	9.28461	4.00E-05	8	2	9.35922	9.21	10.04938	0.04801	9	2	9.98641	10.11236	0.1454	-0.14533	0.06491	0.03111
B1351	F	347	A	F347A	7.62403	-1.66055	9	2	7.24762	8.00043	7.19236	-2.80902	9	2	7.3377	7.04702	-1.9662	-1.3549	-2.5838	-3.03423
B1351	F	347	C	F347C	7.18336	-2.10122	13	2	6.67823	7.68848	7.00992	-2.99145	15	2	6.81002	7.20982	-2.53559	-1.66685	-3.11148	-2.87143
B1351	F	347	D	F347D	6.16365	-3.12092	13	2	5.85818	6.46912	6.71915	-3.28223	18	2	6.76377	6.67453	-3.35564	-2.88621	-3.15773	-3.40672
B1351	F	347	E	F347E	6.52411	-2.76047	18	2	5.8865	7.16171	6.91094	-3.09043	21	2	6.79465	7.02723	-3.32732	-2.19362	-3.12685	-3.05402
B1351	F	347	F	F347F	9.28458	0	17783	2	9.21382	9.35533	10.00138	0	17655	2	9.9215	10.08125	0	0	0	0
B1351	F	347	G	F347G	7.7795	-1.50508	7	2	7.509	8.04999	7.39504	-2.60634	8	2	7.32875	7.46133	-1.70482	-1.30534	-2.59275	-2.61992
B1351	F	347	H	F347H	6.25951	-2.95431	3	1	6.25951		6.7037	-3.29768	6	2	6.89541	6.512	-2.95431		-3.02609	-3.56925
B1351	F	347	I	F347I	7.94909	-1.33548	4	2	7.86427	8.03392	8.00199	-1.99939	6	2	8.14196	7.86201	-1.34955	-1.32141	-1.77954	-2.21924
B1351	F	347	K	F347K	6.56855	-2.71603	5	2	6.06887	7.06823	6.98012	-3.02126	11	2	6.60658	7.35367	-3.14495	-2.2871	-3.31492	-2.72758
B1351	F	347	L	F347L	8.0271	-1.25748	10	2	7.85745	8.19675	7.78368	-2.2177	11	2	7.81432	7.75304	-1.35637	-1.15858	-2.10718	-2.32821
B1351	F	347	M	F347M	8.68305	-0.60153	15	2	8.61607	8.75003	8.67282	-1.32856	14	2	8.5024	8.84324	-0.59775	-0.6053	-1.4191	-1.23801
B1351	F	347	N	F347N	5.69789	-3.58669	6	2	5.48066	5.91513	7.38407	-2.6173	8	2	7.27902	7.48913	-3.73316	-3.4402	-2.64248	-2.59212
B1351	F	347	P	F347P	7.59072	-1.69385	10	2	7.28263	7.89882	7.2002	-2.80118	11	2	7.07407	7.32633	-1.93119	-1.45651	-2.84743	-2.75492
B1351	F	347	Q	F347Q	6.62629	-2.65829	9	2	5.69847	7.55411	6.80944	-3.19194	11	2	6.7366	6.88227	-3.51535	-1.80122	-3.1849	-3.19898
B1351	F	347	R	F347R	6.25207	-3.03251	8	2	5.33894	7.16519	6.69053	-3.31084	11	2	6.7592	6.62186	-3.87488	-2.19014	-3.1623	-3.45939
B1351	F	347	S	F347S	7.77859	-1.50599	13	2	7.55384	8.00334	7.47499	-2.52639	13	2	7.30514	7.64483	-1.65998	-1.35199	-2.61636	-2.43642
B1351	F	347	T	F347T	7.27033	-2.01424	9	2	6.84804	7.69263	7.25587	-2.74551	10	2	7.34108	7.17066	-2.36578	-1.6627	-2.58042	-2.91059
B1351	F	347	V	F347V	8.33673	-0.94785	6	2	8.09436	8.5791	8.71777	-1.2836	7	2	8.08514	9.3504	-1.11946	-0.77623	-1.83636	-0.73085
B1351	F	347	W	F347W	9.25289	-0.03169	13	2	9.17228	9.33351	10.23115	0.22977	11	2	10.12293	10.33938	-0.04154	-0.02182	0.20143	0.25813
B1351	F	347	Y	F347Y	8.91376	-0.37081	10	2	8.92344	8.90408	8.81898	-1.1824	10	2	8.75908	8.87888	-0.29038	-0.45125	-1.16242	-1.20237
B1351	A	348	A	A348A	9.28458	0	17783	2	9.21382	9.35533	10.00138	0	17655	2	9.9215	10.08125	0	0	0	0
B1351	A	348	C	A348C	8.72156	-0.56302	7	2	8.53135	8.91177	8.93161	-1.06976	8	2	8.66344	9.19979	-0.68247	-0.44356	-1.25806	-0.88146
B1351	A	348	D	A348D	9.06736	-0.21722	15	2	8.92563	9.20909	9.26796	-0.73342	14	2	9.07725	9.45866	-0.28819	-0.14624	-0.84425	-0.62259
B1351	A	348	E	A348E	9.09658	-0.18799	10	2	8.97749	9.21568	9.54357	-0.45781	10	2	9.37792	9.70921	-0.23633	-0.13965	-0.54358	-0.37204
B1351	A	348	F	A348F	8.82229	-0.46228	14	2	8.72295	8.92164	9.02676	-0.97462	13	2	8.85981	9.19371	-0.49087	-0.43369	-1.06169	-0.88754
B1351	A	348	G	A348G	9.08693	-0.19764	10	2	9.11447	9.05939	9.45758	-0.5438	10	2	9.22027	9.69489	-0.09935	-0.29594	-0.70123	-0.38636
B1351	A	348	H	A348H	9.28835	0.00377	7	2	9.23757	9.33912	9.75724	-0.24414	7	2	9.65944	9.85503	0.02375	-0.01621	-0.26206	-0.22622
B1351	A	348	I	A348I	7.88109	-1.40349	4	2	7.56833	8.19385	7.05698	-2.94439	4	2	7.00252	7.11145	-1.64549	-1.16148	-2.91898	-2.9698
B1351	A	348	K	A348K	9.03247	-0.2521	10	2	9.00691	9.05804	9.04252	-0.95886	10	2	8.79178	9.29325	-0.20691	-0.29729	-1.12972	-0.788
B1351	A	348	L	A348L	8.34621	-0.93836	14	2	8.12967	8.56276	7.89124	-2.11014	15	2	7.76325	8.01923	-1.08415	-0.79257	-2.15825	-2.06202
B1351	A	348	M	A348M	8.9122	-0.37237	8	2	8.79706	9.02735	8.4853	-1.51608	7	2	7.80263	9.16797	-0.41676	-0.32798	-2.11887	-0.91328
B1351	A	348	N	A348N	9.18745	-0.09712	11	2	9.11133	9.26357	9.88989	-0.11149	8	2	9.50484	10.27494	-0.10249	-0.09176	-0.41666	0.19369
B1351	A	348	P	A348P	9.33737	0.05279	17	2	9.28496	9.38977	10.17285	0.17147	18	2	10.1054	10.24029	0.07114	0.03444	0.1839	0.15904
B1351	A	348	Q	A348Q	9.0723	-0.21228	9	2	9.07307	9.07154	9.6476	-0.35378	9	2	9.75648	9.53871	-0.14075	-0.28379	-0.16502	-0.54254
B1351	A	348	R	A348R	8.88849	-0.39609	19	2	8.80533	8.97165	8.88202	-1.11936	18	2	8.88219	8.88184	-0.40849	-0.38368	-1.03931	-1.19941
B1351	A	348	S	A348S	9.324	0.03942	12	2	9.29323	9.35477	10.06741	0.06603	12	2	10.00403	10.13079	0.07941	-0.00056	0.08253	0.04954
B1351	A	348	T	A348T	8.99862	-0.28595	15	2	8.87019	9.12706	8.95141	-1.04997	15	2	8.84106	9.06176	-0.34363	-0.22827	-1.08044	-1.01949
B1351	A	348	V	A348V	8.80468	-0.4799	16	2	8.68282	8.92653	8.92845	-1.07293	15	2	8.7644	9.0925	-0.531	-0.4288	-1.1571	-0.98875
B1351	A	348	W	A348W	8.68094	-0.60364	16	2	8.56198	8.7999	8.66325	-1.33813	16	2	8.4806	8.8459	-0.65184	-0.55543	-1.4409	-1.23535
B1351	A	348	Y	A348Y	8.87618	-0.4084	2	2	8.9467	8.80566	9.52845	-0.47293	2	2	9.33726	9.71964	-0.26712	-0.54967	-0.58424	-0.36161
B1351	S	349	A	S349A	8.79566	-0.48891	9	2	8.84096	8.75036	8.60917	-1.39221	11	2	8.63392	8.58442	-0.37286	-0.60497	-1.28758	-1.49683
B1351	S	349	C	S349C	8.80597	-0.4786	10	2	8.80901	8.80294	8.89791	-1.10347	10	2	8.84096	8.95486	-0.40481	-0.55239	-1.08054	-1.12639
B1351	S	349	D	S349D	8.38594	-0.89864	13	2	8.18038	8.5915	8.80116	-1.20022	12	2	8.65531	8.94701	-1.03344	-0.76383	-1.26619	-1.13424
B1351	S	349	E	S349E	7.08089	-2.20368	10	2	6.81077	7.35102	7.05276	-2.94861	10	2	7.21967	6.88586	-2.40305	-2.00431	-2.70183	-3.19539
B1351	S	349	F	S349F	5.34495	-3.93962	11	2	5.47023	5.21968	6.53882	-3.46256	13	2	6.56564	6.512	-3.74359	-4.13565	-3.35586	-3.56925
B1351	S	349	G	S349G	8.33761	-0.87622	11	1	8.33761		7.23975	-2.76163	12	2	7.15585	7.32365	-0.87621		-2.76565	-2.7576
B1351	S	349	H	S349H	8.1888	-1.09578	11	2	8.05579	8.32181	8.34245	-1.65893	13	2	8.5239	8.16101	-1.15803	-1.03352	-1.3976	-1.92024
B1351	S	349	I	S349I	5.49188	-3.7927	12	2	5.39355	5.59021	6.60046	-3.40092	13	2	6.54652	6.65439	-3.82027	-3.76512	-3.37498	-3.42686
B1351	S	349	K	S349K	7.79481	-1.48977	5	2	7.71759	7.87202	6.94657	-3.05481	7	2	6.80486	7.08828	-1.49623	-1.48331	-3.11664	-2.99297
B1351	S	349	L	S349L	6.37907	-2.90551	12	2	5.86861	6.88953	6.7082	-3.29318	13	2	6.61084	6.80556	-3.34521	-2.4658	-3.31066	-3.27569
B1351	S	349	M	S349M	8.03	-1.25458	7	2	7.81616	8.24385	7.35336	-2.64801	10	2	7.28599	7.42074	-1.39766	-1.11148	-2.63551	-2.66051
B1351	S	349	N	S349N	8.83638	-0.4482	13	2	8.77728	8.89548	9.06843	-0.93295	13	2	9.1051	9.03176	-0.43654	-0.45985	-0.8164	-1.04949
B1351	S	349	P	S349P	8.86324	-0.42134	19	2	8.79118	8.9353	9.31022	-0.69115	16	2	9.31163	9.30881	-0.42264	-0.42003	-0.60987	-0.77244
B1351	S	349	Q	S349Q	8.10554	-1.17904	9	2	7.72531	8.48577	7.34561	-2.65577	10	2	6.8419	7.84933	-1.48851	-0.86956	-3.0796	-2.23192
B1351	S	349	R	S349R	7.69833	-1.58625	5	2	7.69464	7.70202	6.81725	-3.18412	7	2	6.94207	6.69244	-1.51918	-1.65331	-2.97943	-3.38881
B1351	S	349	S	S349S	9.28458	0	17783	2	9.21382	9.35533	10.00138	0	17655	2	9.9215	10.08125	0	0	0	0
B1351	S	349	T	S349T	8.15271	-1.13187	12	2	8.00793	8.29749	7.27192	-2.72946	12	2	7.11568	7.42815	-1.20589	-1.05784	-2.80582	-2.6531
B1351	S	349	V	S349V	5.81034	-3.47424	8	2	5.36094	6.25974	6.79004	-3.21134	10	2	6.86756	6.71251	-3.85288	-3.09559	-3.05394	-3.36874
B1351	S	349	W	S349W	6.11493	-3.16965	6	2	5.70707	6.52279	6.68239	-3.31899	13	2	6.63826	6.72651	-3.50675	-2.83254	-3.28324	-3.35474
B1351	S	349	Y	S349Y	6.32666	-2.95792	10	2	5.49886	7.15446	6.70749	-3.29388	10	2	6.74179	6.6732	-3.71496	-2.20087	-3.17971	-3.40805
B1351	V	350	A	V350A	8.79795	-0.48663	15	2	8.67136	8.92453	8.69351	-1.30786	11	2	8.49963	8.8874	-0.54246	-0.4308	-1.42187	-1.19385
B1351	V	350	C	V350C	8.33131	-0.95327	6	2	8.27574	8.38687	8.03881	-1.96256	6	2	7.78701	8.29061	-0.93808	-0.96846	-2.13449	-1.79064
B1351	V	350	D	V350D	5.56385	-3.72073	14	2	5.29228	5.83541	6.95837	-3.04301	18	2	6.8759	7.04084	-3.92154	-3.51992	-3.0456	-3.04041
B1351	V	350	E	V350E	5.50368	-3.85165	4	1		5.50368	6.96037	-3.12088	5	1		6.96037		-3.85165		-3.12088
B1351	V	350	F	V350F	6.16366	-3.12091	9	2	5.30994	7.01739	6.81251	-3.18887	17	2	6.85985	6.76517	-3.90388	-2.33794	-3.06165	-3.31608
B1351	V	350	G	V350G	6.31796	-2.96662	7	2	5.61526	7.02065	6.78102	-3.22036	9	2	6.88415	6.67788	-3.59856	-2.33468	-3.03735	-3.40337
B1351	V	350	H	V350H	5.36303	-3.92155	8	2	5.07936	5.6467	6.94956	-3.05182	11	2	6.91283	6.98629	-4.13446	-3.70863	-3.00867	-3.09496
B1351	V	350	I	V350I	8.53106	-0.75352	12	2	8.4313	8.63082	8.03257	-1.96881	14	2	7.8928	8.17234	-0.78252	-0.72451	-2.0287	-1.90891
B1351	V	350	K	V350K	5.65008	-3.63449	7	2	5.03723	6.26294	7.13059	-2.87079	9	2	6.84314	7.41803	-4.17659	-3.09239	-3.07836	-2.66322
B1351	V	350	L	V350L	5.63378	-3.6508	8	2	5.44521	5.82235	6.5835	-3.41788	11	2	6.67858	6.48842	-3.76861	-3.53298	-3.24292	-3.59283
B1351	V	350	M	V350M	5.94508	-3.3395	14	2	5.15656	6.73359	6.6645	-3.33688	16	2	6.57035	6.75866	-4.05726	-2.62174	-3.35115	-3.32259
B1351	V	350	N	V350N	5.89816	-3.38641	8	2	5.58633	6.21	6.80126	-3.20012	11	2	7.06964	6.53289	-3.62749	-3.14533	-2.85186	-3.54836
B1351	V	350	P	V350P	9.00359	-0.28099	12	2	9.0102	8.99698	9.47811	-0.52327	10	2	9.30848	9.64774	-0.20362	-0.35835	-0.61302	-0.43351
B1351	V	350	Q	V350Q	5.1583	-4.12628	9	2	5.06954	5.24705	6.89131	-3.11007	13	2	6.64534	7.13728	-4.14428	-4.10828	-3.27616	-2.94397
B1351	V	350	R	V350R	5	-4.28458	5	2	5	5	7.11939	-2.88199	6	2	7.16054	7.07824	-4.21382	-4.35533	-2.76096	-3.00301
B1351	V	350	S	V350S	8.13117	-1.15341	6	2	7.96991	8.29243	7.05312	-2.94825	10	2	6.90024	7.20601	-1.24391	-1.0629	-3.02126	-2.87524
B1351	V	350	T	V350T	8.0257	-1.25888	9	2	7.92375	8.12765	7.25967	-2.74171	11	2	7.12119	7.39815	-1.29007	-1.22768	-2.80031	-2.6831
B1351	V	350	V	V350V	9.28458	0	17783	2	9.21382	9.35533	10.00138	0	17655	2	9.9215	10.08125	0	0	0	0
B1351	V	350	W	V350W	5.92138	-3.3632	10	2	5.72575	6.117	6.78922	-3.21216	13	2	6.6814	6.89704	-3.48807	-3.23833	-3.2401	-3.18421
B1351	V	350	Y	V350Y	5.7589	-3.52568	9	2	5.06186	6.45593	6.62981	-3.37157	10	2	6.5366	6.72301	-4.15196	-2.8994	-3.3849	-3.35824
B1351	Y	351	A	Y351A	7.77389	-1.51069	9	2	7.49775	8.05004	7.198	-2.80338	9	2	7.02699	7.36901	-1.71607	-1.30529	-2.89451	-2.71224
B1351	Y	351	C	Y351C	8.24218	-1.0424	6	2	8.07812	8.40624	7.53739	-2.46399	7	2	7.53299	7.54178	-1.1357	-0.94909	-2.38851	-2.53947
B1351	Y	351	D	Y351D	6.00169	-3.28289	12	2	5.55654	6.44683	6.64869	-3.35269	12	2	6.52637	6.77101	-3.65728	-2.9085	-3.39513	-3.31024
B1351	Y	351	E	Y351E	7.08849	-2.19609	12	2	6.46268	7.71429	7.03126	-2.97012	16	2	6.82205	7.24047	-2.75114	-1.64104	-3.09945	-2.84078
B1351	Y	351	F	Y351F	9.22105	-0.06352	12	2	9.31336	9.12874	9.7126	-0.28878	11	2	9.74423	9.68097	0.09954	-0.22659	-0.17727	-0.40028
B1351	Y	351	G	Y351G	5.97262	-3.31196	6	2	5.21567	6.72957	6.445	-3.55637	9	2	6.42671	6.4633	-3.99815	-2.62576	-3.49479	-3.61795
B1351	Y	351	H	Y351H	9.08495	-0.19962	15	2	8.91947	9.25044	9.21939	-0.78199	16	2	9.14635	9.29242	-0.29435	-0.10489	-0.77515	-0.78883
B1351	Y	351	I	Y351I	8.39129	-0.89329	11	2	8.12687	8.65571	7.29902	-2.70236	12	2	7.02358	7.57445	-1.08695	-0.69962	-2.89792	-2.5068
B1351	Y	351	K	Y351K	6.18718	-3.09739	10	2	5.44991	6.92446	6.92377	-3.07761	13	2	6.87913	6.96842	-3.76391	-2.43087	-3.04237	-3.11283
B1351	Y	351	L	Y351L	8.03228	-1.2523	11	2	7.75468	8.30988	6.96946	-3.03191	18	2	6.88421	7.05472	-1.45914	-1.04545	-3.03729	-3.02653
B1351	Y	351	M	Y351M	8.55034	-0.73424	4	2	8.39538	8.70529	7.43295	-2.56843	5	2	7.34291	7.52299	-0.81844	-0.65004	-2.57859	-2.55826
B1351	Y	351	N	Y351N	8.18717	-1.0974	11	2	8.01697	8.35738	7.34207	-2.6593	11	2	7.07205	7.61209	-1.19685	-0.99795	-2.84945	-2.46916
B1351	Y	351	P	Y351P	7.92362	-1.36096	5	2	7.62192	8.22532	7.45199	-2.54939	5	2	7.63511	7.26887	-1.5919	-1.13001	-2.28639	-2.81238
B1351	Y	351	Q	Y351Q	8.30155	-0.98303	11	2	8.13883	8.46426	7.3906	-2.61078	11	2	7.48012	7.30109	-1.07499	-0.89107	-2.44138	-2.78016
B1351	Y	351	R	Y351R	6.5049	-2.77968	5	2	5.22641	7.78339	6.89514	-3.10623	7	2	6.97237	6.81791	-3.98741	-1.57194	-2.94913	-3.26334
B1351	Y	351	S	Y351S	8.44122	-0.84335	9	2	7.9707	8.91175	7.10125	-2.90013	10	2	7.03886	7.16363	-1.24312	-0.44358	-2.88264	-2.91762
B1351	Y	351	T	Y351T	8.15398	-1.13059	7	2	7.76294	8.54503	7.17602	-2.82536	10	2	7.13835	7.21368	-1.45088	-0.8103	-2.78315	-2.86757
B1351	Y	351	V	Y351V	8.74928	-0.5353	15	2	8.74886	8.7497	8.45196	-1.54942	16	2	8.28724	8.61669	-0.46496	-0.60563	-1.63426	-1.46456
B1351	Y	351	W	Y351W	8.9907	-0.29388	14	2	8.98064	9.00075	9.13298	-0.8684	13	2	8.92931	9.33666	-0.23318	-0.35458	-0.99219	-0.74459
B1351	Y	351	Y	Y351Y	9.28458	0	17783	2	9.21382	9.35533	10.00138	0	17655	2	9.9215	10.08125	0	0	0	0
B1351	A	352	A	A352A	9.28458	0	17783	2	9.21382	9.35533	10.00138	0	17655	2	9.9215	10.08125	0	0	0	0
B1351	A	352	C	A352C	9.09246	-0.19212	18	2	8.94911	9.23581	9.73061	-0.27076	23	2	9.56355	9.89768	-0.26471	-0.11952	-0.35795	-0.18357
B1351	A	352	D	A352D	9.14713	-0.13745	15	2	9.06779	9.22647	9.96981	-0.03157	15	2	9.75423	10.18539	-0.14603	-0.12886	-0.16727	0.10414
B1351	A	352	E	A352E	9.25195	-0.03263	10	2	9.19388	9.31001	10.00988	0.0085	10	2	9.82667	10.19308	-0.01994	-0.04532	-0.09483	0.11183
B1351	A	352	F	A352F	8.93955	-0.34503	6	2	8.79963	9.07947	8.94945	-1.05193	6	2	8.87905	9.01985	-0.41419	-0.27586	-1.04245	-1.0614
B1351	A	352	G	A352G	8.94281	-0.34176	12	2	8.86285	9.02278	8.8476	-1.15377	13	2	8.52912	9.16609	-0.35097	-0.33255	-1.39238	-0.91516
B1351	A	352	H	A352H	9.11168	-0.1729	9	2	9.0717	9.15166	9.26038	-0.741	10	2	9.6027	8.91806	-0.14212	-0.20367	-0.3188	-1.16319
B1351	A	352	I	A352I	8.63753	-0.64705	16	2	8.56806	8.707	7.82999	-2.17139	16	2	7.60734	8.05263	-0.64576	-0.64833	-2.31416	-2.02862
B1351	A	352	K	A352K	9.06674	-0.21783	11	2	8.93582	9.19766	9.1207	-0.88068	11	2	8.95834	9.28305	-0.278	-0.15767	-0.96316	-0.7982
B1351	A	352	L	A352L	8.82396	-0.46062	11	2	8.68	8.96792	8.7839	-1.21747	11	2	8.70417	8.86364	-0.53382	-0.38741	-1.21733	-1.21761
B1351	A	352	M	A352M	9.13232	-0.15225	8	2	8.99914	9.26551	9.7455	-0.25587	9	2	9.81006	9.68094	-0.21468	-0.08982	-0.11144	-0.40031
B1351	A	352	N	A352N	9.03661	-0.24796	12	2	8.92372	9.1495	9.05823	-0.94315	13	2	8.97199	9.14447	-0.2901	-0.20583	-0.94951	-0.93678
B1351	A	352	P	A352P	5.38803	-3.89655	11	2	5.18391	5.59216	6.74052	-3.26086	15	2	6.5827	6.89833	-4.02991	-3.76317	-3.3388	-3.18292
B1351	A	352	Q	A352Q	9.29359	0.00901	7	2	9.32738	9.25979	9.68542	-0.31596	7	2	9.59322	9.77762	0.11356	-0.09554	-0.32828	-0.30363
B1351	A	352	R	A352R	8.94113	-0.34345	11	2	8.82687	9.05538	8.99267	-1.0087	11	2	8.78501	9.20034	-0.38695	-0.29995	-1.13649	-0.88091
B1351	A	352	S	A352S	9.21088	-0.07369	14	2	9.13361	9.28816	9.78287	-0.21851	13	2	9.80285	9.76288	-0.08021	-0.06717	-0.11865	-0.31837
B1351	A	352	T	A352T	8.90286	-0.38172	20	2	8.85672	8.949	8.73656	-1.26482	20	2	8.71422	8.75889	-0.3571	-0.40633	-1.20728	-1.32236
B1351	A	352	V	A352V	8.64892	-0.63566	9	2	8.56986	8.72798	8.37243	-1.62895	8	2	8.25623	8.48863	-0.64396	-0.62735	-1.66527	-1.59262
B1351	A	352	W	A352W	8.6199	-0.66468	10	2	8.57906	8.66073	8.48433	-1.51705	10	2	8.33753	8.63112	-0.63476	-0.6946	-1.58397	-1.45013
B1351	A	352	Y	A352Y	8.95368	-0.33089	12	2	8.93293	8.97443	9.12672	-0.87466	11	2	9.12633	9.1271	-0.28089	-0.3809	-0.79517	-0.95415
B1351	W	353	A	W353A	6.26454	-3.02004	14	2	5.27751	7.25158	6.88209	-3.11929	17	2	6.93217	6.832	-3.93631	-2.10375	-2.98933	-3.24925
B1351	W	353	C	W353C	6.58666	-2.69791	6	2	6.35525	6.81808	6.50629	-3.49509	10	2	6.4069	6.60568	-2.85857	-2.53725	-3.5146	-3.47557
B1351	W	353	D	W353D	5.29657	-3.98801	9	2	5.05208	5.54106	6.44713	-3.55425	8	2	6.39483	6.49943	-4.16174	-3.81427	-3.52667	-3.58182
B1351	W	353	E	W353E	5.21308	-4.0715	9	2	5.05636	5.3698	6.84921	-3.15217	15	2	6.83357	6.86485	-4.15746	-3.98553	-3.08793	-3.2164
B1351	W	353	F	W353F	8.75414	-0.53043	16	2	8.79603	8.71226	8.30007	-1.7013	15	2	8.37778	8.22237	-0.41779	-0.64307	-1.54372	-1.85888
B1351	W	353	G	W353G	5.59263	-3.69194	13	2	5.11982	6.06545	6.49829	-3.50309	15	2	6.53411	6.46247	-4.094	-3.28988	-3.38739	-3.61878
B1351	W	353	H	W353H	7.49579	-1.78879	7	2	7.00802	7.98355	7.07097	-2.93041	8	2	6.9332	7.20873	-2.2058	-1.37178	-2.9883	-2.87252
B1351	W	353	I	W353I	6.09384	-3.19074	9	2	5.61501	6.57266	6.45134	-3.55004	13	2	6.38075	6.52192	-3.59881	-2.78267	-3.54075	-3.55933
B1351	W	353	K	W353K	5.56725	-3.71732	6	2	5.20497	5.92953	6.58855	-3.41282	10	2	6.64189	6.53521	-4.00885	-3.4258	-3.27961	-3.54604
B1351	W	353	L	W353L	5.05339	-4.23119	6	2	5.10678	5	6.95481	-3.04656	11	2	6.68373	7.22589	-4.10704	-4.35533	-3.23777	-2.85536
B1351	W	353	M	W353M	5.54571	-3.73887	8	2	5.17485	5.91657	6.68907	-3.31231	11	2	6.6176	6.76054	-4.03897	-3.43876	-3.3039	-3.32071
B1351	W	353	N	W353N	6.34672	-2.93786	4	2	6.14137	6.55207	6.93799	-3.06339	7	2	6.49122	7.38476	-3.07245	-2.80326	-3.43028	-2.69649
B1351	W	353	P	W353P	6.71512	-2.56946	4	2	6.50979	6.92045	6.82945	-3.17193	7	2	6.58418	7.07472	-2.70403	-2.43488	-3.33732	-3.00653
B1351	W	353	Q	W353Q	5.89403	-3.39055	5	2	5.04633	6.74172	6.62888	-3.37249	10	2	6.81275	6.44502	-4.16749	-2.61361	-3.10875	-3.63623
B1351	W	353	R	W353R	5.92194	-3.36263	10	2	5.43954	6.40435	6.61507	-3.38631	14	2	6.7248	6.50533	-3.77428	-2.95098	-3.1967	-3.57592
B1351	W	353	S	W353S	6.04466	-3.23992	5	2	5.4019	6.68741	7.06823	-2.93315	7	2	6.70239	7.43406	-3.81192	-2.66792	-3.21911	-2.64719
B1351	W	353	T	W353T	5.83986	-3.44471	13	2	5.24026	6.43947	6.76908	-3.2323	14	2	6.83236	6.70579	-3.97356	-2.91586	-3.08914	-3.37546
B1351	W	353	V	W353V	5.40784	-3.87673	7	2	5	5.81569	6.41696	-3.58442	13	2	6.41727	6.41665	-4.21382	-3.53964	-3.50423	-3.6646
B1351	W	353	W	W353W	9.28458	0	17783	2	9.21382	9.35533	10.00138	0	17655	2	9.9215	10.08125	0	0	0	0
B1351	W	353	Y	W353Y	8.48939	-0.79518	11	2	8.40101	8.57777	7.70911	-2.29227	12	2	7.62633	7.79189	-0.81281	-0.77756	-2.29517	-2.28936
B1351	N	354	A	N354A	9.23475	-0.04983	10	2	9.09206	9.37745	9.81177	-0.18961	9	2	9.71628	9.90725	-0.12176	0.02212	-0.20522	-0.174
B1351	N	354	C	N354C	8.8621	-0.42248	18	2	8.86819	8.856	9.22704	-0.77434	19	2	9.29229	9.16179	-0.34563	-0.49933	-0.62921	-0.91946
B1351	N	354	D	N354D	9.31471	0.03014	9	2	9.31653	9.3129	9.91966	-0.08172	9	2	9.592	10.24732	0.10271	-0.04243	-0.3295	0.16607
B1351	N	354	E	N354E	9.2807	-0.00387	13	2	9.11947	9.44193	10.20162	0.20024	14	2	10.21494	10.18831	-0.09435	0.0866	0.29344	0.10706
B1351	N	354	F	N354F	8.72558	-0.55899	12	2	8.58538	8.86579	8.27759	-1.72378	11	2	8.21625	8.33894	-0.62844	-0.48954	-1.70525	-1.74231
B1351	N	354	G	N354G	9.18879	-0.09579	17	2	9.12634	9.25123	9.76068	-0.2407	17	2	9.65276	9.86859	-0.08748	-0.1041	-0.26874	-0.21266
B1351	N	354	H	N354H	9.29939	0.01481	13	2	9.21403	9.38475	9.77827	-0.22311	13	2	9.92077	9.63577	0.00021	0.02942	-0.00073	-0.44548
B1351	N	354	I	N354I	8.77784	-0.50674	14	2	8.78704	8.76865	8.67652	-1.32486	13	2	8.55099	8.80204	-0.42678	-0.58668	-1.37051	-1.27921
B1351	N	354	K	N354K	9.31971	0.03513	11	2	9.30941	9.33001	10.31109	0.30972	10	2	10.29	10.33219	0.09559	-0.02532	0.3685	0.25094
B1351	N	354	L	N354L	8.77601	-0.50857	15	2	8.76705	8.78497	8.70254	-1.29884	16	2	8.58316	8.82192	-0.44677	-0.57036	-1.33834	-1.25933
B1351	N	354	M	N354M	9.05715	-0.22743	15	2	8.92907	9.18522	9.36793	-0.63345	13	2	9.27474	9.46111	-0.28475	-0.17011	-0.64676	-0.62014
B1351	N	354	N	N354N	9.28458	0	17783	2	9.21382	9.35533	10.00138	0	17655	2	9.9215	10.08125	0	0	0	0
B1351	N	354	P	N354P	7.70473	-1.57985	8	2	7.41237	7.99708	7.30883	-2.69255	10	2	7.28334	7.33433	-1.80145	-1.35825	-2.63816	-2.74692
B1351	N	354	Q	N354Q	9.36303	0.07845	18	2	9.32432	9.40173	10.13493	0.13355	18	2	10.02168	10.24817	0.1105	0.0464	0.10018	0.16692
B1351	N	354	R	N354R	9.31759	0.03302	21	2	9.24591	9.38928	10.25208	0.2507	21	2	10.27405	10.23011	0.03209	0.03395	0.35255	0.14886
B1351	N	354	S	N354S	9.3234	0.03883	19	2	9.2398	9.40701	10.12656	0.12519	18	2	10.10656	10.14657	0.02598	0.05168	0.18506	0.06532
B1351	N	354	T	N354T	9.27504	-0.00954	14	2	9.22902	9.32106	10.06726	0.06589	14	2	9.96389	10.17064	0.0152	-0.03427	0.04239	0.08939
B1351	N	354	V	N354V	8.96876	-0.31581	13	2	8.87235	9.06518	9.40726	-0.59411	14	2	9.31214	9.50239	-0.34147	-0.29015	-0.60936	-0.57886
B1351	N	354	W	N354W	8.54923	-0.73535	21	2	8.42948	8.66898	7.81917	-2.18221	21	2	7.68365	7.95468	-0.78434	-0.68635	-2.23785	-2.12657
B1351	N	354	Y	N354Y	8.78383	-0.50075	11	2	8.73188	8.83579	8.78309	-1.21828	12	2	8.52933	9.03686	-0.48194	-0.51954	-1.39217	-1.04439
B1351	R	355	A	R355A	6.3327	-2.95187	11	2	5.67331	6.9921	7.02507	-2.97631	13	2	6.86493	7.18521	-3.54051	-2.36323	-3.05657	-2.89604
B1351	R	355	C	R355C	6.01824	-3.26634	10	2	5.66664	6.36984	7.02022	-2.98116	13	2	6.75226	7.28817	-3.54718	-2.98549	-3.16924	-2.79308
B1351	R	355	D	R355D	5.64583	-3.63875	12	2	5.18257	6.10908	7.0201	-2.98128	13	2	6.91141	7.12878	-4.03125	-3.24625	-3.01009	-2.95247
B1351	R	355	E	R355E	6.15307	-3.13151	9	2	5.59109	6.71504	6.79656	-3.20482	11	2	6.92815	6.66497	-3.62273	-2.64029	-2.99335	-3.41628
B1351	R	355	F	R355F	6.13079	-3.15379	13	2	5.29431	6.96726	6.8985	-3.10287	18	2	6.80078	6.99622	-3.91951	-2.38807	-3.12072	-3.08503
B1351	R	355	G	R355G	5.77039	-3.51418	5	2	5	6.54079	6.84078	-3.1606	7	2	6.83398	6.84758	-4.21382	-2.81454	-3.08752	-3.23367
B1351	R	355	H	R355H	8.67746	-0.60712	13	2	8.64805	8.70687	8.85742	-1.14396	13	2	8.6352	9.07964	-0.56577	-0.64846	-1.2863	-1.00161
B1351	R	355	I	R355I	5.94419	-3.34039	10	2	5.66676	6.22162	6.44887	-3.5525	14	2	6.4057	6.49205	-3.54706	-3.13371	-3.5158	-3.5892
B1351	R	355	K	R355K	6.62448	-2.66009	8	2	5.63762	7.61134	6.96002	-3.04136	9	2	6.69588	7.22416	-3.5762	-1.74399	-3.22562	-2.85709
B1351	R	355	L	R355L	5.40193	-3.88264	13	2	5.06279	5.74108	6.72352	-3.27786	17	2	6.68057	6.76646	-4.15103	-3.61425	-3.24093	-3.31479
B1351	R	355	M	R355M	5.79392	-3.49066	13	2	5.43917	6.14867	6.65121	-3.35016	14	2	6.67488	6.62755	-3.77465	-3.20666	-3.24662	-3.4537
B1351	R	355	N	R355N	6.88729	-2.39729	9	2	6.20825	7.56632	6.83324	-3.16813	12	2	6.90297	6.76352	-3.00557	-1.78901	-3.01853	-3.31773
B1351	R	355	P	R355P	5.68025	-3.60433	12	2	5	6.3605	6.93316	-3.06822	16	2	6.95227	6.91405	-4.21382	-2.99483	-2.96923	-3.1672
B1351	R	355	Q	R355Q	7.84523	-1.43934	16	2	7.56115	8.12932	7.20857	-2.7928	16	2	7.22224	7.19491	-1.65267	-1.22601	-2.69926	-2.88634
B1351	R	355	R	R355R	9.28458	0	17783	2	9.21382	9.35533	10.00138	0	17655	2	9.9215	10.08125	0	0	0	0
B1351	R	355	S	R355S	8.70274	-0.58184	9	2	8.82259	8.58288	7.76353	-2.23784	9	2	7.13709	8.38998	-0.39123	-0.77245	-2.78441	-1.69127
B1351	R	355	T	R355T	8.4056	-0.87898	15	2	8.30438	8.50682	8.04984	-1.95153	14	2	7.90039	8.1993	-0.90944	-0.84851	-2.02111	-1.88195
B1351	R	355	V	R355V	5.70202	-3.58256	10	2	5.21765	6.18639	6.8284	-3.17298	13	2	6.64083	7.01597	-3.99617	-3.16894	-3.28067	-3.06528
B1351	R	355	W	R355W	5.73422	-3.55036	9	2	5	6.46844	6.58618	-3.4152	14	2	6.49716	6.6752	-4.21382	-2.88689	-3.42434	-3.40605
B1351	R	355	Y	R355Y	5.81837	-3.4662	12	2	5.31421	6.32253	6.68993	-3.31145	16	2	6.85678	6.52308	-3.89961	-3.0328	-3.06472	-3.55817
B1351	K	356	A	K356A	9.07385	-0.21072	14	2	8.99576	9.15194	9.34657	-0.65481	16	2	9.31077	9.38237	-0.21806	-0.20339	-0.61073	-0.69888
B1351	K	356	C	K356C	8.87341	-0.41116	11	2	8.8269	8.91993	8.45979	-1.54158	11	2	8.31242	8.60717	-0.38692	-0.4354	-1.60908	-1.47408
B1351	K	356	D	K356D	8.54836	-0.73622	14	2	8.49168	8.60504	7.93521	-2.06617	15	2	7.80562	8.06481	-0.72214	-0.75029	-2.11588	-2.01644
B1351	K	356	E	K356E	9.0106	-0.27398	8	2	8.91579	9.1054	9.53104	-0.47034	7	2	9.28036	9.78172	-0.29803	-0.24993	-0.64114	-0.29953
B1351	K	356	F	K356F	8.88951	-0.39506	10	2	8.95864	8.82039	8.15528	-1.84609	10	2	8.00421	8.30636	-0.25518	-0.53494	-1.91729	-1.77489
B1351	K	356	G	K356G	8.18204	-1.10253	14	2	8.05008	8.314	7.16093	-2.84045	16	2	6.97896	7.34289	-1.16374	-1.04133	-2.94254	-2.73836
B1351	K	356	H	K356H	8.9907	-0.29388	9	2	9.01445	8.96694	8.36528	-1.63609	11	2	7.97934	8.75123	-0.19937	-0.38839	-1.94216	-1.33002
B1351	K	356	I	K356I	8.92052	-0.36406	14	2	8.76422	9.07682	8.95043	-1.05095	13	2	8.85865	9.0422	-0.4496	-0.27851	-1.06285	-1.03905
B1351	K	356	K	K356K	9.28458	0	17783	2	9.21382	9.35533	10.00138	0	17655	2	9.9215	10.08125	0	0	0	0
B1351	K	356	L	K356L	9.25961	-0.02497	5	2	9.13382	9.3854	9.05814	-0.94323	7	2	9.85036	8.26593	-0.08	0.03007	-0.07114	-1.81532
B1351	K	356	M	K356M	9.3057	0.02112	10	2	9.24764	9.36376	9.95395	-0.04742	10	2	10.00172	9.90618	0.03382	0.00843	0.08022	-0.17507
B1351	K	356	N	K356N	8.61623	-0.66835	8	2	8.3657	8.86676	8.16083	-1.84054	12	2	8.2622	8.05946	-0.84812	-0.48857	-1.6593	-2.02179
B1351	K	356	P	K356P	5.76901	-3.51557	9	2	5.7011	5.83692	6.6809	-3.32048	15	2	6.56555	6.79625	-3.51272	-3.51841	-3.35595	-3.285
B1351	K	356	Q	K356Q	9.16559	-0.11899	17	2	9.05076	9.28043	9.84957	-0.15181	18	2	9.7287	9.97044	-0.16306	-0.0749	-0.1928	-0.11081
B1351	K	356	R	K356R	9.37382	0.08924	11	2	9.38527	9.36237	10.11125	0.10988	9	2	10.03825	10.18426	0.17145	0.00704	0.11675	0.10301
B1351	K	356	S	K356S	9.10177	-0.18281	17	2	9.04993	9.1536	9.59121	-0.41017	17	2	9.43149	9.75093	-0.16389	-0.20173	-0.49001	-0.33032
B1351	K	356	T	K356T	9.31159	0.02702	15	2	9.22844	9.39474	9.91353	-0.08785	13	2	9.69784	10.12923	0.01462	0.03941	-0.22366	0.04798
B1351	K	356	V	K356V	9.08183	-0.20275	14	2	9.11753	9.04612	9.15165	-0.84972	15	2	9.12743	9.17588	-0.09629	-0.30921	-0.79407	-0.90537
B1351	K	356	W	K356W	8.75717	-0.52741	17	2	8.76847	8.74586	8.96441	-1.03696	16	2	8.87575	9.05308	-0.44535	-0.60947	-1.04575	-1.02817
B1351	K	356	Y	K356Y	8.71412	-0.57046	10	2	8.55787	8.87037	7.38389	-2.61749	12	2	7.41302	7.35475	-0.65595	-0.48496	-2.50848	-2.7265
B1351	R	357	A	R357A	9.26838	-0.01619	10	2	9.23138	9.30539	9.75849	-0.24289	11	2	9.84416	9.67281	0.01756	-0.04994	-0.07734	-0.40844
B1351	R	357	C	R357C	9.20183	-0.08274	9	2	9.07909	9.32457	9.43742	-0.56396	8	2	9.40918	9.46566	-0.13473	-0.03076	-0.51232	-0.61559
B1351	R	357	D	R357D	9.18521	-0.09937	19	2	9.09893	9.27149	9.5589	-0.44248	20	2	9.45115	9.66666	-0.11489	-0.08384	-0.47035	-0.41459
B1351	R	357	E	R357E	9.17054	-0.11404	10	2	9.09032	9.25076	9.88232	-0.11906	11	2	9.66923	10.0954	-0.1235	-0.10457	-0.25227	0.01415
B1351	R	357	F	R357F	8.93516	-0.34941	6	2	9.04573	8.8246	9.30726	-0.69412	5	2	9.36014	9.25438	-0.16809	-0.53073	-0.56136	-0.82687
B1351	R	357	G	R357G	8.89492	-0.38966	12	2	8.89506	8.89477	8.91237	-1.08901	13	2	8.81906	9.00567	-0.31876	-0.46056	-1.10244	-1.07558
B1351	R	357	H	R357H	9.2768	-0.00778	12	2	9.24273	9.31087	9.71373	-0.28765	12	2	9.65215	9.77531	0.02891	-0.04446	-0.26935	-0.30594
B1351	R	357	I	R357I	9.16112	-0.12346	16	2	9.08091	9.24133	9.61204	-0.38934	18	2	9.41054	9.81354	-0.13291	-0.114	-0.51096	-0.26771
B1351	R	357	K	R357K	9.28886	0.00428	14	2	9.19206	9.38565	9.82373	-0.17765	14	2	9.86934	9.77811	-0.02176	0.03032	-0.05216	-0.30314
B1351	R	357	L	R357L	9.15549	-0.12908	7	2	9.09937	9.21162	9.86253	-0.13884	7	2	9.73737	9.9877	-0.11445	-0.14371	-0.18413	-0.09355
B1351	R	357	M	R357M	9.21129	-0.07329	10	2	9.08846	9.33411	9.52023	-0.48115	9	2	9.26679	9.77366	-0.12536	-0.02122	-0.65471	-0.30759
B1351	R	357	N	R357N	9.23329	-0.05129	19	2	9.1843	9.28228	9.83289	-0.16849	19	2	9.63557	10.03021	-0.02952	-0.07305	-0.28593	-0.05104
B1351	R	357	P	R357P	9.00626	-0.27832	10	2	8.87739	9.13513	9.36866	-0.63271	9	2	9.39976	9.33757	-0.33643	-0.2202	-0.52174	-0.74368
B1351	R	357	Q	R357Q	9.29809	0.01352	9	2	9.29348	9.30271	9.82445	-0.17693	9	2	9.6727	9.9762	0.07966	-0.05262	-0.2488	-0.10505
B1351	R	357	R	R357R	9.28458	0	17783	2	9.21382	9.35533	10.00138	0	17655	2	9.9215	10.08125	0	0	0	0
B1351	R	357	S	R357S	9.22349	-0.06109	9	2	9.18497	9.26201	9.95942	-0.04196	10	2	9.96668	9.95215	-0.02885	-0.09332	0.04518	-0.1291
B1351	R	357	T	R357T	9.30107	0.08725	6	1	9.30107		10.17232	0.17094	6	2	9.99322	10.35143	0.08725		0.07172	0.27018
B1351	R	357	V	R357V	9.31714	0.03256	12	2	9.19292	9.44137	9.93346	-0.06792	10	2	9.74539	10.12154	-0.0209	0.08604	-0.17611	0.04029
B1351	R	357	W	R357W	9.00065	-0.28393	19	2	8.92019	9.0811	9.45763	-0.54375	19	2	9.32694	9.58833	-0.29363	-0.27423	-0.59456	-0.49292
B1351	R	357	Y	R357Y	9.08459	-0.19999	10	2	8.98573	9.18345	9.44013	-0.56124	9	2	9.13574	9.74453	-0.22809	-0.17188	-0.78576	-0.33672
B1351	I	358	A	I358A	8.485	-0.79958	8	2	8.33174	8.63826	8.62604	-1.37534	8	2	8.44433	8.80775	-0.88208	-0.71707	-1.47717	-1.2735
B1351	I	358	C	I358C	8.71159	-0.57299	12	2	8.59145	8.83172	9.14631	-0.85506	11	2	8.83766	9.45497	-0.62237	-0.52361	-1.08384	-0.62628
B1351	I	358	D	I358D	6.13092	-3.15366	12	2	5.74708	6.51475	7.02341	-2.97797	17	2	7.01377	7.03305	-3.46674	-2.84058	-2.90773	-3.0482
B1351	I	358	E	I358E	7.48917	-1.79541	9	2	7.00263	7.97571	7.39134	-2.61004	10	2	7.24805	7.53463	-2.21119	-1.37962	-2.67345	-2.54662
B1351	I	358	F	I358F	9.24615	-0.03843	12	2	9.21366	9.27864	9.91635	-0.08503	11	2	9.90949	9.92321	-0.00016	-0.07669	-0.01201	-0.15804
B1351	I	358	G	I358G	8.47551	-0.80907	11	2	8.2318	8.71921	8.24343	-1.75795	12	2	7.90138	8.58547	-0.98202	-0.63612	-2.02012	-1.49578
B1351	I	358	H	I358H	8.57149	-0.71309	11	2	8.49733	8.64564	8.19115	-1.81022	11	2	8.1375	8.2448	-0.71649	-0.70969	-1.784	-1.83645
B1351	I	358	I	I358I	9.28458	0	17783	2	9.21382	9.35533	10.00138	0	17655	2	9.9215	10.08125	0	0	0	0
B1351	I	358	K	I358K	7.78472	-1.49986	14	2	7.75029	7.81915	7.14739	-2.85399	14	2	7.06522	7.22956	-1.46353	-1.53618	-2.85628	-2.85169
B1351	I	358	L	I358L	9.36757	0.08299	6	2	9.30259	9.43255	10.15942	0.15804	7	2	10.35965	9.95919	0.08877	0.07722	0.43815	-0.12206
B1351	I	358	M	I358M	9.34378	0.0592	10	2	9.27478	9.41277	10.21944	0.21806	9	2	10.2561	10.18278	0.06096	0.05744	0.3346	0.10153
B1351	I	358	N	I358N	8.04319	-1.24139	14	2	7.9065	8.17988	7.32407	-2.67731	15	2	7.36037	7.28777	-1.30732	-1.17545	-2.56113	-2.79348
B1351	I	358	P	I358P	6.12253	-3.16205	9	2	5.32465	6.92041	6.99714	-3.00424	11	2	6.88133	7.11295	-3.88917	-2.43492	-3.04017	-2.9683
B1351	I	358	Q	I358Q	8.03682	-1.24776	13	2	7.83681	8.23683	7.54902	-2.45236	13	2	7.48592	7.61211	-1.37701	-1.1185	-2.43558	-2.46914
B1351	I	358	R	I358R	7.40221	-1.88237	9	2	6.95837	7.84605	7.21898	-2.7824	10	2	7.20056	7.2374	-2.25545	-1.50928	-2.72094	-2.84385
B1351	I	358	S	I358S	8.51051	-0.77406	8	2	8.25957	8.76146	8.09802	-1.90336	8	2	8.06939	8.12665	-0.95425	-0.59387	-1.85211	-1.9546
B1351	I	358	T	I358T	8.23317	-1.0514	16	2	7.99934	8.46701	7.85337	-2.14801	16	2	7.72985	7.97689	-1.21448	-0.88832	-2.19165	-2.10436
B1351	I	358	V	I358V	9.0969	-0.18768	11	2	9.09542	9.09838	9.50901	-0.49237	11	2	9.42491	9.5931	-0.1184	-0.25695	-0.49659	-0.48815
B1351	I	358	W	I358W	9.28791	0.00334	16	2	9.15004	9.42579	10.2928	0.29142	16	2	10.29966	10.28593	-0.06378	0.07046	0.37816	0.20468
B1351	I	358	Y	I358Y	9.14152	-0.14306	12	2	9.0893	9.19374	9.53728	-0.4641	14	2	9.34974	9.72482	-0.12452	-0.16159	-0.57176	-0.35643
B1351	S	359	A	S359A	9.20291	-0.08167	5	2	9.2793	9.12651	10.13741	0.13603	5	2	10.19435	10.08047	0.06548	-0.22882	0.27285	-0.00078
B1351	S	359	C	S359C	9.07032	-0.21425	6	2	8.89308	9.24757	9.18824	-0.81313	6	2	9.15488	9.2216	-0.32074	-0.10776	-0.76662	-0.85965
B1351	S	359	D	S359D	9.24819	-0.03639	5	2	9.18104	9.31533	9.97685	-0.02452	5	2	9.76055	10.19316	-0.03278	-0.04	-0.16095	0.11191
B1351	S	359	E	S359E	9.37149	0.08691	6	2	9.25259	9.49038	10.19509	0.19371	6	2	10.37333	10.01685	0.03877	0.13505	0.45183	-0.0644
B1351	S	359	F	S359F	9.18198	-0.1026	4	2	9.17885	9.18511	9.73307	-0.2683	4	2	9.75287	9.71328	-0.03497	-0.17022	-0.16863	-0.36797
B1351	S	359	G	S359G	9.47821	0.12288	1	1		9.47821	10.11649	0.03523	1	1		10.11649		0.12288		0.03524
B1351	S	359	H	S359H	9.36638	0.15256	1	1	9.36638		10.30577	0.30439	2	2	10.29333	10.3182	0.15256		0.37183	0.23695
B1351	S	359	I	S359I	9.2414	-0.04318	5	2	9.25399	9.22881	9.63877	-0.3626	5	2	9.32821	9.94934	0.04017	-0.12652	-0.59329	-0.13191
B1351	S	359	K	S359K	9.14593	-0.13865	5	2	9.11011	9.18174	10.09708	0.0957	5	2	10.35361	9.84055	-0.10371	-0.17359	0.43211	-0.2407
B1351	S	359	L	S359L	9.00909	-0.27549	2	2	8.89269	9.12548	9.3085	-0.69288	2	2	9.47262	9.14437	-0.32113	-0.22985	-0.44888	-0.93688
B1351	S	359	M	S359M	9.24299	-0.04159	6	2	9.26197	9.22401	10.0749	-0.00636	5	1		10.0749	0.04815	-0.13132		-0.00635
B1351	S	359	N	S359N	9.29956	0.01499	5	2	9.29055	9.30858	9.87182	-0.12956	5	2	9.91392	9.82971	0.07673	-0.04675	-0.00758	-0.25154
B1351	S	359	P	S359P	9.21689	-0.06768	5	2	8.91863	9.51515	9.64848	-0.3529	3	2	9.56703	9.72992	-0.29519	0.15982	-0.35447	-0.35133
B1351	S	359	Q	S359Q	9.4005	0.11592	7	2	9.31252	9.48848	10.23576	0.23438	6	2	10.29981	10.1717	0.0987	0.13315	0.37831	0.09045
B1351	S	359	R	S359R	9.29238	0.07856	4	1	9.29238		9.97329	0.05178	4	1	9.97329		0.07856		0.05179
B1351	S	359	S	S359S	9.28458	0	17783	2	9.21382	9.35533	10.00138	0	17655	2	9.9215	10.08125	0	0	0	0
B1351	S	359	T	S359T	9.39688	0.18306	3	1	9.39688		10.15946	0.23796	2	1	10.15946		0.18306		0.23796
B1351	S	359	V	S359V	9.14561	-0.13896	6	2	8.94214	9.34908	9.91458	-0.0868	5	2	9.97958	9.84958	-0.27168	-0.00625	0.05808	-0.23167
B1351	S	359	W	S359W	9.39378	0.03845	3	1		9.39378	9.73247	-0.26891	3	2	9.70172	9.76321		0.03845	-0.21978	-0.31804
B1351	S	359	Y	S359Y	9.05216	-0.23242	3	2	9.04414	9.06017	8.96802	-1.03336	3	2	9.23159	8.70445	-0.16968	-0.29516	-0.68991	-1.3768
B1351	N	360	A	N360A	9.21172	-0.07286	12	2	9.17527	9.24816	9.86095	-0.14043	10	2	9.75525	9.96664	-0.03855	-0.10717	-0.16625	-0.11461
B1351	N	360	C	N360C	8.93259	-0.35198	10	2	8.84352	9.02166	9.34379	-0.65759	10	2	9.2745	9.41308	-0.3703	-0.33367	-0.647	-0.66817
B1351	N	360	D	N360D	9.32301	0.03843	8	2	9.17918	9.46683	10.17742	0.17604	8	2	10.15062	10.20421	-0.03464	0.1115	0.22912	0.12296
B1351	N	360	E	N360E	9.13471	-0.14987	10	2	9.06328	9.20614	9.80535	-0.19603	11	2	9.83258	9.77811	-0.15054	-0.14919	-0.08892	-0.30314
B1351	N	360	F	N360F	8.99116	-0.29342	10	2	8.95801	9.02431	9.23232	-0.76906	10	2	9.16273	9.30191	-0.25581	-0.33102	-0.75877	-0.77934
B1351	N	360	G	N360G	9.29869	0.01412	7	2	9.32693	9.27046	9.92378	-0.0776	8	2	9.72867	10.11889	0.11311	-0.08487	-0.19283	0.03764
B1351	N	360	H	N360H	9.3831	0.09852	12	2	9.32956	9.43663	10.08758	0.0862	10	2	10.01166	10.16349	0.11574	0.0813	0.09016	0.08224
B1351	N	360	I	N360I	8.59003	-0.69455	7	2	8.54579	8.63426	8.23946	-1.76192	6	2	8.16983	8.30909	-0.66803	-0.72107	-1.75167	-1.77216
B1351	N	360	K	N360K	9.0365	-0.24808	4	2	9.05063	9.02237	9.76931	-0.23207	5	2	9.57409	9.96454	-0.16319	-0.33296	-0.34741	-0.11671
B1351	N	360	L	N360L	8.81886	-0.46572	10	2	8.79699	8.84072	9.05942	-0.94196	9	2	9.10606	9.01277	-0.41683	-0.51461	-0.81544	-1.06848
B1351	N	360	M	N360M	8.89287	-0.39171	11	2	8.72783	9.05791	9.07557	-0.9258	12	2	8.91073	9.24042	-0.48599	-0.29742	-1.01077	-0.84083
B1351	N	360	N	N360N	9.28458	0	17783	2	9.21382	9.35533	10.00138	0	17655	2	9.9215	10.08125	0	0	0	0
B1351	N	360	P	N360P	9.22852	-0.05606	12	2	9.19045	9.26658	9.88838	-0.11299	12	2	9.90591	9.87086	-0.02337	-0.08875	-0.01559	-0.21039
B1351	N	360	Q	N360Q	9.12172	-0.16285	17	2	9.03672	9.20673	9.61617	-0.38521	17	2	9.62997	9.60237	-0.1771	-0.1486	-0.29153	-0.47888
B1351	N	360	R	N360R	9.20936	-0.07522	14	2	9.14071	9.278	9.63454	-0.36684	13	2	9.46886	9.80022	-0.07311	-0.07733	-0.45264	-0.28103
B1351	N	360	S	N360S	9.34345	0.05887	18	2	9.22717	9.45973	9.68754	-0.31384	18	2	9.76463	9.61044	0.01335	0.1044	-0.15687	-0.47081
B1351	N	360	T	N360T	8.8484	-0.43617	17	2	8.81142	8.88539	9.30213	-0.69925	18	2	9.13647	9.46779	-0.4024	-0.46994	-0.78503	-0.61346
B1351	N	360	V	N360V	8.50017	-0.7844	10	2	8.2604	8.73994	7.96177	-2.03961	8	2	7.95208	7.97147	-0.95342	-0.61539	-1.96942	-2.10978
B1351	N	360	W	N360W	9.13041	-0.15417	18	2	9.00302	9.25779	9.37442	-0.62696	18	2	9.41376	9.33508	-0.2108	-0.09754	-0.50774	-0.74617
B1351	N	360	Y	N360Y	9.03042	-0.25416	11	2	8.97838	9.08245	9.314	-0.68737	11	2	9.30646	9.32154	-0.23544	-0.27288	-0.61504	-0.75971
B1351	C	361	A	C361A	8.58236	-0.70222	6	2	8.63357	8.53114	9.10005	-0.90133	6	2	9.08868	9.11143	-0.58025	-0.82419	-0.83282	-0.96982
B1351	C	361	C	C361C	9.28458	0	17783	2	9.21382	9.35533	10.00138	0	17655	2	9.9215	10.08125	0	0	0	0
B1351	C	361	D	C361D	8.5099	-0.77468	8	2	8.48347	8.53633	9.12036	-0.88101	8	2	9.09871	9.14202	-0.73035	-0.819	-0.82279	-0.93923
B1351	C	361	E	C361E	8.56759	-0.71699	7	2	8.49007	8.6451	9.29151	-0.70986	7	2	9.34394	9.23909	-0.72375	-0.71023	-0.57756	-0.84216
B1351	C	361	F	C361F	8.50969	-0.77489	7	2	8.46496	8.55442	8.82869	-1.17268	7	2	8.56543	9.09196	-0.74886	-0.80091	-1.35607	-0.98929
B1351	C	361	G	C361G	8.42651	-0.85807	15	2	8.391	8.46202	9.04465	-0.95673	17	2	8.97604	9.11326	-0.82282	-0.89331	-0.94546	-0.96799
B1351	C	361	H	C361H	8.49948	-0.7851	9	2	8.41013	8.58882	8.96144	-1.03994	10	2	8.95312	8.96976	-0.80369	-0.76651	-0.96838	-1.11149
B1351	C	361	I	C361I	8.42379	-0.86079	9	2	8.31202	8.53556	8.81041	-1.19096	9	2	8.59648	9.02435	-0.9018	-0.81977	-1.32502	-1.0569
B1351	C	361	K	C361K	8.52685	-0.75772	4	2	8.51093	8.54277	9.0978	-0.90358	4	2	8.99123	9.20438	-0.70289	-0.81256	-0.93027	-0.87687
B1351	C	361	L	C361L	8.45213	-0.83244	7	2	8.34556	8.55871	8.88228	-1.1191	8	2	8.76259	9.00196	-0.86826	-0.79662	-1.15891	-1.07929
B1351	C	361	M	C361M	8.3638	-0.85002	4	1	8.3638		8.5544	-1.44698	5	2	8.73157	8.37722	-0.85002		-1.18993	-1.70403
B1351	C	361	N	C361N	8.63844	-0.64613	7	2	8.62279	8.6541	9.35545	-0.7258	6	1		9.35545	-0.59103	-0.70123		-0.7258
B1351	C	361	P	C361P	8.64652	-0.63805	5	2	8.5821	8.71095	9.70616	-0.29522	5	2	9.53638	9.87594	-0.63172	-0.64438	-0.38512	-0.20531
B1351	C	361	Q	C361Q	8.72098	-0.56359	9	2	8.82403	8.61794	8.88957	-1.11181	8	2	8.60892	9.17022	-0.38979	-0.73739	-1.31258	-0.91103
B1351	C	361	R	C361R	8.53212	-0.75246	9	2	8.43988	8.62436	9.17142	-0.82996	9	2	8.82729	9.51554	-0.77394	-0.73097	-1.09421	-0.56571
B1351	C	361	S	C361S	8.58062	-0.70396	5	2	8.57722	8.58402	9.08715	-0.91423	5	2	9.05929	9.11501	-0.6366	-0.77131	-0.86221	-0.96624
B1351	C	361	T	C361T	8.40163	-0.88294	7	2	8.36706	8.43621	9.13823	-0.86315	7	2	9.11063	9.16582	-0.84676	-0.91912	-0.81087	-0.91543
B1351	C	361	V	C361V	8.41126	-0.87332	6	2	8.27393	8.54859	9.00696	-0.99442	6	2	8.87674	9.13717	-0.93989	-0.80674	-1.04476	-0.94408
B1351	C	361	W	C361W	8.42841	-0.85617	8	2	8.36081	8.49601	8.75717	-1.24421	9	2	8.62003	8.89431	-0.85301	-0.85932	-1.30147	-1.18694
B1351	C	361	Y	C361Y	8.30562	-0.97895	10	2	8.16493	8.44632	7.74119	-2.26019	9	2	7.75917	7.7232	-1.04889	-0.90901	-2.16233	-2.35805
B1351	V	362	A	V362A	9.15963	-0.12494	29	2	9.05285	9.26641	9.70023	-0.30115	34	2	9.59653	9.80394	-0.16097	-0.08892	-0.32497	-0.27731
B1351	V	362	C	V362C	9.28921	0.00463	26	2	9.18159	9.39682	10.16167	0.16029	27	2	10.20945	10.11388	-0.03223	0.04149	0.28795	0.03263
B1351	V	362	D	V362D	9.1954	-0.08918	23	2	9.11991	9.27088	9.8996	-0.10178	22	2	9.96028	9.83892	-0.09391	-0.08445	0.03878	-0.24233
B1351	V	362	E	V362E	9.2693	-0.01528	15	2	9.21893	9.31966	9.99906	-0.00232	15	2	10.08209	9.91603	0.00511	-0.03567	0.16059	-0.16522
B1351	V	362	F	V362F	9.27102	-0.01356	41	2	9.21036	9.33169	10.04452	0.04315	40	2	9.91374	10.17531	-0.00346	-0.02364	-0.00776	0.09406
B1351	V	362	G	V362G	9.06835	-0.21622	40	2	8.99143	9.14528	9.56418	-0.43719	35	2	9.41013	9.71824	-0.22239	-0.21005	-0.51137	-0.36301
B1351	V	362	H	V362H	9.34967	0.06509	17	2	9.33806	9.36127	10.1714	0.17002	14	2	10.08802	10.25477	0.12424	0.00594	0.16652	0.17352
B1351	V	362	I	V362I	9.36234	0.07776	29	2	9.29373	9.43094	10.29605	0.29468	28	2	10.2528	10.33931	0.07991	0.07561	0.3313	0.25806
B1351	V	362	K	V362K	9.26762	-0.01696	21	2	9.2118	9.32344	9.9618	-0.03958	18	2	9.82904	10.09456	-0.00202	-0.03189	-0.09246	0.01331
B1351	V	362	L	V362L	9.30286	0.01828	88	2	9.21151	9.39421	10.00395	0.00257	88	2	9.97753	10.03037	-0.00231	0.03888	0.05603	-0.05088
B1351	V	362	M	V362M	9.27851	-0.00607	27	2	9.30143	9.25559	10.07945	0.07807	24	2	9.95651	10.20239	0.08761	-0.09974	0.03501	0.12114
B1351	V	362	N	V362N	9.20486	-0.07972	20	2	9.16681	9.2429	10.16816	0.16678	21	2	10.19899	10.13732	-0.04701	-0.11243	0.27749	0.05607
B1351	V	362	P	V362P	8.58491	-0.69967	33	2	8.51701	8.6528	8.96245	-1.03893	34	2	8.92752	8.99737	-0.69681	-0.70253	-0.99398	-1.08388
B1351	V	362	Q	V362Q	9.31737	0.0328	20	2	9.23885	9.39589	10.19415	0.19277	18	2	10.15544	10.23286	0.02503	0.04056	0.23394	0.15161
B1351	V	362	R	V362R	9.31181	0.02724	44	2	9.21388	9.40975	10.16979	0.16841	43	2	10.18751	10.15207	6.00E-05	0.05442	0.26601	0.07082
B1351	V	362	S	V362S	9.28131	-0.00327	67	2	9.22578	9.33684	10.13849	0.13711	62	2	10.06928	10.2077	0.01196	-0.01849	0.14778	0.12645
B1351	V	362	T	V362T	9.33252	0.04794	46	2	9.2788	9.38624	10.2525	0.25112	44	2	10.13888	10.36612	0.06498	0.03091	0.21738	0.28487
B1351	V	362	V	V362V	9.28458	0	17783	2	9.21382	9.35533	10.00138	0	17655	2	9.9215	10.08125	0	0	0	0
B1351	V	362	W	V362W	9.35437	0.06979	36	2	9.31695	9.39179	10.30985	0.30847	35	2	10.2486	10.3711	0.10313	0.03646	0.3271	0.28985
B1351	V	362	Y	V362Y	9.35648	0.0719	24	2	9.33482	9.37814	10.32438	0.32301	23	2	10.33941	10.30936	0.121	0.02281	0.41791	0.22811
B1351	A	363	A	A363A	9.28458	0	17783	2	9.21382	9.35533	10.00138	0	17655	2	9.9215	10.08125	0	0	0	0
B1351	A	363	C	A363C	9.01367	-0.2709	6	2	8.98944	9.03791	9.01611	-0.98526	6	2	8.83153	9.2007	-0.22438	-0.31742	-1.08997	-0.88055
B1351	A	363	D	A363D	8.4562	-0.82838	7	2	8.36349	8.54891	7.34154	-2.65984	7	2	7.26787	7.4152	-0.85033	-0.80642	-2.65363	-2.66605
B1351	A	363	E	A363E			0	0					0	0
B1351	A	363	F	A363F	9.36992	0.08535	4	2	9.36236	9.37749	9.42976	-0.57161	3	2	9.19685	9.66268	0.14854	0.02216	-0.72465	-0.41857
B1351	A	363	G	A363G	9.09458	-0.19	4	2	8.95845	9.23071	9.19467	-0.80671	4	2	9.06186	9.32747	-0.25537	-0.12462	-0.85964	-0.75378
B1351	A	363	H	A363H	9.09451	-0.19006	3	2	9.12777	9.06126	9.11563	-0.88574	3	2	9.16901	9.06226	-0.08605	-0.29407	-0.75249	-1.01899
B1351	A	363	I	A363I	9.21001	-0.14532	5	1		9.21001	8.89961	-1.10177	7	2	9.07025	8.72897		-0.14532	-0.85125	-1.35228
B1351	A	363	K	A363K	8.52589	-0.75868	4	2	8.40165	8.65014	7.76613	-2.23524	4	2	7.76739	7.76488	-0.81217	-0.70519	-2.15411	-2.31637
B1351	A	363	L	A363L	9.24147	-0.11386	5	1		9.24147	9.58342	-0.49784	5	1		9.58342		-0.11386		-0.49783
B1351	A	363	M	A363M	9.08382	-0.13	1	1	9.08382		9.10489	-0.81661	1	1	9.10489		-0.13		-0.81661
B1351	A	363	N	A363N	8.54587	-0.66795	3	1	8.54587		7.30305	-2.61845	3	1	7.30305		-0.66795		-2.61845
B1351	A	363	P	A363P	9.13471	-0.14987	5	2	9.04591	9.2235	9.53268	-0.4687	6	2	9.30263	9.76273	-0.16791	-0.13183	-0.61887	-0.31852
B1351	A	363	Q	A363Q	9.07991	-0.13391	2	1	9.07991		9.72233	-0.19917	2	1	9.72233		-0.13391		-0.19917
B1351	A	363	R	A363R	8.39332	-0.89126	2	2	8.22974	8.5569	7.70673	-2.29464	2	2	7.60783	7.80564	-0.98408	-0.79843	-2.31367	-2.27561
B1351	A	363	S	A363S	9.09934	-0.18524	5	2	9.12558	9.07311	9.01945	-0.98193	6	2	8.96028	9.07862	-0.08824	-0.28222	-0.96122	-1.00263
B1351	A	363	T	A363T	8.95726	-0.25657	5	1	8.95726		8.85152	-1.06998	5	1	8.85152		-0.25656		-1.06998
B1351	A	363	V	A363V	8.96956	-0.24426	4	1	8.96956		7.96938	-2.032	5	2	8.29418	7.64458	-0.24426		-1.62732	-2.43667
B1351	A	363	W	A363W	9.40119	0.04586	2	1		9.40119	10.28761	0.20635	2	1		10.28761		0.04586		0.20636
B1351	A	363	Y	A363Y	9.1995	-0.08508	5	2	9.19957	9.19943	9.02379	-0.97759	5	2	9.03732	9.01027	-0.01425	-0.1559	-0.88418	-1.07098
B1351	D	364	A	D364A	8.53514	-0.74944	13	2	8.47116	8.59911	8.29835	-1.70303	13	2	8.0379	8.55879	-0.74266	-0.75622	-1.8836	-1.52246
B1351	D	364	C	D364C	8.71325	-0.57133	11	2	8.51956	8.90693	8.0443	-1.95708	11	2	8.03864	8.04995	-0.69426	-0.4484	-1.88286	-2.0313
B1351	D	364	D	D364D	9.28458	0	17783	2	9.21382	9.35533	10.00138	0	17655	2	9.9215	10.08125	0	0	0	0
B1351	D	364	E	D364E	8.81703	-0.46755	13	2	8.77282	8.86124	9.06588	-0.9355	11	2	8.96544	9.16633	-0.441	-0.49409	-0.95606	-0.91492
B1351	D	364	F	D364F	8.41575	-0.86883	7	2	8.20798	8.62351	7.0039	-2.99748	9	2	6.84156	7.16624	-1.00584	-0.73182	-3.07994	-2.91501
B1351	D	364	G	D364G	8.58467	-0.69991	12	2	8.54751	8.62183	8.31651	-1.68487	12	2	8.06861	8.5644	-0.66631	-0.7335	-1.85289	-1.51685
B1351	D	364	H	D364H	8.56651	-0.71807	14	2	8.6002	8.53281	8.07498	-1.9264	15	2	7.95519	8.19476	-0.61362	-0.82252	-1.96631	-1.88649
B1351	D	364	I	D364I	8.33584	-0.94873	8	2	8.33613	8.33556	6.43347	-3.56791	8	2	6.65333	6.21362	-0.87769	-1.01977	-3.26817	-3.86763
B1351	D	364	K	D364K	8.49313	-0.79145	9	2	8.29736	8.6889	6.45888	-3.54249	11	2	6.38016	6.53761	-0.91646	-0.66643	-3.54134	-3.54364
B1351	D	364	L	D364L	8.58142	-0.70316	10	2	8.2438	8.91903	7.51886	-2.48252	10	2	7.52043	7.51729	-0.97002	-0.4363	-2.40107	-2.56396
B1351	D	364	M	D364M	8.06969	-1.21489	9	2	7.56707	8.5723	6.41144	-3.58994	13	2	6.28143	6.54144	-1.64675	-0.78303	-3.64007	-3.53981
B1351	D	364	N	D364N	9.15699	-0.12759	4	2	9.16513	9.14884	8.94224	-1.05913	3	2	8.68251	9.20198	-0.04869	-0.20649	-1.23899	-0.87927
B1351	D	364	P	D364P	8.6057	-0.67888	10	2	8.56312	8.64828	7.52847	-2.47291	9	2	7.44786	7.60907	-0.6507	-0.70705	-2.47364	-2.47218
B1351	D	364	Q	D364Q	8.71317	-0.57141	13	2	8.60008	8.82626	8.15003	-1.85135	13	2	8.06774	8.23232	-0.61374	-0.52907	-1.85376	-1.84893
B1351	D	364	R	D364R	8.74471	-0.53987	7	2	8.5981	8.89132	7.78163	-2.21974	8	2	7.65607	7.9072	-0.61572	-0.46401	-2.26543	-2.17405
B1351	D	364	S	D364S	8.71468	-0.56989	10	2	8.55339	8.87598	7.99064	-2.01074	10	2	7.70431	8.27697	-0.66043	-0.47935	-2.21719	-1.80428
B1351	D	364	T	D364T	8.61262	-0.67196	3	2	8.4907	8.73454	7.51416	-2.48722	3	2	7.33817	7.69014	-0.72312	-0.62079	-2.58333	-2.39111
B1351	D	364	V	D364V	8.58351	-0.70107	6	2	8.41934	8.74769	7.38994	-2.61144	6	2	7.33704	7.44284	-0.79448	-0.60764	-2.58446	-2.63841
B1351	D	364	W	D364W	8.47822	-0.80636	9	2	8.26053	8.69591	8.6127	-1.38868	9	2	8.73414	8.49125	-0.95329	-0.65942	-1.18736	-1.59
B1351	D	364	Y	D364Y	8.68805	-0.59652	6	2	8.57095	8.80516	7.15161	-2.84977	7	2	7.25933	7.04389	-0.64287	-0.55017	-2.66217	-3.03736
B1351	Y	365	A	Y365A	8.89735	-0.38723	5	2	8.92791	8.86679	9.23755	-0.76383	4	2	9.17002	9.30508	-0.28591	-0.48854	-0.75148	-0.77617
B1351	Y	365	C	Y365C	8.66352	-0.62105	9	2	8.51422	8.81283	8.90068	-1.1007	10	2	8.79699	9.00436	-0.6996	-0.5425	-1.12451	-1.07689
B1351	Y	365	D	Y365D	8.57721	-0.70737	10	2	8.50848	8.64593	8.67245	-1.32893	10	2	8.86563	8.47928	-0.70534	-0.7094	-1.05587	-1.60197
B1351	Y	365	E	Y365E	8.61646	-0.66811	15	2	8.59167	8.64126	8.7234	-1.27797	15	2	8.67681	8.76999	-0.62215	-0.71407	-1.24469	-1.31126
B1351	Y	365	F	Y365F	9.24804	-0.03654	8	2	9.20236	9.29371	9.96412	-0.03726	7	2	9.84373	10.08452	-0.01146	-0.06162	-0.07777	0.00327
B1351	Y	365	G	Y365G	8.88498	-0.3996	16	2	8.74205	9.0279	9.10256	-0.89882	15	2	8.99933	9.20578	-0.47177	-0.32743	-0.92217	-0.87547
B1351	Y	365	H	Y365H	8.67035	-0.61422	12	2	8.59768	8.74302	8.59001	-1.41137	14	2	8.51028	8.66974	-0.61614	-0.61231	-1.41122	-1.41151
B1351	Y	365	I	Y365I	9.29936	0.01479	7	2	9.29658	9.30215	9.64188	-0.3595	7	2	9.41119	9.87257	0.08276	-0.05318	-0.51031	-0.20868
B1351	Y	365	K	Y365K	8.63381	-0.65076	16	2	8.59048	8.67714	8.34543	-1.65595	17	2	8.27705	8.41382	-0.62334	-0.67819	-1.64445	-1.66743
B1351	Y	365	L	Y365L	9.23715	-0.04743	19	2	9.21971	9.25459	9.94266	-0.05872	20	2	9.84414	10.04118	0.00589	-0.10074	-0.07736	-0.04007
B1351	Y	365	M	Y365M	9.31913	0.03455	11	2	9.26728	9.37097	10.0895	0.08813	11	2	9.95537	10.22364	0.05346	0.01564	0.03387	0.14239
B1351	Y	365	N	Y365N	8.6015	-0.68308	6	2	8.43097	8.77202	8.36702	-1.63436	6	2	8.08296	8.65108	-0.78285	-0.58331	-1.83854	-1.43017
B1351	Y	365	P	Y365P	8.84986	-0.43472	14	2	8.77965	8.92007	9.14065	-0.86073	14	2	8.94225	9.33905	-0.43417	-0.43526	-0.97925	-0.7422
B1351	Y	365	Q	Y365Q	8.66193	-0.62264	10	2	8.59292	8.73094	8.73282	-1.26856	10	2	8.58494	8.8807	-0.6209	-0.62439	-1.33656	-1.20055
B1351	Y	365	R	Y365R	8.61701	-0.66756	16	2	8.62694	8.60708	8.47249	-1.52889	17	2	8.4811	8.46387	-0.58688	-0.74825	-1.4404	-1.61738
B1351	Y	365	S	Y365S	8.72883	-0.55575	17	2	8.60928	8.84838	8.65251	-1.34887	18	2	8.41207	8.89295	-0.60454	-0.50695	-1.50943	-1.1883
B1351	Y	365	T	Y365T	8.88023	-0.40435	16	2	8.82678	8.93368	9.09548	-0.9059	16	2	8.96168	9.22928	-0.38704	-0.42165	-0.95982	-0.85197
B1351	Y	365	V	Y365V	9.34319	0.05861	13	2	9.19523	9.49115	9.98706	-0.01431	12	2	10.0452	9.92893	-0.01859	0.13582	0.1237	-0.15232
B1351	Y	365	W	Y365W	9.32933	0.04475	13	2	9.31951	9.33915	10.26477	0.2634	13	2	10.23752	10.29203	0.10569	-0.01618	0.31602	0.21078
B1351	Y	365	Y	Y365Y	9.28458	0	17783	2	9.21382	9.35533	10.00138	0	17655	2	9.9215	10.08125	0	0	0	0
B1351	S	366	A	S366A	9.356	0.07143	18	2	9.27475	9.43726	10.27973	0.27835	18	2	10.19041	10.36904	0.06093	0.08193	0.26891	0.28779
B1351	S	366	C	S366C	8.81769	-0.46689	11	2	8.85372	8.78165	8.87326	-1.12812	10	2	8.73617	9.01035	-0.3601	-0.57368	-1.18533	-1.0709
B1351	S	366	D	S366D	9.27849	-0.00609	13	2	9.27952	9.27746	10.27243	0.27105	13	2	10.28391	10.26094	0.0657	-0.07787	0.36241	0.17969
B1351	S	366	E	S366E	9.3534	0.06883	12	2	9.23111	9.47569	10.24971	0.24833	13	2	10.17118	10.32824	0.01729	0.12036	0.24968	0.24699
B1351	S	366	F	S366F	9.04423	-0.24035	17	2	9.03564	9.05283	9.03601	-0.96537	17	2	8.85352	9.2185	-0.17818	-0.3025	-1.06798	-0.86275
B1351	S	366	G	S366G	9.32045	0.03588	8	2	9.2664	9.37451	9.8352	-0.16618	10	2	9.40744	10.26296	0.05258	0.01918	-0.51406	0.18171
B1351	S	366	H	S366H	9.24391	-0.04067	8	2	9.25916	9.22865	10.03219	0.03081	10	2	10.03045	10.03392	0.04534	-0.12668	0.10895	-0.04733
B1351	S	366	I	S366I	9.27322	-0.01135	11	2	9.2761	9.27035	9.88264	-0.11874	10	2	9.84632	9.91896	0.06228	-0.08498	-0.07518	-0.16229
B1351	S	366	K	S366K	9.32068	0.03611	11	2	9.10792	9.53345	9.90476	-0.09661	10	2	10.02961	9.77992	-0.1059	0.17812	0.10811	-0.30133
B1351	S	366	L	S366L	9.25989	-0.02468	14	2	9.24516	9.27463	10.06808	0.0667	12	2	10.01586	10.1203	0.03134	-0.0807	0.09436	0.03905
B1351	S	366	M	S366M	9.34729	0.06271	12	2	9.31266	9.38192	10.09596	0.09458	12	2	10.15114	10.04077	0.09884	0.02659	0.22964	-0.04048
B1351	S	366	N	S366N	9.31915	0.03457	6	2	9.20927	9.42902	10.35584	0.27458	5	1		10.35584	-0.00455	0.07369		0.27459
B1351	S	366	P	S366P	8.84832	-0.43626	17	2	8.80026	8.89638	9.15993	-0.84145	16	2	9.17313	9.14673	-0.41356	-0.45895	-0.74837	-0.93452
B1351	S	366	Q	S366Q	9.42161	0.13703	11	2	9.39469	9.44854	10.32171	0.32033	10	2	10.25872	10.38469	0.18087	0.09321	0.33722	0.30344
B1351	S	366	R	S366R	9.30796	0.02338	10	2	9.3381	9.27782	10.20102	0.19965	9	2	10.07071	10.33133	0.12428	-0.07751	0.14921	0.25008
B1351	S	366	S	S366S	9.28458	0	17783	2	9.21382	9.35533	10.00138	0	17655	2	9.9215	10.08125	0	0	0	0
B1351	S	366	T	S366T	9.38458	0.10001	15	2	9.28079	9.48838	10.27138	0.27	15	2	10.20845	10.33431	0.06697	0.13305	0.28695	0.25306
B1351	S	366	V	S366V	9.22978	-0.0548	7	2	9.01721	9.44235	10.25375	0.25238	7	2	10.34777	10.15974	-0.19661	0.08702	0.42627	0.07849
B1351	S	366	W	S366W	9.23307	-0.0515	16	2	9.08044	9.3857	9.88974	-0.11164	15	2	9.76234	10.01714	-0.13338	0.03037	-0.15916	-0.06411
B1351	S	366	Y	S366Y	8.83376	-0.45082	13	2	8.84953	8.81799	8.38398	-1.6174	14	2	8.29073	8.47723	-0.36429	-0.53734	-1.63077	-1.60402
B1351	V	367	A	V367A	9.49009	0.20552	4	2	9.4451	9.53509	10.61833	0.61696	4	2	10.68627	10.5504	0.23128	0.17976	0.76477	0.46915
B1351	V	367	C	V367C	9.2095	-0.07508	12	2	9.05802	9.36098	10.00386	0.00248	12	2	9.85831	10.14941	-0.1558	0.00565	-0.06319	0.06816
B1351	V	367	D	V367D	9.27981	-0.00477	14	2	9.1812	9.37842	10.4324	0.43102	14	2	10.38128	10.48352	-0.03262	0.02309	0.45978	0.40227
B1351	V	367	E	V367E	9.36636	0.08178	9	2	9.39663	9.33608	10.37143	0.37005	8	2	10.34173	10.40113	0.18281	-0.01925	0.42023	0.31988
B1351	V	367	F	V367F	9.48789	0.20331	13	2	9.47775	9.49804	10.30887	0.30749	14	2	10.22834	10.38939	0.26393	0.14271	0.30684	0.30814
B1351	V	367	G	V367G	9.33274	0.04817	8	2	9.25435	9.41114	10.04759	0.04621	9	2	9.83564	10.25954	0.04053	0.05581	-0.08586	0.17829
B1351	V	367	H	V367H	9.33641	0.05183	9	2	9.28803	9.38479	10.38931	0.38793	9	2	10.6756	10.10302	0.07421	0.02946	0.7541	0.02177
B1351	V	367	I	V367I	9.3984	0.11382	10	2	9.36653	9.43026	10.27654	0.27516	10	2	10.39999	10.15308	0.15271	0.07493	0.47849	0.07183
B1351	V	367	K	V367K	9.39475	0.11017	16	2	9.34781	9.44168	10.30747	0.30609	13	2	10.41642	10.19852	0.13399	0.08635	0.49492	0.11727
B1351	V	367	L	V367L	9.42564	0.14107	12	2	9.39503	9.45625	10.04457	0.04319	12	2	10.05439	10.03476	0.18121	0.10092	0.13289	-0.04649
B1351	V	367	M	V367M	9.39789	0.11331	14	2	9.34656	9.44923	10.3778	0.37643	13	2	10.30864	10.44697	0.13274	0.0939	0.38714	0.36572
B1351	V	367	N	V367N	9.31257	0.02799	8	2	9.26903	9.3561	10.33248	0.3311	8	2	10.2487	10.41626	0.05521	0.00077	0.3272	0.33501
B1351	V	367	P	V367P	9.2387	-0.04587	16	2	9.26523	9.21217	9.99984	-0.00154	15	2	10.01533	9.98435	0.05141	-0.14316	0.09383	-0.0969
B1351	V	367	Q	V367Q	9.33658	0.052	14	2	9.21921	9.45396	10.25504	0.25366	14	2	10.17614	10.33395	0.00539	0.09863	0.25464	0.2527
B1351	V	367	R	V367R	9.32594	0.04136	24	2	9.29712	9.35476	10.20609	0.20471	25	2	10.18795	10.22423	0.0833	-0.00057	0.26645	0.14298
B1351	V	367	S	V367S	9.41111	0.12653	8	2	9.35414	9.46808	10.38721	0.38583	8	2	10.452	10.32242	0.14032	0.11275	0.5305	0.24117
B1351	V	367	T	V367T	9.37987	0.09529	18	2	9.33932	9.42043	10.24567	0.2443	15	2	10.13522	10.35613	0.1255	0.0651	0.21372	0.27488
B1351	V	367	V	V367V	9.28458	0	17783	2	9.21382	9.35533	10.00138	0	17655	2	9.9215	10.08125	0	0	0	0
B1351	V	367	W	V367W	9.28134	-0.00324	9	2	9.27324	9.28944	10.24826	0.24688	8	2	10.0286	10.46792	0.05942	-0.06589	0.1071	0.38667
B1351	V	367	Y	V367Y	9.2455	-0.03908	9	2	9.1397	9.35129	10.29824	0.29687	9	2	10.05656	10.53993	-0.07412	-0.00404	0.13506	0.45868
B1351	L	368	A	L368A	8.47476	-0.80981	14	2	8.40996	8.53957	8.36218	-1.6392	13	2	8.26985	8.45451	-0.80386	-0.81576	-1.65165	-1.62674
B1351	L	368	C	L368C	8.25263	-1.03194	13	2	8.0715	8.43377	8.12299	-1.87839	13	2	7.98733	8.25865	-1.14232	-0.92156	-1.93417	-1.8226
B1351	L	368	D	L368D	7.93425	-1.35033	12	2	7.61517	8.25334	7.90325	-2.09813	14	2	7.91297	7.89353	-1.59865	-1.10199	-2.00853	-2.18772
B1351	L	368	E	L368E	8.10738	-1.1772	9	2	8.00891	8.20585	7.70071	-2.30066	10	2	7.69204	7.70939	-1.20491	-1.14948	-2.22946	-2.37186
B1351	L	368	F	L368F	9.22926	-0.05532	8	2	9.17527	9.28324	9.79661	-0.20477	10	2	9.79976	9.79346	-0.03855	-0.07209	-0.12174	-0.28779
B1351	L	368	G	L368G	7.75448	-1.5301	10	2	7.47989	8.02907	7.4563	-2.54507	12	2	7.1295	7.7831	-1.73393	-1.32626	-2.792	-2.29815
B1351	L	368	H	L368H	8.13279	-1.15179	12	2	8.03364	8.23194	7.97004	-2.03134	12	2	7.85383	8.08624	-1.18018	-1.12339	-2.06767	-1.99501
B1351	L	368	I	L368I	9.2912	0.00662	9	2	9.22228	9.36012	10.01766	0.01629	7	2	9.90181	10.13352	0.00846	0.00479	-0.01969	0.05227
B1351	L	368	K	L368K	8.28862	-0.99595	12	2	8.08868	8.48857	7.78118	-2.2202	14	2	7.60831	7.95406	-1.12514	-0.86676	-2.31319	-2.12719
B1351	L	368	L	L368L	9.28458	0	17783	2	9.21382	9.35533	10.00138	0	17655	2	9.9215	10.08125	0	0	0	0
B1351	L	368	M	L368M	9.14554	-0.13903	19	2	9.05809	9.233	9.47255	-0.52882	20	2	9.44119	9.50392	-0.15573	-0.12233	-0.48031	-0.57733
B1351	L	368	N	L368N	8.04757	-1.23701	6	2	7.99771	8.09743	7.78801	-2.21337	8	2	7.26491	8.31111	-1.21611	-1.2579	-2.65659	-1.77014
B1351	L	368	P	L368P	8.0318	-1.25277	11	2	7.7589	8.3047	7.73142	-2.26996	12	2	7.72743	7.73541	-1.45492	-1.05063	-2.19407	-2.34584
B1351	L	368	Q	L368Q	8.16792	-1.11665	10	2	7.97343	8.36241	7.81851	-2.18287	11	2	7.66284	7.97419	-1.24039	-0.99292	-2.25866	-2.10706
B1351	L	368	R	L368R	8.01263	-1.27195	16	2	7.65437	8.37088	7.70961	-2.29176	16	2	7.62354	7.79569	-1.55945	-0.98445	-2.29796	-2.28556
B1351	L	368	S	L368S	7.96838	-1.31619	12	2	7.89474	8.04203	7.54324	-2.45814	12	2	7.54127	7.54521	-1.31908	-1.3133	-2.38023	-2.53604
B1351	L	368	T	L368T	8.31374	-0.97084	13	2	8.22295	8.40452	7.94256	-2.05882	12	2	7.80138	8.08374	-0.99087	-0.95081	-2.12012	-1.99751
B1351	L	368	V	L368V	9.10402	-0.18056	3	2	9.15221	9.05583	9.61811	-0.38327	3	2	9.54212	9.69409	-0.06161	-0.2995	-0.37938	-0.38716
B1351	L	368	W	L368W	8.90557	-0.37901	6	2	8.86081	8.95032	9.28043	-0.72095	8	2	9.14031	9.42055	-0.35301	-0.40501	-0.78119	-0.6607
B1351	L	368	Y	L368Y	8.7503	-0.53428	6	2	8.71893	8.78167	9.18848	-0.8129	6	2	9.01995	9.35701	-0.49489	-0.57366	-0.90155	-0.72424
B1351	Y	369	A	Y369A	9.32307	0.0385	13	2	9.26855	9.3776	10.27883	0.27745	10	2	10.20316	10.35449	0.05473	0.02227	0.28166	0.27324
B1351	Y	369	C	Y369C	9.14288	-0.1417	15	2	9.13462	9.15114	9.94104	-0.06034	15	2	9.8914	9.99067	-0.0792	-0.20419	-0.0301	-0.09058
B1351	Y	369	D	Y369D	9.09923	-0.18535	17	2	9.03286	9.16561	9.70247	-0.29891	16	2	9.59253	9.81241	-0.18096	-0.18972	-0.32897	-0.26884
B1351	Y	369	E	Y369E	9.27494	-0.00964	10	2	9.21562	9.33426	9.59519	-0.40619	9	2	10.09142	9.09896	0.0018	-0.02107	0.16992	-0.98229
B1351	Y	369	F	Y369F	9.37211	0.08753	8	2	9.29236	9.45185	10.31051	0.30913	8	2	10.24999	10.37103	0.07854	0.09652	0.32849	0.28978
B1351	Y	369	G	Y369G	9.25876	-0.02582	19	2	9.11952	9.398	10.04454	0.04317	17	2	9.98925	10.09984	-0.0943	0.04267	0.06775	0.01859
B1351	Y	369	H	Y369H	9.28418	-0.0004	14	2	9.28156	9.2868	10.10977	0.10839	14	2	10.08982	10.12971	0.06774	-0.06853	0.16832	0.04846
B1351	Y	369	I	Y369I	9.42335	0.13877	13	2	9.34337	9.50332	10.43778	0.4364	10	2	10.31568	10.55987	0.12955	0.14799	0.39418	0.47862
B1351	Y	369	K	Y369K	9.32495	0.04037	15	2	9.21342	9.43648	10.08124	0.07987	14	2	9.85901	10.30347	-0.0004	0.08115	-0.06249	0.22222
B1351	Y	369	L	Y369L	9.3879	0.10332	7	2	9.35438	9.42142	10.28373	0.28235	8	2	10.19922	10.36823	0.14056	0.06609	0.27772	0.28698
B1351	Y	369	M	Y369M	9.3439	0.05932	16	2	9.30771	9.38009	10.44533	0.44395	15	2	10.38248	10.50818	0.09389	0.02476	0.46098	0.42693
B1351	Y	369	N	Y369N	9.04893	-0.23565	9	2	8.96697	9.13088	10.10573	0.10436	9	2	10.25679	9.95468	-0.24685	-0.22445	0.33529	-0.12657
B1351	Y	369	P	Y369P	9.12226	-0.16232	17	2	9.02948	9.21504	9.45677	-0.54461	18	2	8.91037	10.00316	-0.18434	-0.14029	-1.01113	-0.07809
B1351	Y	369	Q	Y369Q	9.41728	0.1327	11	2	9.37246	9.46209	10.2321	0.23072	9	2	9.91241	10.55179	0.15864	0.10676	-0.00909	0.47054
B1351	Y	369	R	Y369R	9.33645	0.05188	11	2	9.3029	9.37001	10.1989	0.19752	10	2	10.226	10.1718	0.08908	0.01468	0.3045	0.09055
B1351	Y	369	S	Y369S	9.22799	-0.05659	9	2	9.18448	9.2715	10.21156	0.21019	9	2	10.07418	10.34895	-0.02934	-0.08383	0.15268	0.2677
B1351	Y	369	T	Y369T	9.33858	0.054	17	2	9.25404	9.42312	10.22596	0.22458	17	2	10.37447	10.07744	0.04022	0.06779	0.45297	-0.00381
B1351	Y	369	V	Y369V	9.32497	0.04039	15	2	9.29667	9.35326	10.42448	0.4231	16	2	10.32217	10.5268	0.08285	-0.00207	0.40067	0.44555
B1351	Y	369	W	Y369W	9.35043	0.06585	22	2	9.31219	9.38868	10.20246	0.20108	20	2	10.15581	10.2491	0.09837	0.03335	0.23431	0.16785
B1351	Y	369	Y	Y369Y	9.28458	0	17783	2	9.21382	9.35533	10.00138	0	17655	2	9.9215	10.08125	0	0	0	0
B1351	N	370	A	N370A	9.31335	0.02877	17	2	9.25032	9.37637	10.09847	0.09709	16	2	10.17022	10.02672	0.0365	0.02104	0.24872	-0.05453
B1351	N	370	C	N370C	8.64607	-0.63851	12	2	8.66009	8.63205	8.94982	-1.05155	12	2	8.97735	8.9223	-0.55373	-0.72328	-0.94415	-1.15895
B1351	N	370	D	N370D	9.32006	0.03548	11	2	9.23149	9.40862	10.28999	0.28862	13	2	10.10327	10.47672	0.01767	0.05329	0.18177	0.39547
B1351	N	370	E	N370E	9.3569	0.07232	15	2	9.27638	9.43742	10.27677	0.2754	16	2	10.1926	10.36095	0.06256	0.08209	0.2711	0.2797
B1351	N	370	F	N370F	8.93985	-0.34473	14	2	8.88566	8.99404	9.38766	-0.61371	15	2	9.30799	9.46734	-0.32816	-0.36129	-0.61351	-0.61391
B1351	N	370	G	N370G	9.34299	0.05842	15	2	9.23965	9.44634	10.07836	0.07698	13	2	10.0249	10.13181	0.02583	0.09101	0.1034	0.05056
B1351	N	370	H	N370H	9.30718	0.02261	13	2	9.20616	9.40821	10.16994	0.16856	14	2	10.14247	10.19741	-0.00766	0.05288	0.22097	0.11616
B1351	N	370	I	N370I	8.67516	-0.60942	13	2	8.58133	8.76898	8.54428	-1.4571	13	2	8.50919	8.57936	-0.63249	-0.58635	-1.41231	-1.50189
B1351	N	370	K	N370K	9.28426	-0.00032	14	2	9.2283	9.34022	9.90108	-0.1003	16	2	9.78644	10.01572	0.01448	-0.01511	-0.13506	-0.06553
B1351	N	370	L	N370L	9.07573	-0.20884	14	2	9.07042	9.08104	9.48863	-0.51275	14	2	9.39499	9.58227	-0.1434	-0.27429	-0.52651	-0.49898
B1351	N	370	M	N370M	9.1779	-0.10668	14	2	9.14977	9.20603	9.92293	-0.07844	14	2	9.86928	9.97659	-0.06405	-0.1493	-0.05222	-0.10466
B1351	N	370	N	N370N	9.28458	0	17783	2	9.21382	9.35533	10.00138	0	17655	2	9.9215	10.08125	0	0	0	0
B1351	N	370	P	N370P	9.19716	-0.08741	17	2	9.19266	9.20167	9.94559	-0.05578	17	2	9.85895	10.03224	-0.02116	-0.15366	-0.06255	-0.04901
B1351	N	370	Q	N370Q	9.34506	0.06048	8	2	9.25346	9.43665	10.04493	0.04355	7	2	9.85304	10.23682	0.03964	0.08132	-0.06846	0.15557
B1351	N	370	R	N370R	9.34613	0.06155	16	2	9.30359	9.38867	10.07469	0.07331	15	2	10.01212	10.13726	0.08977	0.03334	0.09062	0.05601
B1351	N	370	S	N370S	9.28414	-0.00044	10	2	9.2228	9.34547	10.05707	0.05569	10	2	10.06496	10.04918	0.00898	-0.00986	0.14346	-0.03207
B1351	N	370	T	N370T	9.15157	-0.13301	18	2	9.10785	9.19528	9.83923	-0.16215	17	2	9.80033	9.87813	-0.10597	-0.16005	-0.12117	-0.20312
B1351	N	370	V	N370V	8.71501	-0.56957	16	2	8.69873	8.73128	8.67641	-1.32497	16	2	8.87054	8.48227	-0.51509	-0.62405	-1.05096	-1.59898
B1351	N	370	W	N370W	9.00631	-0.27827	12	2	8.91568	9.09694	9.71116	-0.29022	11	2	9.56382	9.85849	-0.29814	-0.25839	-0.35768	-0.22276
B1351	N	370	Y	N370Y	9.06872	-0.21586	18	2	9.07247	9.06497	9.65854	-0.34284	16	2	9.69708	9.62	-0.14135	-0.29036	-0.22442	-0.46125
B1351	S	371	A	S371A	9.06715	-0.21743	12	2	9.06751	9.06678	9.64759	-0.35379	13	2	9.42967	9.86551	-0.14631	-0.28855	-0.49183	-0.21574
B1351	S	371	C	S371C	9.08704	-0.19754	12	2	8.991	9.18308	9.52452	-0.47686	12	2	9.3693	9.67974	-0.22282	-0.17225	-0.5522	-0.40151
B1351	S	371	D	S371D	9.13438	-0.1502	14	2	9.04791	9.22085	9.79793	-0.20345	12	2	9.85759	9.73826	-0.16591	-0.13448	-0.06391	-0.34299
B1351	S	371	E	S371E	8.99799	-0.28659	21	2	8.90487	9.09111	9.2625	-0.73887	23	2	9.06182	9.46319	-0.30895	-0.26422	-0.85968	-0.61806
B1351	S	371	F	S371F	9.04824	-0.23634	14	2	8.91091	9.18557	9.04864	-0.95274	14	2	8.89193	9.20534	-0.30291	-0.16976	-1.02957	-0.87591
B1351	S	371	G	S371G	9.17461	-0.10997	20	2	9.07225	9.27697	9.53222	-0.46916	18	2	9.47813	9.5863	-0.14157	-0.07836	-0.44337	-0.49495
B1351	S	371	H	S371H	9.0986	-0.18597	18	2	8.98077	9.21644	9.63142	-0.36996	19	2	9.47509	9.78776	-0.23305	-0.13889	-0.44641	-0.29349
B1351	S	371	I	S371I	9.04435	-0.24022	13	2	8.96484	9.12387	9.07258	-0.92879	12	2	9.08688	9.05829	-0.24898	-0.23146	-0.83462	-1.02296
B1351	S	371	K	S371K	8.91086	-0.37372	16	2	8.81967	9.00204	8.77	-1.23138	17	2	8.6076	8.9324	-0.39415	-0.35329	-1.3139	-1.14885
B1351	S	371	L	S371L	9.05142	-0.23316	11	2	8.95273	9.15011	9.08707	-0.91431	13	2	8.99758	9.17656	-0.26109	-0.20522	-0.92392	-0.90469
B1351	S	371	M	S371M	9.10648	-0.1781	13	2	9.18094	9.03202	9.4147	-0.58668	14	2	9.30462	9.52478	-0.03288	-0.32331	-0.61688	-0.55647
B1351	S	371	N	S371N	9.20423	-0.08034	13	2	9.06805	9.34042	9.6372	-0.36418	14	2	9.47458	9.79981	-0.14577	-0.01491	-0.44692	-0.28144
B1351	S	371	P	S371P	8.96403	-0.32055	19	2	8.87682	9.05124	9.1442	-0.85717	20	2	8.99644	9.29197	-0.337	-0.30409	-0.92506	-0.78928
B1351	S	371	Q	S371Q	9.21228	-0.0723	5	2	9.22855	9.19601	9.12933	-0.87205	6	2	8.66523	9.59343	0.01473	-0.15932	-1.25627	-0.48782
B1351	S	371	R	S371R	9.21554	-0.06904	23	2	9.1158	9.31527	9.91874	-0.08263	23	2	10.03787	9.79962	-0.09802	-0.04006	0.11637	-0.28163
B1351	S	371	S	S371S	9.28458	0	17783	2	9.21382	9.35533	10.00138	0	17655	2	9.9215	10.08125	0	0	0	0
B1351	S	371	T	S371T	9.1905	-0.09408	14	2	9.09488	9.28611	9.62617	-0.37521	14	2	9.45459	9.79774	-0.11894	-0.06922	-0.46691	-0.28351
B1351	S	371	V	S371V	9.1201	-0.16447	11	2	9.19473	9.04547	9.21167	-0.78971	11	2	9.17092	9.25243	-0.01909	-0.30986	-0.75058	-0.82882
B1351	S	371	W	S371W	9.05516	-0.22942	17	2	8.98239	9.12792	9.50373	-0.49765	15	2	9.24978	9.75769	-0.23143	-0.22741	-0.67172	-0.32356
B1351	S	371	Y	S371Y	9.27026	-0.01432	17	2	9.20259	9.33792	9.5071	-0.49428	19	2	9.58541	9.42878	-0.01123	-0.01741	-0.33609	-0.65247
B1351	A	372	A	A372A	9.28458	0	17783	2	9.21382	9.35533	10.00138	0	17655	2	9.9215	10.08125	0	0	0	0
B1351	A	372	C	A372C	8.80738	-0.47719	9	2	8.58383	9.03094	9.11767	-0.8837	11	2	8.97769	9.25766	-0.62999	-0.32439	-0.94381	-0.82359
B1351	A	372	D	A372D	9.13811	-0.14647	11	2	9.1798	9.09642	9.24925	-0.75212	12	2	9.11493	9.38358	-0.03402	-0.25891	-0.80657	-0.69767
B1351	A	372	E	A372E	9.02821	-0.25637	10	2	9.00809	9.04833	8.94365	-1.05772	10	2	8.92486	8.96245	-0.20573	-0.307	-0.99664	-1.1188
B1351	A	372	F	A372F	9.05437	-0.23021	7	2	8.97039	9.13834	8.7966	-1.20478	6	2	8.51758	9.07562	-0.24343	-0.21699	-1.40392	-1.00563
B1351	A	372	G	A372G	9.24551	-0.03906	11	2	9.20262	9.28841	9.72667	-0.27471	12	2	9.57962	9.87371	-0.0112	-0.06692	-0.34188	-0.20754
B1351	A	372	H	A372H	9.16033	-0.12425	14	2	9.12163	9.19902	9.15693	-0.84445	13	2	8.94544	9.36841	-0.09219	-0.15631	-0.97606	-0.71284
B1351	A	372	I	A372I	9.03897	-0.24561	9	2	9.05955	9.01839	9.21067	-0.79071	10	2	8.89392	9.52741	-0.15427	-0.33694	-1.02758	-0.55384
B1351	A	372	K	A372K	9.12782	-0.15676	20	2	8.99568	9.25996	8.67646	-1.32491	21	2	8.5958	8.75713	-0.21814	-0.09537	-1.3257	-1.32412
B1351	A	372	L	A372L	9.08051	-0.20407	18	2	8.96479	9.19622	9.2823	-0.71907	18	2	9.16921	9.3954	-0.24903	-0.15911	-0.75229	-0.68585
B1351	A	372	M	A372M	9.28219	-0.00239	14	2	9.2068	9.35757	9.87623	-0.12514	13	2	9.86098	9.89149	-0.00702	0.00224	-0.06052	-0.18976
B1351	A	372	N	A372N	9.03873	-0.24584	9	2	8.81655	9.26092	8.87056	-1.13082	9	2	8.39179	9.34933	-0.39727	-0.09441	-1.52971	-0.73192
B1351	A	372	P	A372P	9.11907	-0.16551	8	2	9.06225	9.17589	9.12655	-0.87483	7	2	9.04484	9.20825	-0.15157	-0.17944	-0.87666	-0.873
B1351	A	372	Q	A372Q	8.96375	-0.32083	12	2	8.9238	9.0037	8.96005	-1.04133	12	2	8.75245	9.16764	-0.29002	-0.35163	-1.16905	-0.91361
B1351	A	372	R	A372R	9.23026	-0.05431	15	2	9.23036	9.23016	9.49858	-0.5028	16	2	9.3377	9.65946	0.01654	-0.12517	-0.5838	-0.42179
B1351	A	372	S	A372S	8.87539	-0.40919	8	2	8.91686	8.83392	8.98367	-1.0177	7	2	8.91743	9.04992	-0.29696	-0.52141	-1.00407	-1.03133
B1351	A	372	T	A372T	9.05901	-0.22557	21	2	8.93365	9.18436	9.26435	-0.73703	21	2	9.22243	9.30627	-0.28017	-0.17097	-0.69907	-0.77498
B1351	A	372	V	A372V	9.05788	-0.22669	12	2	8.83274	9.28302	9.25964	-0.74174	12	2	8.83619	9.68309	-0.38108	-0.07231	-1.08531	-0.39816
B1351	A	372	W	A372W	9.20713	-0.07745	12	2	9.11246	9.30179	9.44263	-0.55875	11	2	9.5794	9.30586	-0.10136	-0.05354	-0.3421	-0.77539
B1351	A	372	Y	A372Y	9.11986	-0.16472	12	2	9.00001	9.2397	9.27011	-0.73127	13	2	9.26396	9.27626	-0.21381	-0.11563	-0.65754	-0.80499
B1351	S	373	A	S373A	9.3172	0.03262	24	2	9.21945	9.41494	10.06852	0.06714	24	2	10.0724	10.06463	0.00563	0.05961	0.1509	-0.01662
B1351	S	373	C	S373C	9.10609	-0.17849	19	2	9.03552	9.17665	9.64991	-0.35147	18	2	9.56981	9.73001	-0.1783	-0.17868	-0.35169	-0.35124
B1351	S	373	D	S373D	9.20728	-0.0773	15	2	9.09209	9.32246	9.8863	-0.11507	15	2	9.71212	10.06049	-0.12173	-0.03287	-0.20938	-0.02076
B1351	S	373	E	S373E	9.21107	-0.07351	16	2	9.17428	9.24786	10.01509	0.01371	13	2	9.96001	10.07017	-0.03954	-0.10747	0.03851	-0.01108
B1351	S	373	F	S373F	9.24767	-0.0369	9	2	9.22376	9.27159	9.82108	-0.18029	8	2	9.78119	9.86098	0.00994	-0.08374	-0.14031	-0.22027
B1351	S	373	G	S373G	9.22452	-0.06005	14	2	9.20633	9.24272	9.81328	-0.1881	12	2	9.78491	9.84165	-0.00749	-0.11261	-0.13659	-0.2396
B1351	S	373	H	S373H	9.37004	0.08546	18	2	9.2838	9.45628	9.77604	-0.22533	20	2	9.53871	10.01338	0.06998	0.10095	-0.38279	-0.06787
B1351	S	373	I	S373I	9.28671	0.00213	15	2	9.21414	9.35929	9.87078	-0.1306	14	2	9.76366	9.97791	0.00032	0.00396	-0.15784	-0.10334
B1351	S	373	K	S373K	9.32807	0.04349	17	2	9.23637	9.41977	10.00146	9.00E-05	18	2	10.00673	9.9962	0.02255	0.06444	0.08523	-0.08505
B1351	S	373	L	S373L	9.38011	0.09553	13	2	9.43692	9.3233	10.14931	0.14794	14	2	10.20252	10.09611	0.2231	-0.03203	0.28102	0.01486
B1351	S	373	M	S373M	9.32804	0.04347	18	2	9.15481	9.50128	9.86904	-0.13234	18	2	9.89796	9.84012	-0.05901	0.14595	-0.02354	-0.24113
B1351	S	373	N	S373N	8.9393	-0.34528	14	2	8.90725	8.97135	9.83758	-0.16379	14	2	9.73853	9.93664	-0.30657	-0.38398	-0.18297	-0.14461
B1351	S	373	P	S373P	9.26186	-0.02271	15	2	9.16616	9.35757	9.91015	-0.09123	15	2	9.77403	10.04627	-0.04766	0.00224	-0.14747	-0.03498
B1351	S	373	Q	S373Q	9.17863	-0.10595	10	2	9.01053	9.34672	10.07365	0.07228	10	2	9.94066	10.20665	-0.20329	-0.00861	0.01916	0.1254
B1351	S	373	R	S373R	9.33399	0.04942	13	2	9.27543	9.39256	9.97066	-0.03072	13	2	9.83712	10.10419	0.06161	0.03723	-0.08438	0.02294
B1351	S	373	S	S373S	9.28458	0	17783	2	9.21382	9.35533	10.00138	0	17655	2	9.9215	10.08125	0	0	0	0
B1351	S	373	T	S373T	9.1996	-0.08498	10	2	9.09894	9.30026	10.2172	0.21583	9	2	10.32631	10.1081	-0.11488	-0.05507	0.40481	0.02685
B1351	S	373	V	S373V	9.09689	-0.18769	16	2	9.07208	9.12169	9.76309	-0.23829	17	2	9.81679	9.70938	-0.14174	-0.23364	-0.10471	-0.37187
B1351	S	373	W	S373W	9.26603	-0.01854	11	2	9.25767	9.2744	9.86012	-0.14126	11	2	9.70598	10.01427	0.04385	-0.08093	-0.21552	-0.06698
B1351	S	373	Y	S373Y	9.18977	-0.0948	14	2	9.10749	9.27206	9.82004	-0.18134	15	2	9.79284	9.84724	-0.10633	-0.08327	-0.12866	-0.23401
B1351	F	374	A	F374A	8.98724	-0.29734	7	2	8.90729	9.06718	9.24572	-0.75566	7	2	9.28295	9.20848	-0.30653	-0.28815	-0.63855	-0.87277
B1351	F	374	C	F374C	8.54683	-0.73775	17	2	8.53669	8.55697	8.59782	-1.40355	17	2	8.52665	8.669	-0.67713	-0.79836	-1.39485	-1.41225
B1351	F	374	D	F374D	8.85868	-0.4259	4	2	8.75535	8.96201	9.59481	-0.40657	4	2	9.40717	9.78245	-0.45847	-0.39332	-0.51433	-0.2988
B1351	F	374	E	F374E	8.66371	-0.62086	13	2	8.6359	8.69152	8.96936	-1.03202	15	2	8.7143	9.22443	-0.57792	-0.66381	-1.2072	-0.85682
B1351	F	374	F	F374F	9.28458	0	17783	2	9.21382	9.35533	10.00138	0	17655	2	9.9215	10.08125	0	0	0	0
B1351	F	374	G	F374G	8.98407	-0.30051	11	2	8.8205	9.14763	9.60324	-0.39813	10	2	9.35765	9.84883	-0.39332	-0.2077	-0.56385	-0.23242
B1351	F	374	H	F374H	9.08325	-0.20133	13	2	8.94362	9.22287	9.29444	-0.70694	13	2	9.05811	9.53076	-0.2702	-0.13246	-0.86339	-0.55049
B1351	F	374	I	F374I	9.03811	-0.24647	12	2	8.89231	9.18391	9.66174	-0.33964	11	2	9.53611	9.78737	-0.32151	-0.17142	-0.38539	-0.29388
B1351	F	374	K	F374K	8.89306	-0.39152	14	2	8.7831	9.00302	8.67293	-1.32845	15	2	8.28977	9.05609	-0.43072	-0.35231	-1.63173	-1.02516
B1351	F	374	L	F374L	9.06251	-0.22206	12	2	8.90445	9.22058	9.32683	-0.67455	12	2	9.26979	9.38388	-0.30937	-0.13475	-0.65171	-0.69737
B1351	F	374	M	F374M	8.87601	-0.40856	11	2	8.79686	8.95517	9.24821	-0.75317	12	2	9.27566	9.22076	-0.41696	-0.40016	-0.64584	-0.86049
B1351	F	374	N	F374N	8.03974	-1.24483	16	2	7.87093	8.20855	9.57295	-0.42843	17	2	9.49559	9.65031	-1.34289	-1.14678	-0.42591	-0.43094
B1351	F	374	P	F374P	8.88691	-0.39767	8	2	8.83784	8.93597	9.25663	-0.74475	8	2	9.15618	9.35708	-0.37598	-0.41936	-0.76532	-0.72417
B1351	F	374	Q	F374Q	8.76779	-0.51679	16	2	8.6411	8.89448	8.9451	-1.05628	16	2	8.82856	9.06164	-0.57272	-0.46085	-1.09294	-1.01961
B1351	F	374	R	F374R	8.9115	-0.37308	13	2	8.87781	8.94519	8.82433	-1.17705	16	2	8.88438	8.76428	-0.33601	-0.41014	-1.03712	-1.31697
B1351	F	374	S	F374S	8.85635	-0.42823	5	2	8.77173	8.94097	8.98393	-1.01745	7	2	8.91389	9.05397	-0.44209	-0.41436	-1.00761	-1.02728
B1351	F	374	T	F374T	8.91805	-0.36652	11	2	8.86041	8.9757	9.21609	-0.78529	11	2	8.93197	9.5002	-0.35341	-0.37963	-0.98953	-0.58105
B1351	F	374	V	F374V	8.8379	-0.44667	20	2	8.73503	8.94078	8.92358	-1.0778	18	2	8.78022	9.06694	-0.47879	-0.41455	-1.14128	-1.01431
B1351	F	374	W	F374W	9.27287	-0.0117	20	2	9.17849	9.36726	10.00144	6.00E-05	17	2	9.87644	10.12643	-0.03533	0.01193	-0.04506	0.04518
B1351	F	374	Y	F374Y	9.30943	0.02486	14	2	9.28604	9.33283	10.11669	0.11531	13	2	10.03958	10.19381	0.07222	-0.0225	0.11808	0.11256
B1351	S	375	A	S375A	9.2726	-0.01197	8	2	9.17	9.37521	9.78126	-0.22011	9	2	9.75915	9.80338	-0.04382	0.01988	-0.16235	-0.27787
B1351	S	375	C	S375C	8.40449	-0.88008	10	2	8.33867	8.47032	8.60641	-1.39496	10	2	8.6931	8.51973	-0.87515	-0.88501	-1.2284	-1.56152
B1351	S	375	D	S375D	9.13706	-0.14751	15	2	9.03127	9.24286	10.0173	0.01593	15	2	10.04909	9.98552	-0.18255	-0.11247	0.12759	-0.09573
B1351	S	375	E	S375E	9.11609	-0.16849	15	2	9.00369	9.2285	9.86187	-0.13951	14	2	9.72209	10.00165	-0.21013	-0.12683	-0.19941	-0.0796
B1351	S	375	F	S375F	8.64717	-0.63741	10	2	8.60072	8.69363	8.0117	-1.98967	10	2	8.10045	7.92296	-0.6131	-0.6617	-1.82105	-2.15829
B1351	S	375	G	S375G	9.04112	-0.24346	21	2	9.0367	9.04554	9.35296	-0.64842	20	2	9.17734	9.52859	-0.17712	-0.30979	-0.74416	-0.55266
B1351	S	375	H	S375H	9.2185	-0.06608	12	2	9.12001	9.31698	9.57825	-0.42313	12	2	9.22855	9.92795	-0.09381	-0.03835	-0.69295	-0.1533
B1351	S	375	I	S375I	8.55665	-0.72792	13	2	8.37754	8.73577	7.73321	-2.26817	14	2	7.64719	7.81922	-0.83628	-0.61956	-2.27431	-2.26203
B1351	S	375	K	S375K	9.05349	-0.23109	4	2	8.89801	9.20897	8.69002	-1.31136	6	2	8.69026	8.68977	-0.31581	-0.14636	-1.23124	-1.39148
B1351	S	375	L	S375L	8.57678	-0.7078	12	2	8.52114	8.63242	8.09209	-1.90929	12	2	7.847	8.33718	-0.69268	-0.72291	-2.0745	-1.74407
B1351	S	375	M	S375M	8.82167	-0.46291	13	2	8.67203	8.9713	8.85022	-1.15116	14	2	8.63729	9.06315	-0.54179	-0.38403	-1.28421	-1.0181
B1351	S	375	N	S375N	9.01917	-0.26541	9	2	8.87738	9.16097	9.31133	-0.69005	10	2	9.15283	9.46983	-0.33644	-0.19436	-0.76867	-0.61142
B1351	S	375	P	S375P	8.78058	-0.50399	18	2	8.63889	8.92228	8.91355	-1.08783	18	2	8.88915	8.93795	-0.57493	-0.43305	-1.03235	-1.1433
B1351	S	375	Q	S375Q	9.24559	-0.03899	10	2	9.14558	9.34559	9.74168	-0.2597	9	2	9.39346	10.0899	-0.06824	-0.00974	-0.52804	0.00865
B1351	S	375	R	S375R	8.92321	-0.36137	10	2	8.80014	9.04628	8.82075	-1.18063	11	2	8.70637	8.93513	-0.41368	-0.30905	-1.21513	-1.14612
B1351	S	375	S	S375S	9.28458	0	17783	2	9.21382	9.35533	10.00138	0	17655	2	9.9215	10.08125	0	0	0	0
B1351	S	375	T	S375T	9.23231	-0.05226	10	2	9.14028	9.32434	9.72706	-0.27432	11	2	9.5749	9.87922	-0.07354	-0.03099	-0.3466	-0.20203
B1351	S	375	V	S375V	8.76059	-0.52399	11	2	8.64167	8.8795	8.4641	-1.53728	11	2	8.30718	8.62103	-0.57215	-0.47583	-1.61432	-1.46022
B1351	S	375	W	S375W	8.56541	-0.71917	11	2	8.35753	8.77329	8.28082	-1.72056	11	2	8.2135	8.34814	-0.85629	-0.58204	-1.708	-1.73311
B1351	S	375	Y	S375Y	9.03031	-0.25427	13	2	8.97536	9.08525	8.4056	-1.59578	15	2	8.36692	8.44428	-0.23846	-0.27008	-1.55458	-1.63697
B1351	T	376	A	T376A	9.04698	-0.2376	16	2	8.90738	9.18658	9.2233	-0.77807	16	2	9.09001	9.35659	-0.30644	-0.16875	-0.83149	-0.72466
B1351	T	376	C	T376C	8.99825	-0.28633	16	2	9.02419	8.97231	9.52465	-0.47673	16	2	9.59771	9.45159	-0.18963	-0.38302	-0.32379	-0.62966
B1351	T	376	D	T376D	8.93141	-0.35317	15	2	8.91421	8.94861	9.55183	-0.44955	16	2	9.57004	9.53362	-0.29961	-0.40672	-0.35146	-0.54763
B1351	T	376	E	T376E	9.00787	-0.27671	16	2	8.96397	9.05176	9.66013	-0.34125	17	2	9.58983	9.73043	-0.24985	-0.30357	-0.33167	-0.35082
B1351	T	376	F	T376F	9.08099	-0.20359	14	2	8.97759	9.18438	9.4919	-0.50948	14	2	9.37182	9.61198	-0.23623	-0.17095	-0.54968	-0.46927
B1351	T	376	G	T376G	8.69873	-0.58584	16	2	8.59591	8.80156	7.8719	-2.12948	17	2	7.69155	8.05225	-0.61791	-0.55377	-2.22995	-2.029
B1351	T	376	H	T376H	9.3493	0.06472	8	2	9.3087	9.3899	10.13009	0.12871	8	2	10.08358	10.17661	0.09488	0.03457	0.16208	0.09536
B1351	T	376	I	T376I	9.25633	-0.02825	11	2	9.21758	9.29507	9.83205	-0.16932	11	2	9.60214	10.06197	0.00376	-0.06026	-0.31936	-0.01928
B1351	T	376	K	T376K	9.13772	-0.14685	11	2	9.12491	9.15054	9.41207	-0.58931	11	2	9.32571	9.49843	-0.08891	-0.20479	-0.59579	-0.58282
B1351	T	376	L	T376L	9.25324	-0.03134	13	2	9.23256	9.27392	9.52282	-0.47856	12	2	9.29566	9.74998	0.01874	-0.08141	-0.62584	-0.33127
B1351	T	376	M	T376M	9.27692	-0.00765	11	2	9.27212	9.28173	9.82902	-0.17236	12	2	9.8222	9.83584	0.0583	-0.0736	-0.0993	-0.24541
B1351	T	376	N	T376N	9.14124	-0.14334	11	2	9.10742	9.17505	9.46831	-0.53306	11	2	9.43858	9.49805	-0.1064	-0.18028	-0.48292	-0.5832
B1351	T	376	P	T376P	7.56692	-1.71766	18	2	7.09264	8.04119	7.01831	-2.98307	19	2	6.93867	7.09795	-2.12118	-1.31414	-2.98283	-2.9833
B1351	T	376	Q	T376Q	9.31058	0.026	15	2	9.27914	9.34202	10.00094	-0.00044	14	2	9.78843	10.21344	0.06532	-0.01331	-0.13307	0.13219
B1351	T	376	R	T376R	9.13089	-0.15369	26	2	9.00609	9.25569	9.47643	-0.52495	26	2	9.39226	9.5606	-0.20773	-0.09964	-0.52924	-0.52065
B1351	T	376	S	T376S	9.18033	-0.10425	13	2	9.03218	9.32848	9.98603	-0.01535	13	2	9.87453	10.09754	-0.18164	-0.02685	-0.04697	0.01629
B1351	T	376	T	T376T	9.28458	0	17783	2	9.21382	9.35533	10.00138	0	17655	2	9.9215	10.08125	0	0	0	0
B1351	T	376	V	T376V	9.22936	-0.05521	13	2	9.13548	9.32325	9.86424	-0.13714	14	2	9.7269	10.00157	-0.07834	-0.03208	-0.1946	-0.07968
B1351	T	376	W	T376W	9.2463	-0.03828	14	2	9.18212	9.31048	9.72458	-0.27679	13	2	9.54736	9.90181	-0.0317	-0.04485	-0.37414	-0.17944
B1351	T	376	Y	T376Y	9.24522	-0.03936	15	2	9.17143	9.31902	10.08207	0.08069	16	2	10.0367	10.12743	-0.04239	-0.03631	0.1152	0.04618
B1351	F	377	A	F377A	8.5564	-0.72818	21	2	8.445	8.6678	8.25207	-1.7493	21	2	8.19105	8.31309	-0.76882	-0.68753	-1.73045	-1.76816
B1351	F	377	C	F377C	8.83196	-0.45262	9	2	8.59252	9.0714	8.92837	-1.07301	9	2	8.93192	8.92481	-0.6213	-0.28393	-0.98958	-1.15644
B1351	F	377	D	F377D	5.50261	-3.78197	8	2	5.28642	5.71881	6.46558	-3.5358	12	2	6.45597	6.47519	-3.9274	-3.63652	-3.46553	-3.60606
B1351	F	377	E	F377E	6.26265	-3.02193	15	2	5.6156	6.90969	6.75191	-3.24946	19	2	6.77713	6.7267	-3.59822	-2.44564	-3.14437	-3.35455
B1351	F	377	F	F377F	9.28458	0	17783	2	9.21382	9.35533	10.00138	0	17655	2	9.9215	10.08125	0	0	0	0
B1351	F	377	G	F377G	6.48328	-2.80129	11	2	5.70606	7.26051	6.80233	-3.19905	13	2	6.6645	6.94017	-3.50776	-2.09482	-3.257	-3.14108
B1351	F	377	H	F377H	8.52733	-0.75725	10	2	8.39889	8.65577	7.63729	-2.36409	10	2	7.58871	7.68587	-0.81493	-0.69956	-2.33279	-2.39538
B1351	F	377	I	F377I	9.08199	-0.20258	13	2	8.93809	9.2259	9.54844	-0.45294	14	2	9.308	9.78887	-0.27573	-0.12943	-0.6135	-0.29238
B1351	F	377	K	F377K	8.66789	-0.61669	15	2	8.4684	8.86738	8.09965	-1.90172	15	2	8.1079	8.09141	-0.74542	-0.48795	-1.8136	-1.98984
B1351	F	377	L	F377L	9.12265	-0.16193	22	2	9.04958	9.19572	9.38983	-0.61155	22	2	9.39792	9.38173	-0.16424	-0.15961	-0.52358	-0.69952
B1351	F	377	M	F377M	9.1022	-0.18237	17	2	9.01018	9.19423	9.48166	-0.51972	16	2	9.36407	9.59925	-0.20364	-0.1611	-0.55743	-0.482
B1351	F	377	N	F377N	8.29442	-0.99016	8	2	8.26171	8.32712	7.34364	-2.65774	8	2	7.21745	7.46983	-0.95211	-1.02821	-2.70405	-2.61142
B1351	F	377	P	F377P	7.83868	-1.44589	13	2	7.60309	8.07428	7.159	-2.84238	13	2	7.09347	7.22452	-1.61073	-1.28105	-2.82803	-2.85673
B1351	F	377	Q	F377Q	8.16811	-1.11647	15	2	7.89848	8.43773	7.59175	-2.40963	15	2	7.42816	7.75534	-1.31534	-0.9176	-2.49334	-2.32591
B1351	F	377	R	F377R	8.67939	-0.60519	15	2	8.62318	8.73561	7.89378	-2.1076	17	2	7.84445	7.9431	-0.59064	-0.61972	-2.07705	-2.13815
B1351	F	377	S	F377S	8.35921	-0.92537	15	2	8.15047	8.56794	7.61809	-2.38328	16	2	7.56622	7.66997	-1.06335	-0.78739	-2.35528	-2.41128
B1351	F	377	T	F377T	8.70012	-0.58446	14	2	8.72922	8.67102	8.36427	-1.63711	14	2	8.21833	8.5102	-0.4846	-0.68431	-1.70317	-1.57105
B1351	F	377	V	F377V	9.134	-0.15058	17	2	9.07973	9.18827	9.7541	-0.24728	17	2	9.69494	9.81325	-0.13409	-0.16706	-0.22656	-0.268
B1351	F	377	W	F377W	9.13942	-0.14516	13	2	9.01455	9.2643	9.43788	-0.56349	14	2	9.16291	9.71285	-0.19927	-0.09103	-0.75859	-0.3684
B1351	F	377	Y	F377Y	8.75427	-0.5303	10	2	8.67104	8.83751	8.8243	-1.17708	9	2	8.59386	9.05474	-0.54278	-0.51782	-1.32764	-1.02651
B1351	K	378	A	K378A	9.14013	-0.14444	15	2	9.08274	9.19752	9.70798	-0.2934	14	2	9.60667	9.80929	-0.13108	-0.15781	-0.31483	-0.27196
B1351	K	378	C	K378C	8.96574	-0.31884	11	2	8.86032	9.07116	9.52632	-0.47506	11	2	9.55838	9.49426	-0.3535	-0.28417	-0.36312	-0.58699
B1351	K	378	D	K378D	9.17469	-0.10988	7	2	9.02631	9.32308	9.93148	-0.06989	8	2	9.78767	10.0753	-0.18751	-0.03225	-0.13383	-0.00595
B1351	K	378	E	K378E	9.26678	-0.0178	14	2	9.16201	9.37154	9.93838	-0.063	13	2	9.89205	9.98472	-0.05181	0.01621	-0.02945	-0.09653
B1351	K	378	F	K378F	8.64579	-0.63878	12	2	8.60606	8.68552	8.62925	-1.37213	13	2	8.33469	8.9238	-0.60776	-0.66981	-1.58681	-1.15745
B1351	K	378	G	K378G	8.19877	-1.08581	19	2	8.17379	8.22374	7.61688	-2.38449	21	2	7.63955	7.59422	-1.04003	-1.13159	-2.28195	-2.48703
B1351	K	378	H	K378H	8.94561	-0.33897	15	2	8.65717	9.23404	9.74903	-0.25235	15	2	9.61431	9.88375	-0.55665	-0.12129	-0.30719	-0.1975
B1351	K	378	I	K378I	9.01324	-0.27133	15	2	8.97031	9.05618	9.81223	-0.18915	15	2	9.64246	9.98199	-0.24351	-0.29915	-0.27904	-0.09926
B1351	K	378	K	K378K	9.28458	0	17783	2	9.21382	9.35533	10.00138	0	17655	2	9.9215	10.08125	0	0	0	0
B1351	K	378	L	K378L	9.07314	-0.21144	16	2	9.12029	9.02598	9.81705	-0.18433	15	2	9.65883	9.97527	-0.09353	-0.32935	-0.26267	-0.10598
B1351	K	378	M	K378M	8.98004	-0.30454	13	2	8.86366	9.09642	9.63033	-0.37105	15	2	9.52228	9.73838	-0.35016	-0.25891	-0.39922	-0.34287
B1351	K	378	N	K378N	9.29149	0.00691	16	2	9.26084	9.32214	9.8351	-0.16628	15	2	9.98531	9.68489	0.04702	-0.03319	0.06381	-0.39636
B1351	K	378	P	K378P	6.03898	-3.2456	14	2	5.09059	6.98737	6.69191	-3.30947	18	2	6.6358	6.74803	-4.12323	-2.36796	-3.2857	-3.33322
B1351	K	378	Q	K378Q	9.34988	0.06531	12	2	9.27031	9.42945	9.98364	-0.01774	11	2	10.06119	9.90609	0.05649	0.07412	0.13969	-0.17516
B1351	K	378	R	K378R	9.32937	0.04479	15	2	9.29181	9.36694	10.12609	0.12472	15	2	10.22807	10.02412	0.07799	0.01161	0.30657	-0.05713
B1351	K	378	S	K378S	9.11136	-0.17322	18	2	9.03179	9.19092	9.58514	-0.41624	19	2	9.33632	9.83396	-0.18203	-0.16441	-0.58518	-0.24729
B1351	K	378	T	K378T	9.12373	-0.16085	17	2	9.0441	9.20335	9.76514	-0.23624	18	2	9.7262	9.80408	-0.16972	-0.15198	-0.1953	-0.27717
B1351	K	378	V	K378V	9.06184	-0.22274	12	2	9.03248	9.0912	9.95648	-0.0449	11	2	9.86053	10.05242	-0.18134	-0.26413	-0.06097	-0.02883
B1351	K	378	W	K378W	8.55751	-0.72707	20	2	8.40265	8.71237	8.08502	-1.91636	19	2	8.2255	7.94455	-0.81117	-0.64296	-1.696	-2.1367
B1351	K	378	Y	K378Y	8.55277	-0.73181	9	2	8.45859	8.64695	8.58547	-1.41591	8	2	8.37542	8.79551	-0.75523	-0.70838	-1.54608	-1.28574
B1351	C	379	A	C379A	6.99936	-2.28522	8	2	5.80922	8.1895	6.7659	-3.23548	14	2	6.77554	6.75625	-3.4046	-1.16583	-3.14596	-3.325
B1351	C	379	C	C379C	9.28458	0	17783	2	9.21382	9.35533	10.00138	0	17655	2	9.9215	10.08125	0	0	0	0
B1351	C	379	D	C379D	5.33079	-3.95379	10	2	5.30018	5.3614	6.41939	-3.58199	13	2	6.35389	6.48489	-3.91364	-3.99393	-3.56761	-3.59636
B1351	C	379	E	C379E	5.78167	-3.50291	7	2	5.01879	6.54455	6.41666	-3.58472	12	2	6.47553	6.35778	-4.19503	-2.81078	-3.44597	-3.72347
B1351	C	379	F	C379F	8.43783	-0.84675	16	2	8.28447	8.59119	7.67073	-2.33064	18	2	7.27337	8.0681	-0.92935	-0.76414	-2.64813	-2.01315
B1351	C	379	G	C379G	5.69326	-3.59132	12	2	5.16408	6.22243	6.63864	-3.36274	17	2	6.81245	6.46483	-4.04974	-3.1329	-3.10905	-3.61642
B1351	C	379	H	C379H	6.88097	-2.40361	14	2	6.22413	7.53781	6.67873	-3.32265	20	2	6.54127	6.81619	-2.98969	-1.81752	-3.38023	-3.26506
B1351	C	379	I	C379I	7.65636	-1.62821	10	2	7.43608	7.87664	7.04513	-2.95624	13	2	7.14294	6.94733	-1.77774	-1.47869	-2.77856	-3.13392
B1351	C	379	K	C379K	5.61784	-3.66673	7	2	5.09342	6.14227	6.48309	-3.51829	13	2	6.47931	6.48687	-4.1204	-3.21306	-3.44219	-3.59438
B1351	C	379	L	C379L	7.56793	-1.71665	19	2	7.27629	7.85956	6.93228	-3.0691	21	2	6.96085	6.90371	-1.93753	-1.49577	-2.96065	-3.17754
B1351	C	379	M	C379M	7.65705	-1.62753	13	2	7.43685	7.87725	7.16101	-2.84036	14	2	7.00374	7.31828	-1.77697	-1.47808	-2.91776	-2.76297
B1351	C	379	N	C379N	5.59883	-3.68574	8	2	5	6.19767	6.45347	-3.54791	11	2	6.47056	6.43638	-4.21382	-3.15766	-3.45094	-3.64487
B1351	C	379	P	C379P	5.72558	-3.559	11	2	5.19106	6.26009	6.5497	-3.45167	12	2	6.46485	6.63456	-4.02276	-3.09524	-3.45665	-3.44669
B1351	C	379	Q	C379Q	6.10532	-3.17925	15	2	6.19251	6.01814	6.45419	-3.54719	19	2	6.40428	6.50409	-3.02131	-3.33719	-3.51722	-3.57716
B1351	C	379	R	C379R	5.4229	-3.86168	13	2	5.07929	5.7665	6.42509	-3.57629	15	2	6.35706	6.49311	-4.13453	-3.58883	-3.56444	-3.58814
B1351	C	379	S	C379S	6.81919	-2.46539	12	2	5.90381	7.73456	6.5806	-3.42078	15	2	6.65652	6.50468	-3.31001	-1.62077	-3.26498	-3.57657
B1351	C	379	T	C379T	7.97583	-1.30875	7	2	7.89631	8.05535	7.34085	-2.66052	9	2	7.67405	7.00766	-1.31751	-1.29998	-2.24745	-3.07359
B1351	C	379	V	C379V	8.18793	-1.09665	9	2	8.05562	8.32024	7.2636	-2.73777	9	2	7.43287	7.09434	-1.1582	-1.03509	-2.48863	-2.98691
B1351	C	379	W	C379W	8.74529	-0.53928	17	2	8.78828	8.70231	8.33551	-1.66587	17	2	8.0615	8.60952	-0.42554	-0.65302	-1.86	-1.47173
B1351	C	379	Y	C379Y	7.50611	-1.77847	9	2	7.0893	7.92292	6.63008	-3.3713	10	2	6.53905	6.7211	-2.12452	-1.43241	-3.38245	-3.36015
B1351	Y	380	A	Y380A	5.91785	-3.36673	11	2	5.39555	6.44015	6.67075	-3.33062	16	2	6.51322	6.82828	-3.81827	-2.91518	-3.40828	-3.25297
B1351	Y	380	C	Y380C	6.85504	-2.42954	13	2	6.23887	7.47121	6.8383	-3.16308	18	2	6.6814	6.99519	-2.97495	-1.88412	-3.2401	-3.08606
B1351	Y	380	D	Y380D	5.71536	-3.56922	11	2	5	6.43071	6.48189	-3.51949	16	2	6.62029	6.34349	-4.21382	-2.92462	-3.30121	-3.73776
B1351	Y	380	E	Y380E	6.08381	-3.20077	18	2	5.63451	6.53311	6.42368	-3.5777	25	2	6.41396	6.43339	-3.57931	-2.82222	-3.50754	-3.64786
B1351	Y	380	F	Y380F	9.21377	-0.07081	21	2	9.13272	9.29482	9.65693	-0.34445	20	2	9.56667	9.7472	-0.0811	-0.06051	-0.35483	-0.33405
B1351	Y	380	G	Y380G	5.14551	-4.13906	10	2	5.29103	5	6.4426	-3.55878	12	2	6.38291	6.50229	-3.92279	-4.35533	-3.53859	-3.57896
B1351	Y	380	H	Y380H	8.55999	-0.72459	11	2	8.42452	8.69546	8.46177	-1.53961	12	2	8.39546	8.52808	-0.7893	-0.65987	-1.52604	-1.55317
B1351	Y	380	I	Y380I	8.19599	-1.08859	12	2	8.11165	8.28032	7.61634	-2.38503	12	2	7.57092	7.66177	-1.10217	-1.07501	-2.35058	-2.41948
B1351	Y	380	K	Y380K	6.72291	-2.56166	13	2	6.17785	7.26798	6.78357	-3.21781	17	2	6.50596	7.06117	-3.03597	-2.08735	-3.41554	-3.02008
B1351	Y	380	L	Y380L	6.75509	-2.52949	19	2	6.12526	7.38491	6.81071	-3.19067	23	2	6.75537	6.86605	-3.08856	-1.97042	-3.16613	-3.2152
B1351	Y	380	M	Y380M	7.64272	-1.64186	9	2	7.38085	7.9046	7.03556	-2.96582	13	2	6.82719	7.24394	-1.83297	-1.45073	-3.09431	-2.83731
B1351	Y	380	N	Y380N	7.21355	-2.07103	6	2	6.09471	8.3324	6.62813	-3.37324	6	2	6.5776	6.67867	-3.11911	-1.02293	-3.3439	-3.40258
B1351	Y	380	P	Y380P	5.27567	-4.00891	14	2	5.04267	5.50866	6.75315	-3.24822	16	2	6.86812	6.63818	-4.17115	-3.84667	-3.05338	-3.44307
B1351	Y	380	Q	Y380Q	6.72747	-2.55711	12	2	5.78757	7.66736	6.92457	-3.07681	13	2	6.6741	7.17504	-3.42625	-1.68797	-3.2474	-2.90621
B1351	Y	380	R	Y380R	7.13488	-2.14969	9	2	6.18414	8.08563	6.42964	-3.57173	17	2	6.46292	6.39636	-3.02968	-1.2697	-3.45858	-3.68489
B1351	Y	380	S	Y380S	7.25809	-2.02649	12	2	6.59605	7.92013	6.85104	-3.15034	14	2	6.75477	6.9473	-2.61777	-1.4352	-3.16673	-3.13395
B1351	Y	380	T	Y380T	7.93005	-1.35453	9	2	7.58551	8.27458	7.16227	-2.83911	10	2	7.18247	7.14206	-1.62831	-1.08075	-2.73903	-2.93919
B1351	Y	380	V	Y380V	7.96571	-1.31887	16	2	7.84925	8.08217	7.20483	-2.79655	16	2	7.06985	7.3398	-1.36457	-1.27316	-2.85165	-2.74145
B1351	Y	380	W	Y380W	9.26583	-0.01875	19	2	9.16747	9.36418	10.0067	0.00532	18	2	9.90784	10.10556	-0.04635	0.00885	-0.01366	0.02431
B1351	Y	380	Y	Y380Y	9.28458	0	17783	2	9.21382	9.35533	10.00138	0	17655	2	9.9215	10.08125	0	0	0	0
B1351	G	381	A	G381A	8.72872	-0.55585	17	2	8.72548	8.73197	8.71785	-1.28352	17	2	8.78786	8.64785	-0.48834	-0.62336	-1.13364	-1.4334
B1351	G	381	C	G381C	8.49098	-0.79359	17	2	8.29148	8.69048	8.14834	-1.85304	19	2	8.10656	8.19012	-0.92234	-0.66485	-1.81494	-1.89113
B1351	G	381	D	G381D	8.69023	-0.59435	13	2	8.56555	8.8149	8.15936	-1.84201	14	2	8.22084	8.09789	-0.64827	-0.54043	-1.70066	-1.98336
B1351	G	381	E	G381E	8.62342	-0.66116	14	2	8.56407	8.68277	8.3667	-1.63468	15	2	8.33316	8.40024	-0.64975	-0.67256	-1.58834	-1.68101
B1351	G	381	F	G381F	8.50366	-0.78092	10	2	8.15213	8.85518	7.62785	-2.37353	11	2	7.57979	7.67591	-1.06169	-0.50015	-2.34171	-2.40534
B1351	G	381	G	G381G	9.28458	0	17783	2	9.21382	9.35533	10.00138	0	17655	2	9.9215	10.08125	0	0	0	0
B1351	G	381	H	G381H	9.04793	-0.23665	12	2	9.05294	9.04291	9.46951	-0.53187	10	2	9.39913	9.53988	-0.16088	-0.31242	-0.52237	-0.54137
B1351	G	381	I	G381I	8.06025	-1.22432	9	2	7.69082	8.42969	7.63687	-2.36451	11	2	7.56915	7.70459	-1.523	-0.92564	-2.35235	-2.37666
B1351	G	381	K	G381K	9.19671	-0.08786	20	2	9.16106	9.23236	9.86889	-0.13249	18	2	9.77604	9.96174	-0.05276	-0.12297	-0.14546	-0.11951
B1351	G	381	L	G381L	8.57662	-0.70796	12	2	8.49494	8.65829	7.82281	-2.17857	13	2	7.77022	7.87541	-0.71888	-0.69704	-2.15128	-2.20584
B1351	G	381	M	G381M	8.5921	-0.69248	15	2	8.54964	8.63455	8.53632	-1.46506	15	2	8.36995	8.70269	-0.66418	-0.72078	-1.55155	-1.37856
B1351	G	381	N	G381N	9.29954	0.01497	8	2	9.19388	9.4052	10.20094	0.19956	7	2	10.11375	10.28813	-0.01994	0.04987	0.19225	0.20688
B1351	G	381	P	G381P	7.60839	-1.67619	10	2	7.51599	7.70078	7.45807	-2.54331	14	2	7.30034	7.6158	-1.69783	-1.65455	-2.62116	-2.46545
B1351	G	381	Q	G381Q	9.18235	-0.10222	20	2	9.06241	9.30229	9.51263	-0.48875	18	2	9.47623	9.54904	-0.15141	-0.05304	-0.44527	-0.53221
B1351	G	381	R	G381R	9.30068	0.0161	12	2	9.24708	9.35427	10.2276	0.22622	12	2	10.23526	10.21994	0.03326	-0.00106	0.31376	0.13869
B1351	G	381	S	G381S	8.87677	-0.40781	15	2	8.7836	8.96994	9.08282	-0.91856	12	2	8.86878	9.29685	-0.43022	-0.38539	-1.05272	-0.7844
B1351	G	381	T	G381T	8.60997	-0.67461	9	2	8.5855	8.63444	8.23154	-1.76983	10	2	8.36607	8.09702	-0.62832	-0.72089	-1.55543	-1.98423
B1351	G	381	V	G381V	8.55531	-0.72926	6	2	8.28195	8.82867	8.20884	-1.79254	6	2	8.4605	7.95718	-0.93187	-0.52666	-1.461	-2.12407
B1351	G	381	W	G381W	8.11386	-1.17072	9	2	7.79984	8.42787	7.46002	-2.54136	9	2	7.37539	7.54466	-1.41398	-0.92746	-2.54611	-2.53659
B1351	G	381	Y	G381Y	8.1876	-1.09697	20	2	8.01012	8.36508	7.4506	-2.55078	21	2	7.45214	7.44906	-1.2037	-0.99025	-2.46936	-2.63219
B1351	V	382	A	V382A	8.90926	-0.37531	17	2	8.93556	8.88296	8.91653	-1.08485	17	2	8.7188	9.11426	-0.27826	-0.47237	-1.2027	-0.96699
B1351	V	382	C	V382C	9.09367	-0.19091	17	2	8.99785	9.18948	9.69273	-0.30865	17	2	9.61322	9.77223	-0.21597	-0.16585	-0.30828	-0.30902
B1351	V	382	D	V382D	8.48611	-0.79847	13	2	8.29499	8.67722	7.69591	-2.30547	13	2	7.51591	7.87592	-0.91883	-0.67811	-2.40559	-2.20533
B1351	V	382	E	V382E	8.58117	-0.70341	20	2	8.45113	8.71121	8.02592	-1.97546	22	2	7.75215	8.29969	-0.76269	-0.64412	-2.16935	-1.78156
B1351	V	382	F	V382F	9.2763	-0.00827	16	2	9.24351	9.3091	9.81394	-0.18744	15	2	9.71316	9.91472	0.02969	-0.04623	-0.20834	-0.16653
B1351	V	382	G	V382G	8.47142	-0.7424	4	1	8.47142		7.38095	-2.54055	5	1	7.38095		-0.7424		-2.54055
B1351	V	382	H	V382H	8.80512	-0.47946	18	2	8.72997	8.88028	8.73399	-1.26739	18	2	8.74887	8.7191	-0.48385	-0.47505	-1.17263	-1.36215
B1351	V	382	I	V382I	9.24475	-0.03983	12	2	9.16199	9.32751	9.9372	-0.06418	12	2	9.64979	10.22461	-0.05183	-0.02782	-0.27171	0.14336
B1351	V	382	K	V382K	8.58728	-0.6973	18	2	8.51305	8.66151	7.8697	-2.13168	17	2	7.59192	8.14748	-0.70077	-0.69382	-2.32958	-1.93377
B1351	V	382	L	V382L	9.11437	-0.1702	18	2	9.05308	9.17567	9.76108	-0.2403	17	2	9.53305	9.98911	-0.16074	-0.17966	-0.38845	-0.09214
B1351	V	382	M	V382M	9.23229	-0.05228	19	2	9.14438	9.3202	9.71881	-0.28257	19	2	9.48759	9.95003	-0.06944	-0.03513	-0.43391	-0.13122
B1351	V	382	N	V382N	8.74911	-0.53546	12	2	8.62631	8.87191	8.17843	-1.82295	14	2	8.26488	8.09198	-0.58751	-0.48342	-1.65662	-1.98927
B1351	V	382	P	V382P	8.70362	-0.58095	19	2	8.71909	8.68815	8.90528	-1.09609	19	2	8.81982	8.99074	-0.49473	-0.66718	-1.10168	-1.09051
B1351	V	382	Q	V382Q	8.69845	-0.58612	21	2	8.64919	8.74771	8.17676	-1.82461	20	2	8.14309	8.21044	-0.56463	-0.60762	-1.77841	-1.87081
B1351	V	382	R	V382R	8.64246	-0.64212	9	2	8.56533	8.71958	7.75762	-2.24376	9	2	7.60608	7.90916	-0.64849	-0.63575	-2.31542	-2.17209
B1351	V	382	S	V382S	8.71139	-0.57318	15	2	8.61382	8.80897	8.29868	-1.7027	15	2	8.32145	8.2759	-0.6	-0.54636	-1.60005	-1.80535
B1351	V	382	T	V382T	9.15378	-0.1308	16	2	9.17543	9.13212	9.63982	-0.36155	15	2	9.39815	9.8815	-0.03839	-0.22321	-0.52335	-0.19975
B1351	V	382	V	V382V	9.28458	0	17783	2	9.21382	9.35533	10.00138	0	17655	2	9.9215	10.08125	0	0	0	0
B1351	V	382	W	V382W	8.98442	-0.30015	18	2	8.95035	9.01849	9.02229	-0.97909	18	2	8.89701	9.14756	-0.26347	-0.33684	-1.02449	-0.93369
B1351	V	382	Y	V382Y	9.15257	-0.132	21	2	9.06535	9.23979	9.21498	-0.7864	22	2	8.89482	9.53514	-0.14847	-0.11554	-1.02668	-0.54611
B1351	S	383	A	S383A	9.22831	-0.05627	13	2	9.17055	9.28607	10.06102	0.05964	13	2	10.08216	10.03987	-0.04327	-0.06926	0.16066	-0.04138
B1351	S	383	C	S383C	8.97783	-0.30675	10	2	8.87917	9.07649	9.64701	-0.35437	10	2	9.6216	9.67242	-0.33465	-0.27884	-0.2999	-0.40883
B1351	S	383	D	S383D	9.28613	0.00156	11	2	9.24046	9.3318	9.70318	-0.2982	13	2	9.78733	9.61902	0.02664	-0.02353	-0.13417	-0.46223
B1351	S	383	E	S383E	9.36429	0.07971	12	2	9.22307	9.50551	10.2111	0.20972	12	2	10.20049	10.2217	0.00925	0.15018	0.27899	0.14045
B1351	S	383	F	S383F	8.96191	-0.32267	15	2	8.87353	9.05028	9.2683	-0.73308	16	2	9.13516	9.40144	-0.34029	-0.30505	-0.78634	-0.67981
B1351	S	383	G	S383G	9.10538	-0.1792	19	2	9.09202	9.11873	9.58676	-0.41462	17	2	9.5496	9.62392	-0.1218	-0.2366	-0.3719	-0.45733
B1351	S	383	H	S383H	9.22863	-0.05594	10	2	9.17748	9.27979	10.08719	0.08581	10	2	9.95152	10.22286	-0.03634	-0.07554	0.03002	0.14161
B1351	S	383	I	S383I	9.25547	-0.02911	14	2	9.20943	9.3015	10.03247	0.03109	14	2	9.87034	10.19459	-0.00439	-0.05383	-0.05116	0.11334
B1351	S	383	K	S383K	9.23486	-0.04972	12	2	9.10782	9.3619	9.80518	-0.1962	13	2	9.58498	10.02538	-0.106	0.00657	-0.33652	-0.05587
B1351	S	383	L	S383L	9.21851	-0.06607	16	2	9.13467	9.30235	9.82774	-0.17364	15	2	9.81201	9.84347	-0.07915	-0.05298	-0.10949	-0.23778
B1351	S	383	M	S383M	9.23854	-0.04604	20	2	9.15918	9.3179	9.94354	-0.05784	18	2	9.8326	10.05448	-0.05464	-0.03743	-0.0889	-0.02677
B1351	S	383	N	S383N	9.32962	0.04504	13	2	9.29961	9.35963	10.01957	0.0182	12	2	9.99751	10.04164	0.08579	0.0043	0.07601	-0.03961
B1351	S	383	P	S383P	9.21406	-0.07052	11	2	9.08313	9.34498	9.73249	-0.26889	10	2	9.58396	9.88102	-0.13069	-0.01035	-0.33754	-0.20023
B1351	S	383	Q	S383Q	9.23977	-0.0448	16	2	9.16821	9.31134	9.99862	-0.00276	16	2	9.94168	10.05555	-0.04561	-0.04399	0.02018	-0.0257
B1351	S	383	R	S383R	9.2542	-0.03038	10	2	9.12032	9.38808	9.69617	-0.3052	10	2	9.77332	9.61903	-0.0935	0.03275	-0.14818	-0.46222
B1351	S	383	S	S383S	9.28458	0	17783	2	9.21382	9.35533	10.00138	0	17655	2	9.9215	10.08125	0	0	0	0
B1351	S	383	T	S383T	9.23346	-0.05112	9	2	9.06684	9.40007	10.00862	0.00724	9	2	9.94938	10.06786	-0.14698	0.04474	0.02788	-0.01339
B1351	S	383	V	S383V	9.21451	-0.07007	13	2	9.14185	9.28717	10.22538	0.224	13	2	10.1435	10.30725	-0.07197	-0.06816	0.222	0.226
B1351	S	383	W	S383W	9.00558	-0.279	8	2	9.03842	8.97273	9.30047	-0.70091	9	2	9.26428	9.33667	-0.1754	-0.3826	-0.65722	-0.74458
B1351	S	383	Y	S383Y	9.08578	-0.1988	14	2	8.96316	9.2084	9.66309	-0.33829	14	2	9.47256	9.85362	-0.25066	-0.14693	-0.44894	-0.22763
B1351	P	384	A	P384A	9.33864	0.05406	11	2	9.22516	9.45212	10.18308	0.1817	11	2	10.02298	10.34318	0.01134	0.09679	0.10148	0.26193
B1351	P	384	C	P384C	9.00024	-0.28434	11	2	8.89289	9.10759	9.50122	-0.50015	11	2	9.41857	9.58387	-0.32093	-0.24774	-0.50293	-0.49738
B1351	P	384	D	P384D	9.11132	-0.17326	6	2	9.01374	9.20889	9.41427	-0.58711	5	2	9.23051	9.59802	-0.20008	-0.14644	-0.69099	-0.48323
B1351	P	384	E	P384E	9.25796	-0.02662	13	2	9.09748	9.41843	10.10041	0.09903	14	2	10.09036	10.11046	-0.11634	0.0631	0.16886	0.02921
B1351	P	384	F	P384F	9.26995	-0.01463	14	2	9.23329	9.30661	9.92185	-0.07953	14	2	9.86766	9.97604	0.01947	-0.04872	-0.05384	-0.10521
B1351	P	384	G	P384G	9.16321	-0.12137	18	2	9.04538	9.28104	9.76413	-0.23725	17	2	9.54399	9.98427	-0.16844	-0.07429	-0.37751	-0.09698
B1351	P	384	H	P384H	9.32348	0.03891	8	2	9.22056	9.4264	9.88416	-0.11722	9	2	10.02683	9.74149	0.00674	0.07107	0.10533	-0.33976
B1351	P	384	I	P384I	9.34934	0.06476	13	2	9.28402	9.41466	10.10039	0.09901	16	2	10.03759	10.16318	0.0702	0.05933	0.11609	0.08193
B1351	P	384	K	P384K	9.35566	0.07109	17	2	9.29267	9.41866	10.02335	0.02197	18	2	9.79489	10.25181	0.07885	0.06333	-0.12661	0.17056
B1351	P	384	L	P384L	9.29815	0.01357	8	2	9.34451	9.25179	9.93575	-0.06563	8	2	10.1367	9.73479	0.13069	-0.10354	0.2152	-0.34646
B1351	P	384	M	P384M	9.33333	0.04875	18	2	9.2735	9.39315	10.09655	0.09517	16	2	10.07022	10.12287	0.05968	0.03782	0.14872	0.04162
B1351	P	384	N	P384N	9.1813	-0.10327	13	2	9.08512	9.27749	9.45112	-0.55025	13	2	9.28687	9.61538	-0.1287	-0.07784	-0.63463	-0.46587
B1351	P	384	P	P384P	9.28458	0	17783	2	9.21382	9.35533	10.00138	0	17655	2	9.9215	10.08125	0	0	0	0
B1351	P	384	Q	P384Q	9.24817	-0.03641	11	2	9.19921	9.29713	9.97081	-0.03056	12	2	9.89581	10.04582	-0.01461	-0.0582	-0.02569	-0.03543
B1351	P	384	R	P384R	9.3912	0.10662	14	2	9.3624	9.41999	10.10245	0.10107	14	2	9.99955	10.20536	0.14858	0.06466	0.07805	0.12411
B1351	P	384	S	P384S	9.24552	-0.03905	18	2	9.13666	9.35438	9.89961	-0.10177	18	2	9.82091	9.97831	-0.07716	-0.00095	-0.10059	-0.10294
B1351	P	384	T	P384T	9.21626	-0.06832	10	2	9.20212	9.2304	9.96558	-0.0358	11	2	9.8781	10.05306	-0.0117	-0.12493	-0.0434	-0.02819
B1351	P	384	V	P384V	9.28217	-0.00241	15	2	9.24379	9.32055	10.01491	0.01354	13	2	9.96033	10.0695	0.02997	-0.03478	0.03883	-0.01175
B1351	P	384	W	P384W	9.31415	0.02957	17	2	9.191	9.43731	10.1099	0.10852	17	2	10.06648	10.15333	-0.02282	0.08198	0.14498	0.07208
B1351	P	384	Y	P384Y	9.33399	0.04942	12	2	9.25931	9.40868	9.98426	-0.01712	11	2	10.05065	9.91786	0.04549	0.05335	0.12915	-0.16339
B1351	T	385	A	T385A	9.33775	0.05317	8	2	9.28903	9.38647	10.01087	0.0095	8	2	9.84997	10.17178	0.07521	0.03114	-0.07153	0.09053
B1351	T	385	C	T385C	8.5553	-0.72928	20	2	8.3773	8.7333	9.73393	-0.26745	19	2	9.57433	9.89353	-0.83652	-0.62203	-0.34717	-0.18772
B1351	T	385	D	T385D	9.22966	-0.05491	8	2	9.28898	9.17035	10.21852	0.21714	7	2	10.1061	10.33095	0.07516	-0.18498	0.1846	0.2497
B1351	T	385	E	T385E	9.36427	0.07969	16	2	9.27888	9.44967	10.01646	0.01509	15	2	10.10838	9.92455	0.06506	0.09434	0.18688	-0.1567
B1351	T	385	F	T385F	9.28257	-0.002	12	2	9.24797	9.31718	9.83887	-0.16251	11	2	9.59252	10.08522	0.03415	-0.03815	-0.32898	0.00397
B1351	T	385	G	T385G	9.27147	-0.0131	16	2	9.25468	9.28827	10.14254	0.14116	16	2	10.09659	10.18848	0.04086	-0.06706	0.17509	0.10723
B1351	T	385	H	T385H	9.3137	0.02912	18	2	9.22028	9.40711	10.19039	0.18901	15	2	10.11248	10.2683	0.00646	0.05178	0.19098	0.18705
B1351	T	385	I	T385I	9.23016	-0.05442	13	2	9.15984	9.30048	9.82732	-0.17405	13	2	9.75863	9.89602	-0.05398	-0.05485	-0.16287	-0.18523
B1351	T	385	K	T385K	9.32564	0.04106	6	2	9.2694	9.38188	10.03441	0.03303	7	2	9.73074	10.33808	0.05558	0.02655	-0.19076	0.25683
B1351	T	385	L	T385L	9.28178	-0.0028	25	2	9.27022	9.29335	10.04374	0.04236	25	2	9.90923	10.17825	0.0564	-0.06198	-0.01227	0.097
B1351	T	385	M	T385M	9.33596	0.05138	5	2	9.19078	9.48114	10.13194	0.13056	5	2	9.98356	10.28032	-0.02304	0.12581	0.06206	0.19907
B1351	T	385	N	T385N	9.28712	0.00254	8	2	9.22084	9.35339	10.15795	0.15658	9	2	10.19207	10.12384	0.00702	-0.00194	0.27057	0.04259
B1351	T	385	P	T385P	9.16269	-0.12188	17	2	9.13332	9.19207	9.65843	-0.34295	16	2	9.49816	9.8187	-0.0805	-0.16326	-0.42334	-0.26255
B1351	T	385	Q	T385Q	9.24525	-0.03933	17	2	9.0693	9.42119	10.08753	0.08616	16	2	10.15299	10.02207	-0.14452	0.06586	0.23149	-0.05918
B1351	T	385	R	T385R	9.20574	-0.07883	9	2	9.01173	9.39975	9.87906	-0.12231	7	2	9.98077	9.77735	-0.20209	0.04442	0.05927	-0.3039
B1351	T	385	S	T385S	9.29072	0.00614	15	2	9.20527	9.37617	10.0811	0.07973	12	2	9.96285	10.19936	-0.00855	0.02084	0.04135	0.11811
B1351	T	385	T	T385T	9.28458	0	17783	2	9.21382	9.35533	10.00138	0	17655	2	9.9215	10.08125	0	0	0	0
B1351	T	385	V	T385V	9.20084	-0.08374	10	2	9.12397	9.27771	9.94275	-0.05863	10	2	9.96183	9.92366	-0.08985	-0.07762	0.04033	-0.15759
B1351	T	385	W	T385W	9.20694	-0.07764	17	2	9.08814	9.32574	10.02763	0.02625	16	2	9.90641	10.14886	-0.12568	-0.02959	-0.01509	0.06761
B1351	T	385	Y	T385Y	9.30686	0.02228	13	2	9.20473	9.40898	10.09644	0.09506	10	2	10.1263	10.06658	-0.00909	0.05365	0.2048	-0.01467
B1351	K	386	A	K386A	9.28453	-4.00E-05	12	2	9.1872	9.38187	10.08203	0.08065	11	2	9.99491	10.16915	-0.02662	0.02654	0.07341	0.0879
B1351	K	386	C	K386C	8.96273	-0.32185	15	2	8.91903	9.00643	9.22485	-0.77652	16	2	9.33681	9.1129	-0.29479	-0.3489	-0.58469	-0.96835
B1351	K	386	D	K386D	9.24439	-0.04019	13	2	9.17074	9.31803	9.96815	-0.03323	14	2	9.8589	10.0774	-0.04308	-0.0373	-0.0626	-0.00385
B1351	K	386	E	K386E	9.21267	-0.07191	7	2	9.13492	9.29042	10.00339	0.00202	8	2	10.04786	9.95893	-0.0789	-0.06491	0.12636	-0.12232
B1351	K	386	F	K386F	9.05439	-0.23019	15	2	9.044	9.06478	9.18496	-0.81642	13	2	9.19356	9.17635	-0.16982	-0.29055	-0.72794	-0.9049
B1351	K	386	G	K386G	9.35094	0.06637	12	2	9.33266	9.36922	10.02384	0.02246	12	2	9.9137	10.13398	0.11884	0.01389	-0.0078	0.05273
B1351	K	386	H	K386H	9.27588	-0.0087	8	2	9.1908	9.36095	9.65271	-0.34867	9	2	9.51379	9.79163	-0.02302	0.00562	-0.40771	-0.28962
B1351	K	386	I	K386I	9.14093	-0.14365	16	2	9.12396	9.1579	9.70276	-0.29862	16	2	9.77621	9.62931	-0.08986	-0.19743	-0.14529	-0.45194
B1351	K	386	K	K386K	9.28458	0	17783	2	9.21382	9.35533	10.00138	0	17655	2	9.9215	10.08125	0	0	0	0
B1351	K	386	L	K386L	9.22068	-0.06389	8	2	9.19239	9.24898	9.65333	-0.34805	8	2	9.64899	9.65767	-0.02143	-0.10635	-0.27251	-0.42358
B1351	K	386	M	K386M	9.25878	-0.0258	16	2	9.16875	9.3488	9.88108	-0.1203	17	2	9.84403	9.91813	-0.04507	-0.00653	-0.07747	-0.16312
B1351	K	386	N	K386N	9.31776	0.03318	16	2	9.27642	9.3591	9.91654	-0.08483	17	2	9.73815	10.09494	0.0626	0.00377	-0.18335	0.01369
B1351	K	386	P	K386P	8.76292	-0.52166	15	2	8.69187	8.83396	8.46293	-1.53845	16	2	8.19547	8.73039	-0.52195	-0.52137	-1.72603	-1.35086
B1351	K	386	Q	K386Q	9.30653	0.02196	13	2	9.18942	9.42364	10.12133	0.11996	11	2	10.04682	10.19584	-0.0244	0.06831	0.12532	0.11459
B1351	K	386	R	K386R	9.29468	0.0101	12	2	9.20554	9.38381	9.63502	-0.36636	13	2	9.30762	9.96241	-0.00828	0.02848	-0.61388	-0.11884
B1351	K	386	S	K386S	9.24671	-0.03787	16	2	9.23434	9.25909	10.07801	0.07663	14	2	10.0868	10.06922	0.02052	-0.09624	0.1653	-0.01203
B1351	K	386	T	K386T	9.23617	-0.04841	15	2	9.19439	9.27795	9.86475	-0.13663	16	2	9.95621	9.7733	-0.01943	-0.07738	0.03471	-0.30795
B1351	K	386	V	K386V	9.25167	-0.03291	14	2	9.12289	9.38045	9.65953	-0.34185	15	2	9.5201	9.79895	-0.09093	0.02512	-0.4014	-0.2823
B1351	K	386	W	K386W	8.79609	-0.48848	17	2	8.73302	8.85917	8.86994	-1.13144	17	2	8.76045	8.97942	-0.4808	-0.49616	-1.16105	-1.10183
B1351	K	386	Y	K386Y	9.10018	-0.1844	14	2	9.00962	9.19073	9.54431	-0.45707	15	2	9.48542	9.60321	-0.2042	-0.1646	-0.43608	-0.47804
B1351	L	387	A	L387A	8.68874	-0.59584	13	2	8.52825	8.84924	8.51634	-1.48504	13	2	8.32772	8.70496	-0.68557	-0.50609	-1.59378	-1.37629
B1351	L	387	C	L387C	8.60156	-0.68302	15	2	8.53957	8.66355	8.13326	-1.86811	12	2	8.02311	8.24342	-0.67425	-0.69178	-1.89839	-1.83783
B1351	L	387	D	L387D	8.63167	-0.65291	18	2	8.5742	8.68915	8.72314	-1.27824	18	2	8.69658	8.7497	-0.63962	-0.66618	-1.22492	-1.33155
B1351	L	387	E	L387E	8.61971	-0.66486	10	2	8.44373	8.7957	8.12739	-1.87399	10	2	7.76831	8.48647	-0.77009	-0.55963	-2.15319	-1.59478
B1351	L	387	F	L387F	8.91092	-0.37366	11	2	8.92229	8.89954	9.0715	-0.92988	11	2	8.9102	9.2328	-0.29153	-0.45579	-1.0113	-0.84845
B1351	L	387	G	L387G	8.67625	-0.60833	13	2	8.58432	8.76818	8.4398	-1.56158	14	2	8.40461	8.47499	-0.6295	-0.58715	-1.51689	-1.60626
B1351	L	387	H	L387H	8.39151	-0.89306	18	2	8.51795	8.26507	8.22317	-1.77821	18	2	8.11734	8.329	-0.69587	-1.09026	-1.80416	-1.75225
B1351	L	387	I	L387I	9.03137	-0.25321	16	2	9.00554	9.0572	9.46188	-0.5395	15	2	9.40357	9.52018	-0.20828	-0.29813	-0.51793	-0.56107
B1351	L	387	K	L387K	8.46888	-0.81569	10	2	8.54584	8.39193	8.32607	-1.6753	11	2	8.21446	8.43769	-0.66798	-0.9634	-1.70704	-1.64356
B1351	L	387	L	L387L	9.28458	0	17783	2	9.21382	9.35533	10.00138	0	17655	2	9.9215	10.08125	0	0	0	0
B1351	L	387	M	L387M	9.12652	-0.15805	13	2	9.0312	9.22185	9.51857	-0.48281	15	2	9.4744	9.56273	-0.18262	-0.13348	-0.4471	-0.51852
B1351	L	387	N	L387N	8.64817	-0.6364	13	2	8.52051	8.77584	8.41928	-1.5821	14	2	8.30118	8.53738	-0.69331	-0.57949	-1.62032	-1.54387
B1351	L	387	P	L387P	8.47378	-0.8108	19	2	8.32489	8.62267	7.95883	-2.04255	19	2	7.78607	8.1316	-0.88893	-0.73266	-2.13543	-1.94965
B1351	L	387	Q	L387Q	8.65929	-0.62529	11	2	8.55312	8.76547	8.21505	-1.78633	12	2	8.01299	8.41712	-0.6607	-0.58986	-1.90851	-1.66413
B1351	L	387	R	L387R	8.65577	-0.62881	12	2	8.46878	8.84276	7.9788	-2.02257	13	2	7.67425	8.28336	-0.74504	-0.51257	-2.24725	-1.79789
B1351	L	387	S	L387S	8.59891	-0.68566	8	2	8.61446	8.58337	8.26757	-1.73381	8	2	8.00251	8.53262	-0.59936	-0.77196	-1.91899	-1.54863
B1351	L	387	T	L387T	8.62438	-0.6602	13	2	8.57587	8.67289	8.43482	-1.56656	12	2	8.25728	8.61236	-0.63795	-0.68244	-1.66422	-1.46889
B1351	L	387	V	L387V	8.7369	-0.54768	16	2	8.67	8.8038	8.67266	-1.32871	16	2	8.53783	8.8075	-0.54382	-0.55153	-1.38367	-1.27375
B1351	L	387	W	L387W	8.92634	-0.35824	30	2	8.85414	8.99854	9.01624	-0.98514	30	2	8.93158	9.10091	-0.35968	-0.35679	-0.98992	-0.98034
B1351	L	387	Y	L387Y	8.53967	-0.74491	11	2	8.36102	8.71832	8.14113	-1.86025	10	2	8.13752	8.14474	-0.8528	-0.63701	-1.78398	-1.93651
B1351	N	388	A	N388A	9.2023	-0.08227	11	2	9.04462	9.35998	9.70691	-0.29446	10	2	9.65916	9.75467	-0.1692	0.00465	-0.26234	-0.32658
B1351	N	388	C	N388C	9.05674	-0.22784	12	2	8.99572	9.11776	9.36064	-0.64073	12	2	9.19228	9.52901	-0.2181	-0.23757	-0.72922	-0.55224
B1351	N	388	D	N388D	9.25253	-0.03205	10	2	9.11113	9.39392	10.10933	0.10795	10	2	10.00368	10.21497	-0.10269	0.03859	0.08218	0.13372
B1351	N	388	E	N388E	9.17028	-0.11429	10	2	9.00992	9.33065	9.84845	-0.15293	11	2	9.81498	9.88192	-0.2039	-0.02468	-0.10652	-0.19933
B1351	N	388	F	N388F	8.79538	-0.4892	10	2	8.76505	8.8257	9.01108	-0.9903	10	2	8.95192	9.07024	-0.44877	-0.52963	-0.96958	-1.01101
B1351	N	388	G	N388G	9.35914	0.00381	6	1		9.35914	9.57385	-0.5074	6	1		9.57385		0.00381		-0.5074
B1351	N	388	H	N388H	9.22569	-0.05888	15	2	9.12391	9.32748	9.83306	-0.16832	15	2	9.67676	9.98935	-0.08991	-0.02785	-0.24474	-0.0919
B1351	N	388	I	N388I	9.00961	-0.27497	10	2	8.94643	9.07278	9.14056	-0.86082	10	2	9.06338	9.21773	-0.26739	-0.28255	-0.85812	-0.86352
B1351	N	388	K	N388K	9.29929	0.01471	7	2	9.19196	9.40661	9.64246	-0.35892	7	2	9.32997	9.95495	-0.02186	0.05128	-0.59153	-0.1263
B1351	N	388	L	N388L	8.89727	-0.38731	12	2	8.80374	8.9908	9.39213	-0.60925	14	2	9.46086	9.3234	-0.41008	-0.36453	-0.46064	-0.75785
B1351	N	388	M	N388M	9.20531	-0.07927	11	2	9.21392	9.1967	10.00059	-0.00079	8	2	10.00583	9.99535	1.00E-04	-0.15863	0.08433	-0.0859
B1351	N	388	N	N388N	9.28458	0	17783	2	9.21382	9.35533	10.00138	0	17655	2	9.9215	10.08125	0	0	0	0
B1351	N	388	P	N388P	9.32685	0.04227	7	2	9.16095	9.49275	9.90172	-0.09965	7	2	10.19161	9.61184	-0.05287	0.13742	0.27011	-0.46941
B1351	N	388	Q	N388Q	9.31386	0.02929	13	2	9.2891	9.33863	10.02267	0.02129	13	2	9.96402	10.08131	0.07528	-0.0167	0.04252	6.00E-05
B1351	N	388	R	N388R	9.13923	-0.14535	13	2	8.99247	9.28599	9.59645	-0.40493	13	2	9.52116	9.67174	-0.22135	-0.06934	-0.40034	-0.40951
B1351	N	388	S	N388S	9.19818	-0.0864	11	2	9.07665	9.3197	9.82435	-0.17703	11	2	9.81414	9.83455	-0.13717	-0.03563	-0.10736	-0.2467
B1351	N	388	T	N388T	9.13486	-0.14971	12	2	9.05258	9.21715	9.55329	-0.44809	13	2	9.6041	9.50248	-0.16124	-0.13818	-0.3174	-0.57877
B1351	N	388	V	N388V	9.05349	-0.23109	10	2	8.96495	9.14204	9.19561	-0.80576	11	2	9.43646	8.95477	-0.24887	-0.21329	-0.48504	-1.12648
B1351	N	388	W	N388W	8.92471	-0.35986	8	2	8.80485	9.04458	8.79708	-1.20429	8	2	8.61288	8.98128	-0.40897	-0.31075	-1.30862	-1.09997
B1351	N	388	Y	N388Y	8.65193	-0.63265	6	2	8.48164	8.82221	9.09202	-0.90936	7	2	8.8287	9.35534	-0.73218	-0.53312	-1.0928	-0.72591
B1351	D	389	A	D389A	9.21605	-0.06853	20	2	9.11395	9.31815	9.77315	-0.22823	22	2	9.78896	9.75734	-0.09987	-0.03718	-0.13254	-0.32391
B1351	D	389	C	D389C	8.96999	-0.31459	21	2	8.91165	9.02833	9.40609	-0.59529	19	2	9.27634	9.53584	-0.30217	-0.327	-0.64516	-0.54541
B1351	D	389	D	D389D	9.28458	0	17783	2	9.21382	9.35533	10.00138	0	17655	2	9.9215	10.08125	0	0	0	0
B1351	D	389	E	D389E	9.18196	-0.10261	21	2	8.97371	9.39022	9.82076	-0.18062	22	2	9.55046	10.09106	-0.24011	0.03489	-0.37104	0.00981
B1351	D	389	F	D389F	9.11049	-0.17408	16	2	8.99731	9.22368	9.44218	-0.5592	15	2	9.42762	9.45674	-0.21651	-0.13165	-0.49388	-0.62451
B1351	D	389	G	D389G	9.12906	-0.15552	22	2	9.00622	9.2519	9.84069	-0.16068	22	2	9.68453	9.99686	-0.2076	-0.10343	-0.23697	-0.08439
B1351	D	389	H	D389H	9.25873	-0.02584	20	2	9.13641	9.38106	9.88258	-0.1188	20	2	9.75463	10.01053	-0.07741	0.02573	-0.16687	-0.07072
B1351	D	389	I	D389I	8.65234	-0.63224	15	2	8.48699	8.81769	8.79042	-1.21095	15	2	8.76276	8.81809	-0.72683	-0.53764	-1.15874	-1.26316
B1351	D	389	K	D389K	9.23132	-0.05326	15	2	9.08325	9.37939	9.61278	-0.3886	12	2	9.42976	9.79579	-0.13057	0.02406	-0.49174	-0.28546
B1351	D	389	L	D389L	9.00417	-0.2804	22	2	8.88511	9.12324	9.34391	-0.65747	21	2	9.18804	9.49978	-0.32871	-0.23209	-0.73346	-0.58147
B1351	D	389	M	D389M	9.13722	-0.14736	19	2	9.02477	9.24967	9.65399	-0.34739	18	2	9.58631	9.72166	-0.18905	-0.10566	-0.33519	-0.35959
B1351	D	389	N	D389N	9.31688	0.03231	16	2	9.26219	9.37158	10.01075	0.00937	14	2	9.96201	10.05949	0.04837	0.01625	0.04051	-0.02176
B1351	D	389	P	D389P	8.66278	-0.6218	17	2	8.64954	8.67603	8.66107	-1.3403	17	2	8.70705	8.6151	-0.56428	-0.6793	-1.21445	-1.46615
B1351	D	389	Q	D389Q	9.29695	0.01237	15	2	9.25874	9.33516	10.07441	0.07303	16	2	9.8566	10.29223	0.04492	-0.02017	-0.0649	0.21098
B1351	D	389	R	D389R	9.19708	-0.0875	14	2	9.13735	9.25681	9.68898	-0.3124	16	2	9.57862	9.79933	-0.07647	-0.09852	-0.34288	-0.28192
B1351	D	389	S	D389S	9.32237	0.0378	15	2	9.23469	9.41006	9.88803	-0.11334	15	2	9.73405	10.04202	0.02087	0.05473	-0.18745	-0.03923
B1351	D	389	T	D389T	9.25352	-0.03106	21	2	9.21617	9.29087	9.85039	-0.15099	19	2	9.82008	9.8807	0.00235	-0.06446	-0.10142	-0.20055
B1351	D	389	V	D389V	8.91234	-0.37224	19	2	8.86147	8.96321	8.87251	-1.12887	19	2	8.69265	9.05237	-0.35235	-0.39212	-1.22885	-1.02888
B1351	D	389	W	D389W	9.0455	-0.23907	26	2	8.99421	9.0968	9.40503	-0.59635	24	2	9.34856	9.46151	-0.21961	-0.25853	-0.57294	-0.61974
B1351	D	389	Y	D389Y	9.30881	0.02423	11	2	9.30474	9.31287	9.7227	-0.27868	12	2	9.70713	9.73827	0.09092	-0.04246	-0.21437	-0.34298
B1351	L	390	A	L390A	9.18677	-0.09781	16	2	9.07798	9.29556	9.80059	-0.20079	14	2	9.60572	9.99545	-0.13584	-0.05977	-0.31578	-0.0858
B1351	L	390	C	L390C	9.19329	-0.09129	16	2	9.14206	9.24451	9.89719	-0.10419	16	2	9.77987	10.01451	-0.07176	-0.11082	-0.14163	-0.06674
B1351	L	390	D	L390D	8.80616	-0.47842	18	2	8.77158	8.84074	9.11876	-0.88262	18	2	8.94213	9.29539	-0.44224	-0.51459	-0.97937	-0.78586
B1351	L	390	E	L390E	9.25695	-0.02763	26	2	9.18679	9.32711	9.80083	-0.20055	25	2	9.74938	9.85228	-0.02703	-0.02822	-0.17212	-0.22897
B1351	L	390	F	L390F	9.176	-0.10857	14	2	9.11164	9.24037	9.55377	-0.44761	14	2	9.35769	9.74984	-0.10218	-0.11496	-0.56381	-0.33141
B1351	L	390	G	L390G	9.13199	-0.15259	12	2	9.25806	9.00591	9.46669	-0.53469	10	2	9.53761	9.39577	0.04424	-0.34942	-0.38389	-0.68548
B1351	L	390	H	L390H	9.21152	-0.07306	13	2	9.18492	9.23811	9.76911	-0.23227	15	2	9.58059	9.95762	-0.0289	-0.11722	-0.34091	-0.12363
B1351	L	390	I	L390I	9.23048	-0.0541	31	2	9.17272	9.28824	9.72958	-0.27179	30	2	9.54147	9.9177	-0.0411	-0.06709	-0.38003	-0.16355
B1351	L	390	K	L390K	9.20251	-0.08207	17	2	9.15845	9.24657	9.69648	-0.30489	16	2	9.62101	9.77196	-0.05537	-0.10876	-0.30049	-0.30929
B1351	L	390	L	L390L	9.28458	0	17783	2	9.21382	9.35533	10.00138	0	17655	2	9.9215	10.08125	0	0	0	0
B1351	L	390	M	L390M	9.31679	0.03221	22	2	9.25652	9.37706	10.03602	0.03464	18	2	10.04839	10.02364	0.0427	0.02173	0.12689	-0.05761
B1351	L	390	N	L390N	9.12127	-0.16331	19	2	9.0768	9.16574	9.576	-0.42538	18	2	9.46463	9.68736	-0.13702	-0.18959	-0.45687	-0.39389
B1351	L	390	P	L390P	8.76786	-0.51672	9	2	8.64263	8.89308	8.78704	-1.21433	9	2	8.76503	8.80906	-0.57119	-0.46225	-1.15647	-1.27219
B1351	L	390	Q	L390Q	8.99705	-0.28753	13	2	8.98122	9.01288	9.7913	-0.21008	13	2	9.88904	9.69357	-0.2326	-0.34245	-0.03246	-0.38768
B1351	L	390	R	L390R	9.11848	-0.1661	14	2	9.02722	9.20974	9.84887	-0.15251	14	2	9.77096	9.92678	-0.1866	-0.14559	-0.15054	-0.15447
B1351	L	390	S	L390S	9.02491	-0.25966	16	2	8.95733	9.0925	9.1632	-0.83818	15	2	8.98376	9.34264	-0.25649	-0.26283	-0.93774	-0.73861
B1351	L	390	T	L390T	9.00159	-0.28299	21	2	8.88144	9.12174	9.46725	-0.53413	21	2	9.32865	9.60584	-0.33238	-0.23359	-0.59285	-0.47541
B1351	L	390	V	L390V	9.16686	-0.11771	18	2	9.15016	9.18357	9.65721	-0.34416	18	2	9.52538	9.78905	-0.06366	-0.17176	-0.39612	-0.2922
B1351	L	390	W	L390W	9.02687	-0.25771	20	2	9.00116	9.05257	9.33023	-0.67115	22	2	9.22976	9.43069	-0.21266	-0.30276	-0.69174	-0.65056
B1351	L	390	Y	L390Y	9.27492	-0.00965	12	2	9.14095	9.40889	10.15118	0.1498	11	2	10.00435	10.29802	-0.07287	0.05356	0.08285	0.21677
B1351	C	391	A	C391A	9.1472	-0.13738	16	2	9.04398	9.25042	9.74322	-0.25816	15	2	9.71204	9.77441	-0.16984	-0.10491	-0.20946	-0.30684
B1351	C	391	C	C391C	9.28458	0	17783	2	9.21382	9.35533	10.00138	0	17655	2	9.9215	10.08125	0	0	0	0
B1351	C	391	D	C391D	9.13201	-0.15257	9	2	8.9782	9.28582	9.76512	-0.23626	10	2	9.63093	9.89931	-0.23562	-0.06951	-0.29057	-0.18194
B1351	C	391	E	C391E	9.26692	-0.01765	12	2	9.22719	9.30666	9.90092	-0.10046	13	2	9.96775	9.83409	0.01337	-0.04867	0.04625	-0.24716
B1351	C	391	F	C391F	8.98142	-0.30316	12	2	8.89486	9.06798	9.26395	-0.73743	12	2	9.17872	9.34917	-0.31896	-0.28735	-0.74278	-0.73208
B1351	C	391	G	C391G	8.95478	-0.3298	7	2	8.90772	9.00184	9.49031	-0.51107	7	2	9.23235	9.74827	-0.3061	-0.35349	-0.68915	-0.33298
B1351	C	391	H	C391H	9.1265	-0.15807	15	2	8.98977	9.26324	9.53409	-0.46729	14	2	9.313	9.75517	-0.22405	-0.09209	-0.6085	-0.32608
B1351	C	391	I	C391I	9.20272	-0.08185	16	2	9.14708	9.25837	9.42258	-0.5788	16	2	9.22145	9.62371	-0.06674	-0.09696	-0.70005	-0.45754
B1351	C	391	K	C391K	9.20487	-0.07971	17	2	9.11896	9.29078	9.83296	-0.16842	15	2	9.77395	9.89197	-0.09486	-0.06455	-0.14755	-0.18928
B1351	C	391	L	C391L	9.08259	-0.20199	6	2	8.9951	9.17007	9.53953	-0.46185	7	2	9.66396	9.4151	-0.21872	-0.18526	-0.25754	-0.66615
B1351	C	391	M	C391M	9.07302	-0.21156	11	2	8.96501	9.18102	9.56443	-0.43695	11	2	9.35621	9.77265	-0.24881	-0.17431	-0.56529	-0.3086
B1351	C	391	N	C391N	9.20422	-0.08036	8	2	9.20756	9.20088	9.62745	-0.37393	8	2	9.29389	9.96101	-0.00626	-0.15445	-0.62761	-0.12024
B1351	C	391	P	C391P	9.14716	-0.13741	22	2	9.07013	9.22419	9.756	-0.24538	22	2	9.74397	9.76803	-0.14369	-0.13114	-0.17753	-0.31322
B1351	C	391	Q	C391Q	9.1967	-0.08788	15	2	9.10688	9.28652	9.8526	-0.14878	14	2	9.65321	10.05198	-0.10694	-0.06881	-0.26829	-0.02927
B1351	C	391	R	C391R	9.18098	-0.1036	11	2	9.09991	9.26204	9.4999	-0.50148	11	2	9.14411	9.85569	-0.11391	-0.09329	-0.77739	-0.22556
B1351	C	391	S	C391S	9.17433	-0.11025	11	2	9.09001	9.25865	9.39663	-0.60475	11	2	9.52252	9.27073	-0.12381	-0.09668	-0.39898	-0.81052
B1351	C	391	T	C391T	9.11468	-0.1699	12	2	8.96084	9.26851	9.67902	-0.32236	12	2	9.63633	9.72171	-0.25298	-0.08682	-0.28517	-0.35954
B1351	C	391	V	C391V	9.06845	-0.21613	15	2	8.93532	9.20158	9.79089	-0.21049	15	2	9.81176	9.77002	-0.2785	-0.15375	-0.10974	-0.31123
B1351	C	391	W	C391W	8.977	-0.30757	16	2	8.84252	9.11149	9.20719	-0.79419	17	2	9.0174	9.39698	-0.3713	-0.24384	-0.9041	-0.68427
B1351	C	391	Y	C391Y	8.98601	-0.29857	13	2	8.84643	9.12559	9.22873	-0.77264	11	2	9.33885	9.11862	-0.36739	-0.22974	-0.58265	-0.96263
B1351	F	392	A	F392A	9.31264	0.02806	12	2	9.19144	9.43383	9.88614	-0.11523	13	2	9.75872	10.01357	-0.02238	0.0785	-0.16278	-0.06768
B1351	F	392	C	F392C	9.16829	-0.11629	8	2	9.03993	9.29665	9.91934	-0.08204	8	2	9.65865	10.18002	-0.17389	-0.05868	-0.26285	0.09877
B1351	F	392	D	F392D	8.83006	-0.45452	14	2	8.70532	8.9548	9.02771	-0.97367	13	2	8.94883	9.10658	-0.5085	-0.40053	-0.97267	-0.97467
B1351	F	392	E	F392E	8.82739	-0.45718	11	2	8.80495	8.84984	8.74527	-1.25611	12	2	9.0785	8.41203	-0.40887	-0.50549	-0.843	-1.66922
B1351	F	392	F	F392F	9.28458	0	17783	2	9.21382	9.35533	10.00138	0	17655	2	9.9215	10.08125	0	0	0	0
B1351	F	392	G	F392G	8.88971	-0.39487	9	2	8.93319	8.84623	9.06523	-0.93615	9	2	8.89032	9.24014	-0.28063	-0.5091	-1.03118	-0.84111
B1351	F	392	H	F392H	9.13403	-0.15055	12	2	9.11635	9.15171	9.58658	-0.4148	11	2	9.42871	9.74445	-0.09747	-0.20362	-0.49279	-0.3368
B1351	F	392	I	F392I	9.13157	-0.08226	8	1	9.13157		9.78138	-0.14013	8	1	9.78138		-0.08225		-0.14012
B1351	F	392	K	F392K	9.01631	-0.26827	13	2	8.88452	9.1481	9.1301	-0.87128	13	2	8.90398	9.35622	-0.3293	-0.20723	-1.01752	-0.72503
B1351	F	392	L	F392L	9.25582	-0.02876	19	2	9.16097	9.35066	9.69809	-0.30329	18	2	9.56492	9.83126	-0.05285	-0.00467	-0.35658	-0.24999
B1351	F	392	M	F392M	9.37153	0.0162	13	1		9.37153	10.01431	-0.06695	12	1		10.01431		0.0162		-0.06694
B1351	F	392	N	F392N	8.73259	-0.55199	9	2	8.73923	8.72595	9.05325	-0.94813	8	2	8.8227	9.2838	-0.47459	-0.62938	-1.0988	-0.79745
B1351	F	392	P	F392P	9.27361	-0.01097	16	2	9.24462	9.3026	9.88368	-0.1177	15	2	9.89822	9.86913	0.0308	-0.05273	-0.02328	-0.21212
B1351	F	392	Q	F392Q	8.93218	-0.35239	13	2	8.88623	8.97814	9.14459	-0.85679	12	2	8.97406	9.31512	-0.32759	-0.37719	-0.94744	-0.76613
B1351	F	392	R	F392R	8.65247	-0.6321	10	2	8.70757	8.59738	8.8346	-1.16678	10	2	8.8667	8.8025	-0.50625	-0.75795	-1.0548	-1.27875
B1351	F	392	S	F392S	9.2172	-0.06738	16	2	9.21753	9.21687	9.5818	-0.41958	13	2	9.66668	9.49691	0.00371	-0.13846	-0.25482	-0.58434
B1351	F	392	T	F392T	9.35215	0.06757	11	2	9.28118	9.42311	9.85669	-0.14469	10	2	9.88453	9.82886	0.06736	0.06778	-0.03697	-0.25239
B1351	F	392	V	F392V	9.29954	0.01496	9	2	9.14807	9.45101	9.92096	-0.00054	8	1	9.92096		-0.06575	0.09568	-0.00054
B1351	F	392	W	F392W	9.33717	0.05259	10	2	9.28481	9.38954	10.21623	0.21486	10	2	10.07872	10.35374	0.07099	0.03421	0.15722	0.27249
B1351	F	392	Y	F392Y	9.25439	-0.03019	7	2	9.33778	9.17101	9.96825	-0.03312	7	2	10.24351	9.693	0.12396	-0.18432	0.32201	-0.38825
B1351	T	393	A	T393A	9.32274	0.03816	18	2	9.25694	9.38854	10.02557	0.02419	17	2	9.96157	10.08957	0.04312	0.03321	0.04007	0.00832
B1351	T	393	C	T393C	9.1103	-0.17428	16	2	8.98341	9.23719	9.26125	-0.74013	17	2	9.2093	9.3132	-0.23041	-0.11814	-0.7122	-0.76805
B1351	T	393	D	T393D	9.22577	-0.05881	20	2	9.18195	9.26959	9.78728	-0.2141	19	2	9.72437	9.85019	-0.03187	-0.08574	-0.19713	-0.23106
B1351	T	393	E	T393E	9.23751	-0.04706	18	2	9.16432	9.3107	9.94038	-0.061	18	2	9.91041	9.97034	-0.0495	-0.04463	-0.01109	-0.11091
B1351	T	393	F	T393F	8.92256	-0.36202	15	2	8.90018	8.94493	9.15022	-0.85115	14	2	9.11882	9.18162	-0.31364	-0.4104	-0.80268	-0.89963
B1351	T	393	G	T393G	9.33675	0.05217	17	2	9.33121	9.34228	9.60969	-0.39169	18	2	9.46204	9.75734	0.11739	-0.01305	-0.45946	-0.32391
B1351	T	393	H	T393H	9.2165	-0.06807	18	2	9.15257	9.28044	9.52561	-0.47577	18	2	9.37697	9.67425	-0.06125	-0.07489	-0.54453	-0.407
B1351	T	393	I	T393I	9.24174	-0.04284	19	2	9.20264	9.28083	9.57917	-0.4222	18	2	9.47618	9.68217	-0.01118	-0.0745	-0.44532	-0.39908
B1351	T	393	K	T393K	9.30198	0.0174	16	2	9.19352	9.41043	9.88595	-0.11542	15	2	9.78862	9.98329	-0.0203	0.0551	-0.13288	-0.09796
B1351	T	393	L	T393L	9.19492	-0.08966	16	2	9.16192	9.22791	9.50925	-0.49213	17	2	9.21742	9.80108	-0.0519	-0.12742	-0.70408	-0.28017
B1351	T	393	M	T393M	9.13321	-0.15137	12	2	9.14481	9.12161	9.57771	-0.42367	13	2	9.49821	9.6572	-0.06901	-0.23372	-0.42329	-0.42405
B1351	T	393	N	T393N	9.21739	-0.06718	9	2	9.14821	9.28658	9.81648	-0.18489	10	2	9.4518	10.18117	-0.06561	-0.06875	-0.4697	0.09992
B1351	T	393	P	T393P	8.86536	-0.41921	13	2	8.72286	9.00787	9.2779	-0.72347	14	2	9.4074	9.14841	-0.49096	-0.34746	-0.5141	-0.93284
B1351	T	393	Q	T393Q	9.21497	-0.06961	11	2	9.06625	9.36368	9.92113	-0.08025	11	2	9.93102	9.91123	-0.14757	0.00835	0.00952	-0.17002
B1351	T	393	R	T393R	9.19639	-0.08819	14	2	9.1565	9.23627	9.84503	-0.15635	13	2	9.78119	9.90887	-0.05732	-0.11906	-0.14031	-0.17238
B1351	T	393	S	T393S	9.20152	-0.08305	11	2	9.0856	9.31744	9.85034	-0.15104	12	2	9.74981	9.95087	-0.12822	-0.03789	-0.17169	-0.13038
B1351	T	393	T	T393T	9.28458	0	17783	2	9.21382	9.35533	10.00138	0	17655	2	9.9215	10.08125	0	0	0	0
B1351	T	393	V	T393V	9.2344	-0.05018	12	2	9.19254	9.27626	9.7351	-0.26628	11	2	9.68889	9.78131	-0.02128	-0.07907	-0.23261	-0.29994
B1351	T	393	W	T393W	8.83575	-0.44883	19	2	8.81172	8.85979	8.62807	-1.3733	21	2	8.52238	8.73377	-0.4021	-0.49554	-1.39912	-1.34748
B1351	T	393	Y	T393Y	9.18075	-0.10383	8	2	9.01942	9.34208	9.73477	-0.2666	11	2	9.64443	9.82512	-0.1944	-0.01325	-0.27707	-0.25613
B1351	N	394	A	N394A	9.34716	0.06258	9	2	9.29912	9.39519	9.9013	-0.10008	8	2	9.57394	10.22865	0.0853	0.03986	-0.34756	0.1474
B1351	N	394	C	N394C	9.15694	-0.12764	13	2	9.09747	9.21641	9.82532	-0.17606	13	2	9.93785	9.7128	-0.11635	-0.13892	0.01635	-0.36845
B1351	N	394	D	N394D	9.07383	-0.21075	8	2	8.84716	9.3005	9.96107	-0.04031	8	2	9.96148	9.96066	-0.36666	-0.05483	0.03998	-0.12059
B1351	N	394	E	N394E	9.28418	-0.0004	6	2	9.12298	9.44538	10.04621	0.04483	6	2	9.94856	10.14386	-0.09084	0.09005	0.02706	0.06261
B1351	N	394	F	N394F	9.22958	-0.05499	7	2	9.11433	9.34484	9.85785	-0.14353	7	2	9.67242	10.04328	-0.09949	-0.01049	-0.24908	-0.03797
B1351	N	394	G	N394G	9.34161	0.05704	7	2	9.34726	9.33597	9.62819	-0.37319	7	2	9.72166	9.53473	0.13344	-0.01936	-0.19984	-0.54652
B1351	N	394	H	N394H	9.2731	-0.01147	11	2	9.20639	9.33982	10.03509	0.03371	12	2	9.87902	10.19115	-0.00743	-0.01551	-0.04248	0.1099
B1351	N	394	I	N394I	9.33674	0.05216	10	2	9.35461	9.31887	9.62072	-0.38066	11	2	9.5545	9.68694	0.14079	-0.03646	-0.367	-0.39431
B1351	N	394	K	N394K	9.31005	0.02547	6	2	9.31455	9.30554	9.70935	-0.29203	4	2	9.79937	9.61932	0.10073	-0.04979	-0.12213	-0.46193
B1351	N	394	L	N394L	9.20382	-0.08076	8	2	9.04584	9.3618	9.60323	-0.39815	6	2	9.39112	9.81533	-0.16798	0.00647	-0.53038	-0.26592
B1351	N	394	M	N394M	9.2188	-0.06578	12	2	9.11134	9.32626	9.71016	-0.29122	11	2	9.53825	9.88207	-0.10248	-0.02907	-0.38325	-0.19918
B1351	N	394	N	N394N	9.28458	0	17783	2	9.21382	9.35533	10.00138	0	17655	2	9.9215	10.08125	0	0	0	0
B1351	N	394	P	N394P	9.3173	0.03272	8	2	9.22417	9.41042	9.60019	-0.40119	9	2	9.40348	9.79689	0.01035	0.05509	-0.51802	-0.28436
B1351	N	394	Q	N394Q	9.23036	-0.05421	12	2	9.20935	9.25138	9.8557	-0.14568	10	2	9.66324	10.04816	-0.00447	-0.10395	-0.25826	-0.03309
B1351	N	394	R	N394R	9.45603	0.17145	8	2	9.56478	9.34727	10.06299	0.06161	8	2	10.31935	9.80664	0.35096	-0.00806	0.39785	-0.27461
B1351	N	394	S	N394S	9.2899	0.00533	8	2	9.25084	9.32897	10.06517	0.06379	8	2	10.18008	9.95027	0.03702	-0.02636	0.25858	-0.13098
B1351	N	394	T	N394T	9.34409	0.05951	11	2	9.24725	9.44093	9.94617	-0.05521	11	2	9.98779	9.90456	0.03343	0.0856	0.06629	-0.17669
B1351	N	394	V	N394V	9.2629	-0.02167	10	2	9.25227	9.27353	10.01992	0.01854	12	2	9.92991	10.10993	0.03845	-0.0818	0.00841	0.02868
B1351	N	394	W	N394W	9.16142	-0.12316	14	2	9.06978	9.25305	9.66778	-0.3336	12	2	9.71155	9.624	-0.14404	-0.10228	-0.20995	-0.45725
B1351	N	394	Y	N394Y	9.28729	0.00271	15	2	9.18517	9.38941	9.67187	-0.32951	17	2	9.513	9.83075	-0.02865	0.03408	-0.4085	-0.2505
B1351	V	395	A	V395A	9.14339	-0.14119	9	2	9.10191	9.18487	9.6778	-0.32358	8	2	9.67341	9.68218	-0.11191	-0.17046	-0.24809	-0.39907
B1351	V	395	C	V395C	9.16602	-0.11856	7	2	9.09139	9.24065	9.73766	-0.26372	7	2	9.73786	9.73746	-0.12243	-0.11468	-0.18364	-0.34379
B1351	V	395	D	V395D	6.0651	-3.21948	15	2	5.40612	6.72407	6.70511	-3.29627	22	2	6.68746	6.72276	-3.8077	-2.63126	-3.23404	-3.35849
B1351	V	395	E	V395E	7.77847	-1.50611	11	2	7.46526	8.09168	7.24135	-2.76003	13	2	6.92973	7.55296	-1.74856	-1.26365	-2.99177	-2.52829
B1351	V	395	F	V395F	8.95865	-0.32592	11	2	8.83698	9.08033	9.24989	-0.75149	10	2	9.03488	9.4649	-0.37684	-0.275	-0.88662	-0.61635
B1351	V	395	G	V395G	9.01134	-0.27323	14	2	8.93089	9.09179	9.1467	-0.85468	16	2	9.00605	9.28735	-0.28293	-0.26354	-0.91545	-0.7939
B1351	V	395	H	V395H	8.6034	-0.68118	13	2	8.48306	8.72373	7.95066	-2.05072	15	2	7.78696	8.11435	-0.73076	-0.6316	-2.13454	-1.9669
B1351	V	395	I	V395I	9.22652	-0.05806	11	2	9.2105	9.24253	10.10437	0.10299	12	2	9.84193	10.36681	-0.00332	-0.1128	-0.07957	0.28556
B1351	V	395	K	V395K	8.29727	-0.9873	9	2	8.10011	8.49443	7.90269	-2.09869	14	2	7.4034	8.40198	-1.11371	-0.8609	-2.5181	-1.67927
B1351	V	395	L	V395L	9.32893	0.04435	11	2	9.27492	9.38294	9.92323	-0.07815	12	2	9.76391	10.08255	0.0611	0.02761	-0.15759	0.0013
B1351	V	395	M	V395M	9.29587	0.01129	5	2	9.10088	9.49086	10.02772	0.02634	5	2	9.9594	10.09603	-0.11294	0.13553	0.0379	0.01478
B1351	V	395	N	V395N	8.0189	-1.26568	12	2	7.90522	8.13258	7.07114	-2.93024	13	2	6.95747	7.18481	-1.3086	-1.22275	-2.96403	-2.89644
B1351	V	395	P	V395P	6.48422	-2.80036	15	2	5.75951	7.20893	6.68112	-3.32025	17	2	6.63503	6.72722	-3.45431	-2.1464	-3.28647	-3.35403
B1351	V	395	Q	V395Q	8.66004	-0.62454	17	2	8.59504	8.72504	8.2263	-1.77508	17	2	8.00542	8.44718	-0.61878	-0.63029	-1.91608	-1.63407
B1351	V	395	R	V395R	8.75318	-0.53139	5	2	8.71311	8.79326	8.7753	-1.22608	5	2	8.95375	8.59685	-0.50071	-0.56207	-0.96775	-1.4844
B1351	V	395	S	V395S	8.7736	-0.51097	10	2	8.7209	8.82631	8.19124	-1.81014	10	2	8.18512	8.19736	-0.49292	-0.52902	-1.73638	-1.88389
B1351	V	395	T	V395T	8.82806	-0.45652	11	2	8.7154	8.94071	8.91364	-1.08774	9	2	8.92668	8.90059	-0.49842	-0.41462	-0.99482	-1.18066
B1351	V	395	V	V395V	9.28458	0	17783	2	9.21382	9.35533	10.00138	0	17655	2	9.9215	10.08125	0	0	0	0
B1351	V	395	W	V395W	8.48355	-0.80102	14	2	8.3203	8.64681	7.45825	-2.54312	15	2	7.43956	7.47695	-0.89352	-0.70852	-2.48194	-2.6043
B1351	V	395	Y	V395Y	8.55566	-0.72892	10	2	8.61219	8.49913	8.20628	-1.7951	9	2	8.54828	7.86428	-0.60163	-0.8562	-1.37322	-2.21697
B1351	Y	396	A	Y396A	8.7794	-0.50518	10	2	8.71067	8.84813	8.89235	-1.10903	10	2	8.59904	9.18565	-0.50315	-0.5072	-1.32246	-0.8956
B1351	Y	396	C	Y396C	9.05552	-0.22905	11	2	8.91611	9.19494	9.14261	-0.85876	11	2	9.06079	9.22444	-0.29771	-0.16039	-0.86071	-0.85681
B1351	Y	396	D	Y396D	8.8204	-0.46418	12	2	8.74423	8.89656	8.65747	-1.34391	9	2	8.54529	8.76965	-0.46959	-0.45877	-1.37621	-1.3116
B1351	Y	396	E	Y396E	8.83511	-0.44947	17	2	8.69846	8.97176	8.64293	-1.35845	18	2	8.60621	8.67966	-0.51536	-0.38357	-1.31529	-1.40159
B1351	Y	396	F	Y396F	9.30788	0.02331	16	2	9.24177	9.374	9.93125	-0.07013	15	2	9.86102	10.00148	0.02795	0.01867	-0.06048	-0.07977
B1351	Y	396	G	Y396G	7.39527	-1.8893	14	2	6.91443	7.87612	6.90589	-3.09549	16	2	6.85152	6.96026	-2.29939	-1.47921	-3.06998	-3.12099
B1351	Y	396	H	Y396H	9.03742	-0.24716	18	2	8.92855	9.14629	9.21347	-0.78791	18	2	9.13725	9.28969	-0.28527	-0.20904	-0.78425	-0.79156
B1351	Y	396	I	Y396I	9.27108	-0.01349	17	2	9.27062	9.27155	9.94071	-0.06067	17	2	9.8033	10.07812	0.0568	-0.08378	-0.1182	-0.00313
B1351	Y	396	K	Y396K	8.74406	-0.54052	8	2	8.65995	8.82816	8.73337	-1.26801	8	2	8.75437	8.71238	-0.55387	-0.52717	-1.16713	-1.36887
B1351	Y	396	L	Y396L	9.0373	-0.24727	12	2	9.09332	8.98128	9.51509	-0.48629	12	2	9.63056	9.39962	-0.1205	-0.37405	-0.29094	-0.68163
B1351	Y	396	M	Y396M	9.13149	-0.15308	10	2	9.10894	9.15404	9.56027	-0.44111	10	2	9.44177	9.67877	-0.10488	-0.20129	-0.47973	-0.40248
B1351	Y	396	N	Y396N	9.26401	-0.02057	15	2	9.21723	9.31079	9.86547	-0.13591	15	2	9.71152	10.01942	0.00341	-0.04454	-0.20998	-0.06183
B1351	Y	396	P	Y396P	5.55465	-3.72993	9	2	5.20507	5.90423	6.58165	-3.41972	13	2	6.66127	6.50204	-4.00875	-3.4511	-3.26023	-3.57921
B1351	Y	396	Q	Y396Q	9.01636	-0.26822	16	2	8.87533	9.15739	8.97278	-1.0286	14	2	8.74579	9.19977	-0.33849	-0.19794	-1.17571	-0.88148
B1351	Y	396	R	Y396R	8.61424	-0.67033	11	2	8.49998	8.72851	8.3475	-1.65387	10	2	8.15042	8.54459	-0.71384	-0.62682	-1.77108	-1.53666
B1351	Y	396	S	Y396S	8.85769	-0.42688	12	2	8.86049	8.8549	8.94823	-1.05315	12	2	8.74432	9.15214	-0.35333	-0.50043	-1.17718	-0.92911
B1351	Y	396	T	Y396T	9.185	-0.09958	10	2	9.10797	9.26203	9.77602	-0.22536	10	2	9.67223	9.87982	-0.10585	-0.0933	-0.24927	-0.20143
B1351	Y	396	V	Y396V	9.28683	0.00225	9	2	9.21895	9.3547	9.80199	-0.19938	12	2	9.74803	9.85596	0.00513	-0.00063	-0.17347	-0.22529
B1351	Y	396	W	Y396W	9.14435	-0.14023	9	2	9.18071	9.10799	9.68286	-0.31852	8	2	10.13584	9.22988	-0.03311	-0.24734	0.21434	-0.85137
B1351	Y	396	Y	Y396Y	9.28458	0	17783	2	9.21382	9.35533	10.00138	0	17655	2	9.9215	10.08125	0	0	0	0
B1351	A	397	A	A397A	9.28458	0	17783	2	9.21382	9.35533	10.00138	0	17655	2	9.9215	10.08125	0	0	0	0
B1351	A	397	C	A397C	9.17028	-0.11429	14	2	9.01533	9.32523	9.63985	-0.36153	11	2	9.66717	9.61252	-0.19849	-0.0301	-0.25433	-0.46873
B1351	A	397	D	A397D	5.51003	-3.77455	8	2	5	6.02006	6.66234	-3.33903	10	2	6.54606	6.77862	-4.21382	-3.33527	-3.37544	-3.30263
B1351	A	397	E	A397E	8.08652	-1.19805	13	2	7.79016	8.38289	7.39669	-2.60469	14	2	7.12221	7.67117	-1.42366	-0.97244	-2.79929	-2.41008
B1351	A	397	F	A397F	8.69695	-0.58763	7	2	8.71272	8.68118	8.86019	-1.14119	7	2	8.66859	9.05179	-0.5011	-0.67415	-1.25291	-1.02946
B1351	A	397	G	A397G	7.77416	-1.51042	12	2	7.47307	8.07524	7.32166	-2.67972	14	2	7.19132	7.45199	-1.74075	-1.28009	-2.73018	-2.62926
B1351	A	397	H	A397H	6.56197	-2.7226	10	2	5.90184	7.2221	6.84567	-3.15571	11	2	6.90384	6.7875	-3.31198	-2.13323	-3.01766	-3.29375
B1351	A	397	I	A397I	9.19356	-0.09102	10	2	9.14074	9.24639	9.65514	-0.34624	10	2	9.72292	9.58735	-0.07308	-0.10894	-0.19858	-0.4939
B1351	A	397	K	A397K	6.48733	-2.79725	8	2	6.28788	6.68678	7.08931	-2.91207	9	2	7.4439	6.73472	-2.92594	-2.66855	-2.4776	-3.34653
B1351	A	397	L	A397L	9.18001	-0.10457	13	2	9.07506	9.28497	10.02087	0.01949	13	2	9.99113	10.05061	-0.13876	-0.07036	0.06963	-0.03064
B1351	A	397	M	A397M	9.10964	-0.17494	10	2	9.08033	9.13894	9.75903	-0.24235	11	2	9.62125	9.8968	-0.13349	-0.21639	-0.30025	-0.18445
B1351	A	397	N	A397N	5.85628	-3.42829	10	2	5.14965	6.56291	7.15034	-2.85103	13	2	6.94548	7.35521	-4.06417	-2.79242	-2.97602	-2.72604
B1351	A	397	P	A397P	5.58169	-3.70289	10	2	5.17944	5.98394	6.58805	-3.41333	15	2	6.57741	6.59869	-4.03438	-3.37139	-3.34409	-3.48256
B1351	A	397	Q	A397Q	8.46822	-0.81635	9	2	8.31965	8.6168	7.89575	-2.10563	11	2	7.64199	8.1495	-0.89417	-0.73853	-2.27951	-1.93175
B1351	A	397	R	A397R	6.91052	-2.37406	10	2	6.67078	7.15025	6.93435	-3.06703	12	2	6.91511	6.95358	-2.54304	-2.20508	-3.00639	-3.12767
B1351	A	397	S	A397S	8.48589	-0.79869	10	2	8.32759	8.64419	7.85702	-2.14436	10	2	7.91981	7.79424	-0.88623	-0.71114	-2.00169	-2.28701
B1351	A	397	T	A397T	8.67147	-0.61311	13	2	8.50408	8.83885	8.6675	-1.33388	12	2	8.48385	8.85116	-0.70974	-0.51648	-1.43765	-1.23009
B1351	A	397	V	A397V	9.16881	-0.11577	8	2	9.08459	9.25303	9.5897	-0.41168	8	2	9.53189	9.64752	-0.12923	-0.1023	-0.38961	-0.43373
B1351	A	397	W	A397W	8.81431	-0.47026	17	2	8.78802	8.8406	8.51272	-1.48866	17	2	8.42084	8.60459	-0.4258	-0.51473	-1.50066	-1.47666
B1351	A	397	Y	A397Y	8.52769	-0.75689	13	2	8.41713	8.63824	7.95333	-2.04805	12	2	7.82428	8.08238	-0.79669	-0.71709	-2.09722	-1.99887
B1351	D	398	A	D398A	6.35982	-2.92475	12	2	5.52993	7.18972	6.79113	-3.21025	18	2	6.67776	6.9045	-3.68389	-2.16561	-3.24374	-3.17675
B1351	D	398	C	D398C	5.63761	-3.64696	10	2	5.18267	6.09255	6.88848	-3.1129	13	2	6.94459	6.83237	-4.03115	-3.26278	-2.97691	-3.24888
B1351	D	398	D	D398D	9.28458	0	17783	2	9.21382	9.35533	10.00138	0	17655	2	9.9215	10.08125	0	0	0	0
B1351	D	398	E	D398E	5.98651	-3.29807	10	2	5.46845	6.50457	6.74813	-3.25325	12	2	6.71781	6.77845	-3.74537	-2.85076	-3.20369	-3.3028
B1351	D	398	F	D398F	6.38453	-2.90004	8	2	6.02916	6.7399	6.90532	-3.09606	12	2	6.96198	6.84866	-3.18466	-2.61543	-2.95952	-3.23259
B1351	D	398	G	D398G	5.89954	-3.38504	17	2	5.20362	6.59546	6.84437	-3.15701	20	2	6.79921	6.88953	-4.0102	-2.75987	-3.12229	-3.19172
B1351	D	398	H	D398H	8.47639	-0.80819	17	2	8.0321	8.92068	7.52764	-2.47374	17	2	7.51041	7.54486	-1.18172	-0.43465	-2.41109	-2.53639
B1351	D	398	I	D398I	5.96203	-3.32255	11	2	5.35277	6.57129	6.73284	-3.26854	17	2	6.64676	6.81891	-3.86105	-2.78404	-3.27474	-3.26234
B1351	D	398	K	D398K	6.70921	-2.57536	7	2	6.37792	7.04051	6.74109	-3.26029	10	2	6.74414	6.73803	-2.8359	-2.31482	-3.17736	-3.34322
B1351	D	398	L	D398L	6.40262	-2.88195	9	2	5.50606	7.29919	6.87282	-3.12856	12	2	6.72416	7.02148	-3.70776	-2.05614	-3.19734	-3.05977
B1351	D	398	M	D398M	7.07328	-2.21129	7	2	6.38312	7.76345	7.01479	-2.98659	11	2	6.74563	7.28395	-2.8307	-1.59188	-3.17587	-2.7973
B1351	D	398	N	D398N	5.76028	-3.52429	16	2	5.16696	6.35361	6.66273	-3.33865	19	2	6.65658	6.66887	-4.04686	-3.00172	-3.26492	-3.41238
B1351	D	398	P	D398P	5.93819	-3.34639	7	2	6.59828	5.2781	6.49903	-3.50235	15	2	6.30529	6.69277	-2.61554	-4.07723	-3.61621	-3.38848
B1351	D	398	Q	D398Q	6.45436	-2.83022	11	2	5.87986	7.02886	6.60456	-3.39682	15	2	6.61066	6.59847	-3.33396	-2.32647	-3.31084	-3.48278
B1351	D	398	R	D398R	6.44467	-2.83991	16	2	5.35095	7.53839	6.69756	-3.30382	16	2	6.54797	6.84714	-3.86287	-1.81694	-3.37353	-3.23411
B1351	D	398	S	D398S	5.19966	-4.01416	2	1	5.19966		6.58263	-3.33887	2	1	6.58263		-4.01416		-3.33887
B1351	D	398	T	D398T	6.56212	-2.72246	16	2	5.72206	7.40218	6.94931	-3.05207	19	2	6.96411	6.93451	-3.49176	-1.95315	-2.95739	-3.14674
B1351	D	398	V	D398V	5.96815	-3.31642	15	2	5.26713	6.66918	6.81345	-3.18793	17	2	6.80558	6.82131	-3.94669	-2.68615	-3.11592	-3.25994
B1351	D	398	W	D398W	6.4492	-2.83538	15	2	5.69663	7.20177	6.78532	-3.21606	18	2	6.7802	6.79043	-3.51719	-2.15356	-3.1413	-3.29082
B1351	D	398	Y	D398Y	8.0024	-1.28218	11	2	7.83639	8.1684	7.68358	-2.3178	13	2	7.79226	7.5749	-1.37743	-1.18693	-2.12924	-2.50635
B1351	S	399	A	S399A	8.61859	-0.66598	9	2	8.55051	8.68667	8.50986	-1.49152	8	2	8.26956	8.75015	-0.66331	-0.66866	-1.65194	-1.3311
B1351	S	399	C	S399C	8.42604	-0.85854	16	2	8.31519	8.53689	8.17827	-1.82311	16	2	7.97719	8.37935	-0.89863	-0.81844	-1.94431	-1.7019
B1351	S	399	D	S399D	6.79148	-2.4931	14	2	5.93959	7.64337	6.87486	-3.12652	14	2	6.78305	6.96666	-3.27423	-1.71196	-3.13845	-3.11459
B1351	S	399	E	S399E	7.12879	-2.15579	9	2	6.5798	7.67778	6.97852	-3.02286	9	2	6.97271	6.98433	-2.63402	-1.67755	-2.94879	-3.09692
B1351	S	399	F	S399F	8.58446	-0.70012	10	2	8.43341	8.7355	8.69172	-1.30966	10	2	8.21616	9.16728	-0.78041	-0.61983	-1.70534	-0.91397
B1351	S	399	G	S399G	8.03923	-1.24535	8	2	7.80752	8.27094	6.92709	-3.07429	12	2	7.00845	6.84573	-1.4063	-1.08439	-2.91305	-3.23552
B1351	S	399	H	S399H	8.12542	-1.15916	22	2	7.92785	8.32299	7.28542	-2.71596	21	2	6.94733	7.6235	-1.28597	-1.03234	-2.97417	-2.45775
B1351	S	399	I	S399I	6.80031	-2.48426	9	2	6.25138	7.34925	7.04558	-2.9558	12	2	6.99754	7.09362	-2.96244	-2.00608	-2.92396	-2.98763
B1351	S	399	K	S399K	7.35686	-1.92772	17	2	6.92501	7.7887	7.01496	-2.98642	20	2	6.9531	7.07681	-2.28881	-1.56663	-2.9684	-3.00444
B1351	S	399	L	S399L	8.14317	-1.14141	11	2	7.76148	8.52486	7.44399	-2.55739	12	2	7.46833	7.41965	-1.45234	-0.83047	-2.45317	-2.6616
B1351	S	399	M	S399M	8.67127	-0.61331	12	2	8.56462	8.77792	8.63566	-1.36572	11	2	8.42843	8.84288	-0.6492	-0.57741	-1.49307	-1.23837
B1351	S	399	N	S399N	8.64058	-0.64399	10	2	8.57062	8.71055	8.30166	-1.69971	10	2	8.01999	8.58333	-0.6432	-0.64478	-1.90151	-1.49792
B1351	S	399	P	S399P	5.46403	-3.82055	20	2	5.14254	5.78552	6.55713	-3.44425	27	2	6.45275	6.66151	-4.07128	-3.56981	-3.46875	-3.41974
B1351	S	399	Q	S399Q	8.65583	-0.62875	20	2	8.63385	8.67781	8.13822	-1.86316	20	2	8.03003	8.24641	-0.57997	-0.67752	-1.89147	-1.83484
B1351	S	399	R	S399R	8.5071	-0.77748	15	2	8.43619	8.57801	8.11712	-1.88426	14	2	7.873	8.36123	-0.77763	-0.77732	-2.0485	-1.72002
B1351	S	399	S	S399S	9.28458	0	17783	2	9.21382	9.35533	10.00138	0	17655	2	9.9215	10.08125	0	0	0	0
B1351	S	399	T	S399T	9.10317	-0.1814	21	2	9.10727	9.09908	9.7485	-0.25288	19	2	9.56055	9.93645	-0.10655	-0.25625	-0.36095	-0.1448
B1351	S	399	V	S399V	7.29295	-1.99163	11	2	7.04002	7.54587	7.12919	-2.87219	14	2	7.16289	7.09548	-2.1738	-1.80946	-2.75861	-2.98577
B1351	S	399	W	S399W	8.63868	-0.6459	14	2	8.57898	8.69837	8.09496	-1.90642	14	2	8.04582	8.1441	-0.63484	-0.65696	-1.87568	-1.93715
B1351	S	399	Y	S399Y	8.62348	-0.6611	16	2	8.63136	8.61559	8.70914	-1.29224	16	2	8.62462	8.79365	-0.58246	-0.73974	-1.29688	-1.2876
B1351	F	400	A	F400A	5.63225	-3.65233	10	2	5.27345	5.99105	6.78214	-3.21924	14	2	6.93835	6.62593	-3.94037	-3.36428	-2.98315	-3.45532
B1351	F	400	C	F400C	5.24917	-4.03541	12	2	5.0233	5.47503	6.53894	-3.46243	18	2	6.46263	6.61525	-4.19052	-3.8803	-3.45887	-3.466
B1351	F	400	D	F400D	5.22175	-4.06282	18	2	5.04142	5.40208	6.67927	-3.32211	20	2	6.57733	6.7812	-4.1724	-3.95325	-3.34417	-3.30005
B1351	F	400	E	F400E	5.46447	-3.82011	15	2	5.11518	5.81376	6.90972	-3.09166	19	2	6.78493	7.03451	-4.09864	-3.54157	-3.13657	-3.04674
B1351	F	400	F	F400F	9.28458	0	17783	2	9.21382	9.35533	10.00138	0	17655	2	9.9215	10.08125	0	0	0	0
B1351	F	400	G	F400G	5.62213	-3.66245	15	2	5.0192	6.22505	6.86884	-3.13254	19	2	6.65192	7.08576	-4.19462	-3.13028	-3.26958	-2.99549
B1351	F	400	H	F400H	5.98397	-3.30061	5	2	5.39782	6.57011	6.49198	-3.5094	9	2	6.19215	6.7918	-3.816	-2.78522	-3.72935	-3.28945
B1351	F	400	I	F400I	5.45153	-3.83305	10	2	5.27916	5.62389	6.69948	-3.3019	13	2	6.56498	6.83398	-3.93466	-3.73144	-3.35652	-3.24727
B1351	F	400	K	F400K	5.51021	-3.77437	6	2	5	6.02041	6.8175	-3.18388	11	2	6.75603	6.87896	-4.21382	-3.33492	-3.16547	-3.20229
B1351	F	400	L	F400L	6.71163	-2.57295	18	2	5.76252	7.66073	6.79367	-3.20771	20	2	6.84051	6.74682	-3.4513	-1.6946	-3.08099	-3.33443
B1351	F	400	M	F400M	8.74733	-0.53725	19	2	8.80042	8.69423	8.20911	-1.79227	19	2	8.00319	8.41504	-0.4134	-0.6611	-1.91831	-1.66621
B1351	F	400	N	F400N	5.5807	-3.70388	10	2	5.60071	5.56068	6.69555	-3.30583	15	2	6.62346	6.76765	-3.61311	-3.79465	-3.29804	-3.3136
B1351	F	400	P	F400P	5.41723	-3.86734	10	2	5	5.83447	6.58931	-3.41207	12	2	6.4657	6.71292	-4.21382	-3.52086	-3.4558	-3.36833
B1351	F	400	Q	F400Q	5.59176	-3.69282	7	2	5	6.18352	6.81698	-3.1844	12	2	6.95598	6.67797	-4.21382	-3.17181	-2.96552	-3.40328
B1351	F	400	R	F400R	5.47926	-3.80532	11	2	5	5.95852	6.98358	-3.01779	17	2	6.98618	6.98098	-4.21382	-3.39681	-2.93532	-3.10027
B1351	F	400	S	F400S	5.20251	-4.08206	11	2	5.10202	5.303	6.50799	-3.49338	14	2	6.34053	6.67546	-4.1118	-4.05233	-3.58097	-3.40579
B1351	F	400	T	F400T	5.54938	-3.7352	8	2	5.3839	5.71485	6.72135	-3.28003	14	2	6.77581	6.66689	-3.82992	-3.64048	-3.14569	-3.41436
B1351	F	400	V	F400V	5.96155	-3.32303	8	2	5.22063	6.70247	6.61783	-3.38355	16	2	6.51919	6.71647	-3.99319	-2.65286	-3.40231	-3.36478
B1351	F	400	W	F400W	5.87571	-3.40887	13	2	5.64259	6.10883	6.73852	-3.26286	16	2	6.84682	6.63022	-3.57123	-3.2465	-3.07468	-3.45103
B1351	F	400	Y	F400Y	7.63912	-1.64546	15	2	7.19371	8.08453	7.05921	-2.94217	16	2	6.93055	7.18787	-2.02011	-1.2708	-2.99095	-2.89338
B1351	V	401	A	V401A	8.16138	-1.1232	12	2	7.92262	8.40014	7.32675	-2.67463	13	2	7.18584	7.46766	-1.2912	-0.95519	-2.73566	-2.61359
B1351	V	401	C	V401C	8.49951	-0.78507	14	2	8.35099	8.64802	8.18697	-1.81441	17	2	8.11967	8.25426	-0.86283	-0.70731	-1.80183	-1.82699
B1351	V	401	D	V401D	5.14774	-4.13683	8	2	5.20532	5.09017	6.76914	-3.23223	12	2	6.69976	6.83853	-4.0085	-4.26516	-3.22174	-3.24272
B1351	V	401	E	V401E	5.68172	-3.60286	12	2	5.82493	5.53851	6.92056	-3.08082	20	2	6.85397	6.98715	-3.38889	-3.81682	-3.06753	-3.0941
B1351	V	401	F	V401F	5.20239	-4.08219	6	2	5.12287	5.2819	6.50377	-3.4976	7	2	6.57449	6.43305	-4.09095	-4.07343	-3.34701	-3.6482
B1351	V	401	G	V401G	5.57383	-3.78151	8	1		5.57383	6.49459	-3.50678	12	2	6.42404	6.56515		-3.7815	-3.49746	-3.5161
B1351	V	401	H	V401H	5.54895	-3.73562	10	2	5	6.09791	6.53161	-3.46977	14	2	6.41981	6.64341	-4.21382	-3.25742	-3.50169	-3.43784
B1351	V	401	I	V401I	8.97128	-0.3133	11	2	8.87691	9.06565	8.60157	-1.3998	12	2	8.93273	8.27042	-0.33691	-0.28968	-0.98877	-1.81083
B1351	V	401	K	V401K	5.43686	-3.84771	10	2	5.01556	5.85816	6.66118	-3.34019	11	2	6.50182	6.82055	-4.19826	-3.49717	-3.41968	-3.2607
B1351	V	401	L	V401L	8.3241	-0.96048	9	2	8.20687	8.44133	7.98686	-2.01452	8	2	7.73149	8.24223	-1.00695	-0.914	-2.19001	-1.83902
B1351	V	401	M	V401M	7.38844	-1.89613	20	2	6.78795	7.98894	6.81953	-3.18185	21	2	6.74641	6.89265	-2.42587	-1.36639	-3.17509	-3.1886
B1351	V	401	N	V401N	5.69077	-3.59381	12	2	5.13302	6.24852	6.50765	-3.49373	16	2	6.44727	6.56803	-4.0808	-3.10681	-3.47423	-3.51322
B1351	V	401	P	V401P	5.18201	-4.10257	9	2	5.20717	5.15685	6.71453	-3.28684	12	2	6.67988	6.74919	-4.00665	-4.19848	-3.24162	-3.33206
B1351	V	401	Q	V401Q	5.3479	-3.93667	11	2	5.05564	5.64017	6.69609	-3.30529	19	2	6.83162	6.56056	-4.15818	-3.71516	-3.08988	-3.52069
B1351	V	401	R	V401R	5.97629	-3.30829	14	2	5.29533	6.65724	6.52811	-3.47327	16	2	6.44072	6.6155	-3.91849	-2.69809	-3.48078	-3.46575
B1351	V	401	S	V401S	6.30289	-2.98169	4	2	6.0427	6.56307	6.61011	-3.39127	8	2	6.70046	6.51976	-3.17112	-2.79226	-3.22104	-3.56149
B1351	V	401	T	V401T	8.72637	-0.55821	12	2	8.58581	8.86693	8.62394	-1.37744	12	2	8.34404	8.90383	-0.62801	-0.4884	-1.57746	-1.17742
B1351	V	401	V	V401V	9.28458	0	17783	2	9.21382	9.35533	10.00138	0	17655	2	9.9215	10.08125	0	0	0	0
B1351	V	401	W	V401W	5.36892	-3.91566	18	2	5.02822	5.70962	6.65285	-3.34853	20	2	6.54714	6.75855	-4.1856	-3.64571	-3.37436	-3.3227
B1351	V	401	Y	V401Y	5.20108	-4.0835	8	2	5.21029	5.19188	6.72668	-3.2747	12	2	6.5992	6.85417	-4.00353	-4.16345	-3.3223	-3.22708
B1351	I	402	A	I402A	7.06868	-2.2159	10	2	6.67269	7.46467	6.84301	-3.15837	12	2	7.0336	6.65242	-2.54113	-1.89066	-2.8879	-3.42883
B1351	I	402	C	I402C	8.82834	-0.45624	17	2	8.74878	8.90789	9.15763	-0.84375	18	2	8.94359	9.37167	-0.46504	-0.44744	-0.97791	-0.70958
B1351	I	402	D	I402D	5.19181	-4.09277	8	2	5	5.38362	6.63619	-3.36519	9	2	6.53131	6.74108	-4.21382	-3.97171	-3.39019	-3.34017
B1351	I	402	E	I402E	5.61607	-3.66851	13	2	5.10019	6.13195	6.69156	-3.30982	17	2	6.55367	6.82944	-4.11363	-3.22338	-3.36783	-3.25181
B1351	I	402	F	I402F	5.70575	-3.57883	10	2	5.0468	6.3647	6.50242	-3.49896	13	2	6.40438	6.60046	-4.16702	-2.99063	-3.51712	-3.48079
B1351	I	402	G	I402G	5.57091	-3.71367	10	2	5.17359	5.96823	6.55958	-3.44179	13	2	6.57443	6.54473	-4.04023	-3.3871	-3.34707	-3.53652
B1351	I	402	H	I402H	5.32851	-3.95607	14	2	5.1638	5.49323	6.63678	-3.3646	16	2	6.55574	6.71781	-4.05002	-3.8621	-3.36576	-3.36344
B1351	I	402	I	I402I	9.28458	0	17783	2	9.21382	9.35533	10.00138	0	17655	2	9.9215	10.08125	0	0	0	0
B1351	I	402	K	I402K	5.30573	-3.97885	9	2	5	5.61145	6.56727	-3.4341	12	2	6.5462	6.58835	-4.21382	-3.74388	-3.3753	-3.4929
B1351	I	402	L	I402L	9.15829	-0.12629	18	2	9.06677	9.24981	9.51518	-0.4862	19	2	9.38809	9.64226	-0.14705	-0.10552	-0.53341	-0.43899
B1351	I	402	M	I402M	7.00235	-2.28222	16	2	6.29845	7.70625	7.20591	-2.79546	20	2	7.04646	7.36536	-2.91537	-1.64908	-2.87504	-2.71589
B1351	I	402	N	I402N	5.8271	-3.45748	9	2	5.19578	6.45842	6.7244	-3.27698	12	2	6.54149	6.90731	-4.01804	-2.89691	-3.38001	-3.17394
B1351	I	402	P	I402P	5.33701	-3.94757	10	2	5.2851	5.38892	6.61352	-3.38786	15	2	6.67329	6.55374	-3.92872	-3.96641	-3.24821	-3.52751
B1351	I	402	Q	I402Q	5.5055	-3.77908	13	2	5.18481	5.82618	6.59195	-3.40943	17	2	6.55033	6.63358	-4.02901	-3.52915	-3.37117	-3.44767
B1351	I	402	R	I402R	6.16426	-3.12032	8	2	5.5527	6.77582	6.70944	-3.29194	12	2	6.77945	6.63942	-3.66112	-2.57951	-3.14205	-3.44183
B1351	I	402	S	I402S	5.80804	-3.47654	10	2	5.19748	6.4186	6.66438	-3.337	17	2	6.65544	6.67331	-4.01634	-2.93673	-3.26606	-3.40794
B1351	I	402	T	I402T	8.50599	-0.77859	11	2	8.29743	8.71455	7.75397	-2.24741	11	2	7.63963	7.86832	-0.91639	-0.64078	-2.28187	-2.21293
B1351	I	402	V	I402V	9.36424	0.07966	10	2	9.24688	9.4816	9.91414	-0.08724	10	2	10.02196	9.80633	0.03306	0.12627	0.10046	-0.27492
B1351	I	402	W	I402W	5.20176	-4.08282	15	2	5	5.40352	6.7137	-3.28768	20	2	6.56064	6.86675	-4.21382	-3.95181	-3.36086	-3.2145
B1351	I	402	Y	I402Y	5.10938	-4.1752	11	2	5	5.21875	6.649	-3.35237	13	2	6.76853	6.52947	-4.21382	-4.13658	-3.15297	-3.55178
B1351	R	403	A	R403A	9.35828	0.0737	13	2	9.32327	9.39329	9.72048	-0.2809	12	2	9.74237	9.69859	0.10945	0.03796	-0.17913	-0.38266
B1351	R	403	C	R403C	8.94633	-0.33824	15	2	8.9394	8.95327	8.57352	-1.42786	14	2	8.50491	8.64213	-0.27442	-0.40206	-1.41659	-1.43912
B1351	R	403	D	R403D	8.81526	-0.46931	12	2	8.71444	8.91608	7.45968	-2.54169	12	2	7.21736	7.70201	-0.49938	-0.43925	-2.70414	-2.37924
B1351	R	403	E	R403E	8.75563	-0.52895	14	2	8.72083	8.79043	8.15267	-1.84871	13	2	7.95343	8.3519	-0.49299	-0.5649	-1.96807	-1.72935
B1351	R	403	F	R403F	5.17599	-4.10859	12	2	5.00562	5.34635	7.35537	-2.64601	14	2	7.45732	7.25341	-4.2082	-4.00898	-2.46418	-2.82784
B1351	R	403	G	R403G	8.91953	-0.36505	20	2	8.80635	9.0327	8.57405	-1.42733	18	2	8.61414	8.53396	-0.40747	-0.32263	-1.30736	-1.54729
B1351	R	403	H	R403H	8.61805	-0.66652	13	2	8.21393	9.02218	7.04412	-2.95726	14	2	6.77042	7.31782	-0.99989	-0.33315	-3.15108	-2.76343
B1351	R	403	I	R403I	5.65557	-3.62901	19	2	5.05598	6.25516	7.07036	-2.93102	20	2	7.05723	7.08349	-4.15784	-3.10017	-2.86427	-2.99776
B1351	R	403	K	R403K	9.28181	-0.00276	8	2	9.34207	9.22155	9.95641	-0.04497	7	2	9.92162	9.99119	0.12825	-0.13378	0.00012	-0.09006
B1351	R	403	L	R403L	5.97523	-3.30935	14	2	5.49209	6.45836	7.58277	-2.41861	16	2	7.76561	7.39994	-3.72173	-2.89697	-2.15589	-2.68131
B1351	R	403	M	R403M	9.2865	0.00192	12	2	9.26129	9.31171	9.43413	-0.56725	12	2	9.23136	9.6369	0.04747	-0.04362	-0.69014	-0.44435
B1351	R	403	N	R403N	8.91423	-0.37035	16	2	8.80271	9.02575	8.8706	-1.13078	15	2	8.45561	9.28559	-0.41111	-0.32958	-1.46589	-0.79566
B1351	R	403	P	R403P	7.89198	-1.3926	9	2	7.75187	8.03209	7.6413	-2.36008	9	2	7.48522	7.79738	-1.46195	-1.32324	-2.43628	-2.28387
B1351	R	403	Q	R403Q	9.73635	0.45177	14	2	9.60831	9.86439	9.45757	-0.5438	12	2	9.35835	9.55679	0.39449	0.50906	-0.56315	-0.52446
B1351	R	403	R	R403R	9.28458	0	17783	2	9.21382	9.35533	10.00138	0	17655	2	9.9215	10.08125	0	0	0	0
B1351	R	403	S	R403S	9.78827	0.50369	8	2	9.71177	9.86478	9.35272	-0.64866	10	2	8.941	9.76445	0.49795	0.50945	-0.9805	-0.3168
B1351	R	403	T	R403T	8.45978	-0.8248	12	2	8.40187	8.51769	8.75428	-1.2471	12	2	8.67128	8.83728	-0.81195	-0.83764	-1.25022	-1.24397
B1351	R	403	V	R403V	5.54313	-3.74145	13	2	5.05275	6.0335	6.76465	-3.23673	16	2	6.60873	6.92057	-4.16107	-3.32183	-3.31277	-3.16068
B1351	R	403	W	R403W	5.05882	-4.22576	13	2	5	5.11764	6.75624	-3.24514	15	2	6.6716	6.84088	-4.21382	-4.23769	-3.2499	-3.24037
B1351	R	403	Y	R403Y	6.08694	-3.19764	17	2	5.51978	6.6541	7.12579	-2.87559	20	2	7.03622	7.21536	-3.69404	-2.70123	-2.88528	-2.86589
B1351	G	404	A	G404A	8.32846	-0.95611	11	2	8.16379	8.49314	8.95327	-1.04811	12	2	8.7924	9.11414	-1.05003	-0.86219	-1.1291	-0.96711
B1351	G	404	C	G404C	7.61371	-1.67086	18	2	7.27042	7.957	8.01701	-1.98436	20	2	8.06664	7.96739	-1.9434	-1.39833	-1.85486	-2.11386
B1351	G	404	D	G404D	5.43063	-3.85395	13	2	5.20318	5.65807	7.27313	-2.72825	18	2	7.02709	7.51916	-4.01064	-3.69726	-2.89441	-2.56209
B1351	G	404	E	G404E	7.91169	-1.37289	17	2	7.60082	8.22256	8.71067	-1.29071	17	2	8.49574	8.9256	-1.613	-1.13277	-1.42576	-1.15565
B1351	G	404	F	G404F	7.74973	-1.53485	12	2	7.41982	8.07964	7.514	-2.48737	12	2	7.5349	7.49311	-1.794	-1.27569	-2.3866	-2.58814
B1351	G	404	G	G404G	9.28458	0	17783	2	9.21382	9.35533	10.00138	0	17655	2	9.9215	10.08125	0	0	0	0
B1351	G	404	H	G404H	8.23021	-1.05436	8	2	7.96234	8.49809	8.14177	-1.8596	8	2	7.99485	8.2887	-1.25148	-0.85724	-1.92665	-1.79255
B1351	G	404	I	G404I	5.68985	-3.59472	9	2	5.13691	6.2428	6.80933	-3.19205	12	2	6.82586	6.7928	-4.07691	-3.11253	-3.09564	-3.28845
B1351	G	404	K	G404K	8.52226	-0.76232	9	2	8.36004	8.68448	8.64454	-1.35683	9	2	8.42655	8.86254	-0.85378	-0.67085	-1.49495	-1.21871
B1351	G	404	L	G404L	6.30204	-2.98254	14	2	5.30459	7.29949	7.02886	-2.97252	15	2	6.91946	7.13826	-3.90923	-2.05584	-3.00204	-2.94299
B1351	G	404	M	G404M	7.75167	-1.53291	10	2	7.57579	7.92754	7.69554	-2.30584	10	2	7.51645	7.87463	-1.63803	-1.42779	-2.40505	-2.20662
B1351	G	404	N	G404N	7.53249	-1.75209	8	2	7.23554	7.82944	7.88206	-2.11931	8	2	7.7119	8.05223	-1.97828	-1.52589	-2.2096	-2.02902
B1351	G	404	P	G404P	5.39132	-3.89326	13	2	5.10118	5.68146	6.92341	-3.07797	17	2	7.12145	6.72538	-4.11264	-3.67387	-2.80005	-3.35587
B1351	G	404	Q	G404Q	8.26646	-1.01811	16	2	8.03511	8.49781	8.5337	-1.46767	15	2	8.32229	8.74512	-1.17871	-0.85752	-1.59921	-1.33613
B1351	G	404	R	G404R	8.22366	-1.06092	12	2	8.20754	8.23978	8.21275	-1.78863	11	2	8.15494	8.27056	-1.00628	-1.11555	-1.76656	-1.81069
B1351	G	404	S	G404S	7.9215	-1.36307	16	2	7.54631	8.2967	8.38208	-1.6193	16	2	8.53542	8.22874	-1.66751	-1.05863	-1.38608	-1.85251
B1351	G	404	T	G404T	6.48493	-2.79965	11	2	5.34499	7.62487	6.75746	-3.24391	14	2	6.75422	6.7607	-3.86883	-1.73046	-3.16728	-3.32055
B1351	G	404	V	G404V	5.87081	-3.41377	7	2	5	6.74162	6.71475	-3.28663	11	2	6.5753	6.8542	-4.21382	-2.61371	-3.3462	-3.22705
B1351	G	404	W	G404W	7.26336	-2.02122	13	2	6.98329	7.54342	6.99576	-3.00561	17	2	6.76928	7.22225	-2.23053	-1.81191	-3.15222	-2.859
B1351	G	404	Y	G404Y	7.74167	-1.54291	10	2	7.66872	7.81462	7.50418	-2.4972	11	2	7.62384	7.38451	-1.5451	-1.54071	-2.29766	-2.69674
B1351	D	405	A	D405A	9.35131	0.06673	12	2	9.34182	9.3608	9.21716	-0.78422	10	2	9.47945	8.95486	0.128	0.00547	-0.44205	-1.12639
B1351	D	405	C	D405C	8.18308	-1.10149	12	2	8.00019	8.36598	9.73472	-0.26666	14	2	9.66048	9.80896	-1.21363	-0.98935	-0.26102	-0.27229
B1351	D	405	D	D405D	9.28458	0	17783	2	9.21382	9.35533	10.00138	0	17655	2	9.9215	10.08125	0	0	0	0
B1351	D	405	E	D405E	8.83904	-0.44554	13	2	8.79906	8.87902	9.95754	-0.04384	13	2	9.94091	9.97416	-0.41476	-0.47631	0.01941	-0.10709
B1351	D	405	F	D405F	8.51149	-0.77308	14	2	8.40082	8.62216	9.30403	-0.69735	13	2	9.24232	9.36574	-0.813	-0.73317	-0.67918	-0.71551
B1351	D	405	G	D405G	9.12433	-0.16025	17	2	9.06372	9.18495	9.63561	-0.36577	15	2	9.54288	9.72834	-0.1501	-0.17038	-0.37862	-0.35291
B1351	D	405	H	D405H	8.83551	-0.44907	11	2	8.74306	8.92795	9.67032	-0.33106	10	2	9.54928	9.79136	-0.47076	-0.42738	-0.37222	-0.28989
B1351	D	405	I	D405I	7.73338	-1.5512	14	2	7.66065	7.8061	9.48622	-0.51516	15	2	9.35479	9.61764	-1.55317	-1.54923	-0.56671	-0.46361
B1351	D	405	K	D405K	8.59831	-0.68626	12	2	8.365	8.83163	9.74806	-0.25332	12	2	9.91666	9.57946	-0.84882	-0.5237	-0.00484	-0.50179
B1351	D	405	L	D405L	8.13971	-1.14487	15	2	8.12846	8.15096	9.58489	-0.41649	15	2	9.50722	9.66256	-1.08536	-1.20437	-0.41428	-0.41869
B1351	D	405	M	D405M	8.60246	-0.68212	17	2	8.61815	8.58676	9.78219	-0.21919	18	2	9.6847	9.87968	-0.59567	-0.76857	-0.2368	-0.20157
B1351	D	405	N	D405N	8.59064	-0.69394	11	2	8.61194	8.56934	9.95913	-0.04224	12	2	9.82343	10.09484	-0.60188	-0.78599	-0.09807	0.01359
B1351	D	405	P	D405P	7.19337	-2.0912	18	2	6.51753	7.86922	7.07767	-2.9237	21	2	6.98219	7.17316	-2.69629	-1.48611	-2.93931	-2.90809
B1351	D	405	Q	D405Q	8.72515	-0.55943	16	2	8.68562	8.76467	9.7331	-0.26827	14	2	9.56931	9.8969	-0.5282	-0.59066	-0.35219	-0.18435
B1351	D	405	R	D405R	8.42426	-0.86031	14	2	8.31528	8.53325	9.72539	-0.27599	13	2	9.63968	9.8111	-0.89854	-0.82208	-0.28182	-0.27015
B1351	D	405	S	D405S	9.13716	-0.14742	15	2	9.12246	9.15185	9.84763	-0.15375	15	2	9.70276	9.9925	-0.09136	-0.20348	-0.21874	-0.08875
B1351	D	405	T	D405T	8.58395	-0.70063	14	2	8.44188	8.72602	9.54016	-0.46122	13	2	9.4721	9.60822	-0.77194	-0.62931	-0.4494	-0.47303
B1351	D	405	V	D405V	7.82812	-1.45645	11	2	7.63431	8.02194	9.52106	-0.48032	9	2	9.65433	9.38779	-1.57951	-1.33339	-0.26717	-0.69346
B1351	D	405	W	D405W	8.54516	-0.73942	19	2	8.42504	8.66528	8.57061	-1.43076	18	2	8.49252	8.64871	-0.78878	-0.69005	-1.42898	-1.43254
B1351	D	405	Y	D405Y	8.54499	-0.73959	12	2	8.4763	8.61368	9.47483	-0.52655	10	2	9.32122	9.62845	-0.73752	-0.74165	-0.60028	-0.4528
B1351	E	406	A	E406A	7.93035	-1.35423	14	2	7.45393	8.40676	6.92781	-3.07357	18	2	7.00476	6.85085	-1.75989	-0.94857	-2.91674	-3.2304
B1351	E	406	C	E406C	7.21652	-2.06806	11	2	6.35071	8.08232	6.9193	-3.08208	11	2	6.65844	7.18016	-2.86311	-1.27301	-3.26306	-2.90109
B1351	E	406	D	E406D	8.60102	-0.68356	17	2	8.69143	8.5106	9.03424	-0.96714	15	2	9.19635	8.87214	-0.52239	-0.84473	-0.72515	-1.20911
B1351	E	406	E	E406E	9.28458	0	17783	2	9.21382	9.35533	10.00138	0	17655	2	9.9215	10.08125	0	0	0	0
B1351	E	406	F	E406F	6.36264	-2.92194	13	2	5.72149	7.00379	6.82296	-3.17841	18	2	6.73968	6.90625	-3.49233	-2.35154	-3.18182	-3.175
B1351	E	406	G	E406G	6.2688	-3.01578	11	2	5.57304	6.96455	6.76744	-3.23394	14	2	6.77792	6.75695	-3.64078	-2.39078	-3.14358	-3.3243
B1351	E	406	H	E406H	9.42888	0.1443	12	2	9.33812	9.51963	9.68336	-0.31801	13	2	9.6037	9.76303	0.1243	0.1643	-0.3178	-0.31822
B1351	E	406	I	E406I	5.75547	-3.52911	18	2	5.57284	5.9381	6.628	-3.37338	22	2	6.55225	6.70375	-3.64098	-3.41723	-3.36925	-3.3775
B1351	E	406	K	E406K	6.11322	-3.17136	15	2	5.42411	6.80232	6.82559	-3.17579	19	2	6.66641	6.98477	-3.78971	-2.55301	-3.25509	-3.09648
B1351	E	406	L	E406L	7.1159	-2.16868	5	2	6.40334	7.82846	7.02568	-2.97569	5	2	7.26738	6.78399	-2.81048	-1.52687	-2.65412	-3.29726
B1351	E	406	M	E406M	7.79352	-1.49106	7	2	7.71865	7.86838	7.9641	-2.03727	6	2	7.73347	8.19474	-1.49517	-1.48695	-2.18803	-1.88651
B1351	E	406	N	E406N	8.44871	-0.83587	15	2	8.33012	8.56731	7.1109	-2.89047	15	2	7.22846	6.99335	-0.8837	-0.78802	-2.69304	-3.0879
B1351	E	406	P	E406P	5.765	-3.51958	12	2	5.42045	6.10954	6.64379	-3.35758	14	2	6.71239	6.57519	-3.79337	-3.24579	-3.20911	-3.50606
B1351	E	406	Q	E406Q	9.09321	-0.19137	14	2	8.96637	9.22005	9.75935	-0.24203	14	2	9.65657	9.86212	-0.24745	-0.13528	-0.26493	-0.21913
B1351	E	406	R	E406R	6.44513	-2.83944	7	2	6.02345	6.86682	6.77755	-3.22382	11	2	6.50048	7.05463	-3.19037	-2.48851	-3.42102	-3.02662
B1351	E	406	S	E406S	7.92958	-1.355	22	2	7.57551	8.28365	7.15412	-2.84726	22	2	6.98964	7.31859	-1.63831	-1.07168	-2.93186	-2.76266
B1351	E	406	T	E406T	7.27998	-2.00459	6	2	6.42279	8.13718	7.03604	-2.96534	10	2	6.93416	7.13792	-2.79103	-1.21815	-2.98734	-2.94333
B1351	E	406	V	E406V	5.97243	-3.31215	12	2	5.26099	6.68387	6.62388	-3.3775	12	2	6.61311	6.63464	-3.95283	-2.67146	-3.30839	-3.44661
B1351	E	406	W	E406W	6.7117	-2.57288	15	2	6.25056	7.17284	9.70365	-0.29773	15	2	9.68559	9.7217	-2.96326	-2.18249	-0.23591	-0.35955
B1351	E	406	Y	E406Y	6.3351	-2.94948	16	2	5.66803	7.00216	6.74909	-3.25229	17	2	6.58607	6.9121	-3.54579	-2.35317	-3.33543	-3.16915
B1351	V	407	A	V407A	8.02753	-1.25705	17	2	7.98702	8.06803	7.09288	-2.9085	18	2	6.93777	7.24798	-1.2268	-1.2873	-2.98373	-2.83327
B1351	V	407	C	V407C	8.59448	-0.6901	18	2	8.42805	8.76092	8.08364	-1.91774	17	2	7.95709	8.21019	-0.78577	-0.59441	-1.96441	-1.87106
B1351	V	407	D	V407D	5.71278	-3.5718	9	2	5.23263	6.19293	6.67459	-3.32679	12	2	6.47696	6.87222	-3.98119	-3.1624	-3.44454	-3.20903
B1351	V	407	E	V407E	6.6673	-2.61728	10	2	6.13314	7.20146	6.84373	-3.15765	10	2	6.74737	6.94008	-3.08068	-2.15387	-3.17413	-3.14117
B1351	V	407	F	V407F	7.43497	-1.84961	9	2	6.78014	8.08979	6.81887	-3.18251	10	2	6.70654	6.9312	-2.43368	-1.26554	-3.21496	-3.15005
B1351	V	407	G	V407G	5.83039	-3.45419	12	2	5.36798	6.29281	6.57504	-3.42634	16	2	6.39584	6.75424	-3.84584	-3.06252	-3.52566	-3.32701
B1351	V	407	H	V407H	6.65054	-2.63404	7	2	5	8.30108	7.01179	-2.98959	10	2	6.89422	7.12935	-4.21382	-1.05425	-3.02728	-2.9519
B1351	V	407	I	V407I	9.27165	-0.01293	11	2	9.13663	9.40667	9.90615	-0.09523	11	2	9.76101	10.05128	-0.07719	0.05134	-0.16049	-0.02997
B1351	V	407	K	V407K	7.60441	-1.68017	15	2	7.12219	8.08662	6.94326	-3.05812	16	2	6.81011	7.07641	-2.09163	-1.26871	-3.11139	-3.00484
B1351	V	407	L	V407L	9.33088	0.04631	21	2	9.3078	9.35397	10.03702	0.03564	21	2	9.94972	10.12431	0.09398	-0.00136	0.02822	0.04306
B1351	V	407	M	V407M	8.94229	-0.34228	18	2	8.72218	9.16241	9.07225	-0.92913	16	2	9.09665	9.04785	-0.49164	-0.19292	-0.82485	-1.0334
B1351	V	407	N	V407N	6.18062	-3.10396	14	2	5.10002	7.26123	6.73781	-3.26357	16	2	6.65057	6.82505	-4.1138	-2.0941	-3.27093	-3.2562
B1351	V	407	P	V407P	5.68583	-3.59875	10	2	5.34748	6.02418	6.5108	-3.49058	18	2	6.39689	6.62472	-3.86634	-3.33115	-3.52461	-3.45653
B1351	V	407	Q	V407Q	8.61863	-0.66595	24	2	8.50679	8.73047	7.9387	-2.06267	24	2	7.79135	8.08606	-0.70703	-0.62486	-2.13015	-1.99519
B1351	V	407	R	V407R	8.74454	-0.54004	10	2	8.68294	8.80613	7.84285	-2.15852	11	2	7.75978	7.92593	-0.53088	-0.5492	-2.16172	-2.15532
B1351	V	407	S	V407S	6.79631	-2.48827	7	2	5.85399	7.73863	6.89856	-3.10282	8	2	6.57523	7.22189	-3.35983	-1.6167	-3.34627	-2.85936
B1351	V	407	T	V407T	8.65804	-0.62654	12	2	8.51965	8.79642	8.3293	-1.67208	12	2	8.38358	8.27501	-0.69417	-0.55891	-1.53792	-1.80624
B1351	V	407	V	V407V	9.28458	0	17783	2	9.21382	9.35533	10.00138	0	17655	2	9.9215	10.08125	0	0	0	0
B1351	V	407	W	V407W	5.79046	-3.49412	12	2	5.09108	6.48984	6.78151	-3.21987	16	2	6.62998	6.93305	-4.12274	-2.86549	-3.29152	-3.1482
B1351	V	407	Y	V407Y	6.97493	-2.30965	8	2	7.13687	6.813	6.78681	-3.21456	12	2	6.70614	6.86749	-2.07695	-2.54233	-3.21536	-3.21376
B1351	R	408	A	R408A	9.20334	-0.08123	11	2	9.14877	9.25792	10.14441	0.14303	10	2	10.00418	10.28465	-0.06505	-0.09741	0.08268	0.2034
B1351	R	408	C	R408C	8.9732	-0.31137	21	2	8.88967	9.05674	9.93818	-0.0632	21	2	9.83863	10.03773	-0.32415	-0.29859	-0.08287	-0.04352
B1351	R	408	D	R408D	8.92998	-0.3546	8	2	8.82863	9.03133	10.16317	0.16179	8	2	10.31152	10.01482	-0.38519	-0.324	0.39002	-0.06643
B1351	R	408	E	R408E	8.80788	-0.4767	16	2	8.79057	8.82519	10.15748	0.1561	16	2	10.02015	10.29482	-0.42325	-0.53014	0.09865	0.21357
B1351	R	408	F	R408F	9.06556	-0.21902	3	2	8.94423	9.18689	9.74216	-0.25922	3	2	9.49443	9.98989	-0.26959	-0.16844	-0.42707	-0.09136
B1351	R	408	G	R408G	9.09058	-0.194	14	2	9.01507	9.16609	10.12362	0.12224	14	2	9.99613	10.2511	-0.19875	-0.18924	0.07463	0.16985
B1351	R	408	H	R408H	9.21057	-0.07401	5	2	9.00621	9.41493	10.01125	0.00987	4	2	9.75554	10.26696	-0.20761	0.0596	-0.16596	0.18571
B1351	R	408	I	R408I	8.87114	-0.41343	9	2	8.8777	8.86459	9.72729	-0.27409	8	2	9.38427	10.07031	-0.33612	-0.49074	-0.53723	-0.01094
B1351	R	408	K	R408K	9.26234	-0.02224	11	2	9.18159	9.34309	10.16592	0.16454	11	2	10.14622	10.18561	-0.03223	-0.01224	0.22472	0.10436
B1351	R	408	L	R408L	8.89583	-0.38875	13	2	8.80775	8.98391	9.62226	-0.37912	13	2	9.48905	9.75547	-0.40607	-0.37142	-0.43245	-0.32578
B1351	R	408	M	R408M	8.98364	-0.30094	15	2	8.87037	9.0969	9.86112	-0.14026	16	2	9.67405	10.04819	-0.34345	-0.25843	-0.24745	-0.03306
B1351	R	408	N	R408N	9.06361	-0.22096	14	2	9.05269	9.07453	10.09305	0.09168	14	2	10.07394	10.11216	-0.16113	-0.2808	0.15244	0.03091
B1351	R	408	P	R408P	9.1296	-0.15498	9	2	9.05925	9.19995	9.97861	-0.02276	11	2	9.87867	10.07856	-0.15457	-0.15538	-0.04283	-0.00269
B1351	R	408	Q	R408Q	9.19708	-0.0875	12	2	9.10393	9.29022	10.18478	0.1834	11	2	10.05294	10.31663	-0.10989	-0.06511	0.13144	0.23538
B1351	R	408	R	R408R	9.28458	0	17783	2	9.21382	9.35533	10.00138	0	17655	2	9.9215	10.08125	0	0	0	0
B1351	R	408	S	R408S	9.02734	-0.25724	10	2	8.88707	9.1676	10.0325	0.03113	10	2	9.88703	10.17798	-0.32675	-0.18773	-0.03447	0.09673
B1351	R	408	T	R408T	9.22664	-0.05793	15	2	9.10498	9.34831	10.02894	0.02756	15	2	9.88733	10.17055	-0.10884	-0.00702	-0.03417	0.0893
B1351	R	408	V	R408V	9.06876	-0.21582	12	2	9.0724	9.06512	9.9533	-0.04807	11	2	9.87309	10.03352	-0.14142	-0.29021	-0.04841	-0.04773
B1351	R	408	W	R408W	9.29306	0.00848	20	2	9.22882	9.3573	9.61741	-0.38397	20	2	9.51785	9.71697	0.015	0.00197	-0.40365	-0.36428
B1351	R	408	Y	R408Y	9.2757	-0.00888	10	2	9.18669	9.36471	9.89383	-0.10755	10	2	9.75827	10.02939	-0.02713	0.00938	-0.16323	-0.05186
B1351	Q	409	A	Q409A	8.54624	-0.73834	11	2	8.45236	8.64013	7.67017	-2.33121	12	2	7.59803	7.74231	-0.76146	-0.7152	-2.32347	-2.33894
B1351	Q	409	C	Q409C	8.69444	-0.59014	9	2	8.57541	8.81347	8.2795	-1.72187	8	2	8.16131	8.3977	-0.63841	-0.54186	-1.76019	-1.68355
B1351	Q	409	D	Q409D	8.34822	-0.93635	15	2	8.2889	8.40755	7.66395	-2.33743	16	2	7.62656	7.70133	-0.92492	-0.94778	-2.29494	-2.37992
B1351	Q	409	E	Q409E	8.87745	-0.40712	13	2	8.80876	8.94614	9.02915	-0.97222	12	2	8.77645	9.28186	-0.40506	-0.40919	-1.14505	-0.79939
B1351	Q	409	F	Q409F	8.69858	-0.586	17	2	8.68311	8.71405	8.4992	-1.50218	17	2	8.34337	8.65504	-0.53071	-0.64128	-1.57813	-1.42621
B1351	Q	409	G	Q409G	7.3173	-1.96728	11	2	6.57029	8.0643	7.07868	-2.9227	12	2	6.84316	7.31419	-2.64353	-1.29103	-3.07834	-2.76706
B1351	Q	409	H	Q409H	8.562	-0.72258	17	2	8.45115	8.67284	7.66314	-2.33823	18	2	7.71176	7.61453	-0.76267	-0.68249	-2.20974	-2.46672
B1351	Q	409	I	Q409I	5.92125	-3.36332	10	2	5.22391	6.6186	6.73765	-3.26373	16	2	6.63209	6.8432	-3.98991	-2.73673	-3.28941	-3.23805
B1351	Q	409	K	Q409K	8.72158	-0.56299	11	2	8.65883	8.78433	8.05661	-1.94477	13	2	7.73075	8.38246	-0.55499	-0.571	-2.19075	-1.69879
B1351	Q	409	L	Q409L	8.59287	-0.69171	17	2	8.54033	8.64541	7.59443	-2.40695	18	2	7.51422	7.67463	-0.67349	-0.70992	-2.40728	-2.40662
B1351	Q	409	M	Q409M	8.84369	-0.44088	15	2	8.80745	8.87994	8.36497	-1.6364	15	2	8.38599	8.34396	-0.40637	-0.47539	-1.53551	-1.73729
B1351	Q	409	N	Q409N	8.4816	-0.80298	9	2	8.31368	8.64952	8.22888	-1.7725	9	2	8.04855	8.4092	-0.90014	-0.70581	-1.87295	-1.67205
B1351	Q	409	P	Q409P	5.52455	-3.76003	14	2	5.15254	5.89656	6.50711	-3.49427	15	2	6.56565	6.44857	-4.06128	-3.45877	-3.35585	-3.63268
B1351	Q	409	Q	Q409Q	9.28458	0	17783	2	9.21382	9.35533	10.00138	0	17655	2	9.9215	10.08125	0	0	0	0
B1351	Q	409	R	Q409R	8.57476	-0.70981	15	2	8.50419	8.64534	7.86719	-2.13419	17	2	7.74798	7.98641	-0.70963	-0.70999	-2.17352	-2.09484
B1351	Q	409	S	Q409S	8.50484	-0.77973	18	2	8.37378	8.63591	7.87877	-2.12261	17	2	7.96445	7.79309	-0.84004	-0.71942	-1.95705	-2.28816
B1351	Q	409	T	Q409T	8.44796	-0.83662	13	2	8.33406	8.56185	7.76445	-2.23692	14	2	7.6177	7.91121	-0.87976	-0.79348	-2.3038	-2.17004
B1351	Q	409	V	Q409V	7.17947	-2.10511	16	2	6.75095	7.60798	6.99612	-3.00526	19	2	6.46349	7.52875	-2.46287	-1.74735	-3.45801	-2.5525
B1351	Q	409	W	Q409W	7.71043	-1.57415	16	2	7.27459	8.14626	7.08576	-2.91562	20	2	6.98953	7.18198	-1.93923	-1.20907	-2.93197	-2.89927
B1351	Q	409	Y	Q409Y	8.43878	-0.8458	6	2	8.48141	8.39615	8.50999	-1.49139	7	2	8.51843	8.50156	-0.73241	-0.95918	-1.40307	-1.57969
B1351	I	410	A	I410A	5.7734	-3.51117	7	2	5	6.54681	6.69839	-3.30299	10	2	6.77348	6.62329	-4.21382	-2.80852	-3.14802	-3.45796
B1351	I	410	C	I410C	7.62241	-1.66217	17	2	7.1385	8.10632	7.16	-2.84137	21	2	7.05409	7.26592	-2.07532	-1.24901	-2.86741	-2.81533
B1351	I	410	D	I410D	5.21876	-4.06581	12	2	5.04985	5.38767	6.76325	-3.23812	16	2	6.56044	6.96607	-4.16397	-3.96766	-3.36106	-3.11518
B1351	I	410	E	I410E	5.25429	-4.03028	20	2	5.10714	5.40144	6.63172	-3.36965	22	2	6.59712	6.66633	-4.10668	-3.95389	-3.32438	-3.41492
B1351	I	410	F	I410F	5.27617	-4.00841	12	2	5.07859	5.47374	6.71924	-3.28214	17	2	6.72583	6.71265	-4.13523	-3.88159	-3.19567	-3.3686
B1351	I	410	G	I410G	5.56046	-3.72412	9	2	5.78097	5.33994	6.51214	-3.48924	11	2	6.5072	6.51707	-3.43285	-4.01539	-3.4143	-3.56418
B1351	I	410	H	I410H	5.25006	-4.03452	13	2	5	5.50012	6.73008	-3.2713	16	2	6.69235	6.76781	-4.21382	-3.85521	-3.22915	-3.31344
B1351	I	410	I	I410I	9.28458	0	17783	2	9.21382	9.35533	10.00138	0	17655	2	9.9215	10.08125	0	0	0	0
B1351	I	410	K	I410K	5.55066	-3.73392	13	2	5.4726	5.62872	6.60871	-3.39266	17	2	6.38913	6.82829	-3.74122	-3.72661	-3.53237	-3.25296
B1351	I	410	L	I410L	8.65305	-0.63152	11	2	8.42697	8.87914	8.67196	-1.32942	13	2	8.66198	8.68193	-0.78685	-0.47619	-1.25952	-1.39932
B1351	I	410	M	I410M	8.4612	-0.82338	26	2	8.28479	8.6376	7.64893	-2.35245	26	2	7.52151	7.77635	-0.92903	-0.71773	-2.39999	-2.3049
B1351	I	410	N	I410N	5.92439	-3.36019	9	2	5.22946	6.61932	6.75694	-3.24444	12	2	6.91698	6.59691	-3.98436	-2.73601	-3.00452	-3.48434
B1351	I	410	P	I410P	5.32305	-3.96153	7	2	5.2147	5.4314	6.61217	-3.38921	10	2	6.63967	6.58467	-3.99912	-3.92393	-3.28183	-3.49658
B1351	I	410	Q	I410Q	5.18624	-4.09834	17	2	5.03315	5.33932	6.61341	-3.38797	19	2	6.50692	6.7199	-4.18067	-4.01601	-3.41458	-3.36135
B1351	I	410	R	I410R	5.44676	-3.83782	10	2	5.37391	5.51961	6.72851	-3.27287	19	2	6.66015	6.79687	-3.83991	-3.83572	-3.26135	-3.28438
B1351	I	410	S	I410S	5.02543	-4.25915	3	2	5.05085	5	6.50749	-3.49389	7	2	6.47006	6.54492	-4.16297	-4.35533	-3.45144	-3.53633
B1351	I	410	T	I410T	5.80681	-3.47777	11	2	5.12683	6.48678	6.50893	-3.49245	15	2	6.51955	6.4983	-4.08699	-2.86855	-3.40195	-3.58295
B1351	I	410	V	I410V	9.11255	-0.17203	10	2	9.06483	9.16027	9.76442	-0.23695	10	2	9.78224	9.74661	-0.14899	-0.19506	-0.13926	-0.33464
B1351	I	410	W	I410W	5.39817	-3.88641	10	2	5	5.79634	6.559	-3.44238	16	2	6.5026	6.6154	-4.21382	-3.55899	-3.4189	-3.46585
B1351	I	410	Y	I410Y	5.49917	-3.78541	14	2	5	5.99833	6.62769	-3.37368	17	2	6.55844	6.69695	-4.21382	-3.357	-3.36306	-3.3843
B1351	A	411	A	A411A	9.28458	0	17783	2	9.21382	9.35533	10.00138	0	17655	2	9.9215	10.08125	0	0	0	0
B1351	A	411	C	A411C	8.69872	-0.58585	21	2	8.62576	8.77168	8.71982	-1.28156	20	2	8.63674	8.8029	-0.58806	-0.58365	-1.28476	-1.27835
B1351	A	411	D	A411D	8.54898	-0.7356	13	2	8.40756	8.6904	8.0998	-1.90158	15	2	8.12421	8.07539	-0.80626	-0.66493	-1.79729	-2.00586
B1351	A	411	E	A411E	8.94598	-0.3386	13	2	8.96937	8.92259	9.70665	-0.29472	13	2	9.51167	9.90163	-0.24445	-0.43274	-0.40983	-0.17962
B1351	A	411	F	A411F	7.78459	-1.49999	12	2	7.33658	8.2326	7.12851	-2.87287	14	2	7.04193	7.21509	-1.87724	-1.12273	-2.87957	-2.86616
B1351	A	411	G	A411G	9.11331	-0.17127	23	2	9.05659	9.17002	9.55039	-0.45099	21	2	9.33751	9.76328	-0.15723	-0.18531	-0.58399	-0.31797
B1351	A	411	H	A411H	8.55154	-0.73303	19	2	8.39618	8.7069	7.94764	-2.05374	19	2	7.838	8.05727	-0.81764	-0.64843	-2.0835	-2.02398
B1351	A	411	I	A411I	8.15859	-1.12599	15	2	7.90156	8.41561	7.09882	-2.90256	16	2	6.99629	7.20134	-1.31226	-0.93972	-2.92521	-2.87991
B1351	A	411	K	A411K	8.75577	-0.5288	11	2	8.69374	8.81781	8.66859	-1.33278	11	2	8.49952	8.83767	-0.52008	-0.53752	-1.42198	-1.24358
B1351	A	411	L	A411L	7.55803	-1.72655	11	2	7.04551	8.07056	6.90481	-3.09656	11	2	6.7984	7.01123	-2.16831	-1.28477	-3.1231	-3.07002
B1351	A	411	M	A411M	8.64602	-0.63855	13	2	8.59091	8.70114	8.3517	-1.64968	15	2	8.39574	8.30766	-0.62291	-0.65419	-1.52576	-1.77359
B1351	A	411	N	A411N	8.43	-0.85457	18	2	8.15107	8.70894	7.63976	-2.36162	18	2	7.46405	7.81547	-1.06275	-0.64639	-2.45745	-2.26578
B1351	A	411	P	A411P	5.95611	-3.32846	12	2	5.27256	6.63967	6.7089	-3.29248	16	2	6.58928	6.82851	-3.94126	-2.71566	-3.33222	-3.25274
B1351	A	411	Q	A411Q	9.10213	-0.18245	13	2	8.99319	9.21106	9.55153	-0.44985	15	2	9.50898	9.59408	-0.22063	-0.14427	-0.41252	-0.48717
B1351	A	411	R	A411R	8.95748	-0.32709	13	2	8.89785	9.01712	8.9477	-1.05367	14	2	8.79592	9.09948	-0.31597	-0.33821	-1.12558	-0.98177
B1351	A	411	S	A411S	9.05607	-0.22851	14	2	8.97634	9.1358	9.33993	-0.66144	16	2	9.23849	9.44138	-0.23748	-0.21953	-0.68301	-0.63987
B1351	A	411	T	A411T	8.59806	-0.68652	15	2	8.41389	8.78223	8.34884	-1.65254	15	2	8.04758	8.65011	-0.79993	-0.5731	-1.87392	-1.43114
B1351	A	411	V	A411V	8.66692	-0.61766	17	2	8.59746	8.73637	8.33512	-1.66625	16	2	8.28532	8.38492	-0.61636	-0.61896	-1.63618	-1.69633
B1351	A	411	W	A411W	8.82557	-0.459	7	2	8.84109	8.81006	9.10019	-0.90119	9	2	9.19728	9.0031	-0.37273	-0.54527	-0.72422	-1.07815
B1351	A	411	Y	A411Y	7.73111	-1.55347	14	2	7.37182	8.0904	6.87119	-3.13019	16	2	6.66403	7.07835	-1.842	-1.26493	-3.25747	-3.0029
B1351	P	412	A	P412A	7.3458	-1.93878	13	2	6.62453	8.06708	7.02047	-2.98091	15	2	6.87526	7.16567	-2.58929	-1.28825	-3.04624	-2.91558
B1351	P	412	C	P412C	6.30673	-2.97785	2	2	5.59227	7.02118	6.49629	-3.50508	4	2	6.45968	6.53291	-3.62155	-2.33415	-3.46182	-3.54834
B1351	P	412	D	P412D	5.76622	-3.51836	14	2	5.38737	6.14507	6.70065	-3.30072	17	2	6.77007	6.63124	-3.82645	-3.21026	-3.15143	-3.45001
B1351	P	412	E	P412E	5.74433	-3.54025	4	2	5	6.48866	6.81085	-3.19053	7	2	6.91651	6.70519	-4.21382	-2.86667	-3.00499	-3.37606
B1351	P	412	F	P412F	6.01385	-3.27073	9	2	5.14174	6.88595	6.63788	-3.3635	13	2	6.47978	6.79597	-4.07208	-2.46938	-3.44172	-3.28528
B1351	P	412	G	P412G	6.35316	-2.93142	17	2	5.49287	7.21344	6.81139	-3.18999	24	2	6.73491	6.88786	-3.72095	-2.14189	-3.18659	-3.19339
B1351	P	412	H	P412H	5.76862	-3.51595	4	2	5	6.53725	6.58451	-3.41687	9	2	6.63148	6.53754	-4.21382	-2.81808	-3.29002	-3.54371
B1351	P	412	I	P412I	8.02501	-1.25957	14	2	7.85678	8.19324	7.10277	-2.89861	16	2	7.08582	7.11971	-1.35704	-1.16209	-2.83568	-2.96154
B1351	P	412	K	P412K	7.30653	-1.97805	11	2	6.44679	8.16627	6.83614	-3.16524	11	2	6.66469	7.00759	-2.76703	-1.18906	-3.25681	-3.07366
B1351	P	412	L	P412L	6.85526	-2.42931	9	2	5.89384	7.81668	6.68175	-3.31962	11	2	6.55381	6.80969	-3.31998	-1.53865	-3.36769	-3.27156
B1351	P	412	M	P412M	7.00848	-2.2761	9	2	6.36705	7.64991	6.81603	-3.18534	11	2	6.92481	6.70726	-2.84677	-1.70542	-2.99669	-3.37399
B1351	P	412	N	P412N	6.05597	-3.22861	7	2	5.85567	6.25627	6.80243	-3.19895	12	2	6.77303	6.83183	-3.35815	-3.09906	-3.14847	-3.24942
B1351	P	412	P	P412P	9.28458	0	17783	2	9.21382	9.35533	10.00138	0	17655	2	9.9215	10.08125	0	0	0	0
B1351	P	412	Q	P412Q	5.66217	-3.62241	6	2	5.53478	5.78956	6.75203	-3.24935	11	2	6.6457	6.85836	-3.67904	-3.56577	-3.2758	-3.22289
B1351	P	412	R	P412R	6.55486	-2.72972	5	2	5.85654	7.25318	6.73184	-3.26954	7	2	6.79901	6.66467	-3.35728	-2.10215	-3.12249	-3.41658
B1351	P	412	S	P412S	6.36439	-2.92019	12	2	5.61635	7.11242	6.9773	-3.02408	14	2	6.72755	7.22705	-3.59747	-2.24291	-3.19395	-2.8542
B1351	P	412	T	P412T	7.30305	-1.98153	16	2	6.73101	7.87509	6.88065	-3.12073	20	2	6.75524	7.00606	-2.48281	-1.48024	-3.16626	-3.07519
B1351	P	412	V	P412V	8.41099	-0.87359	8	2	8.36063	8.46134	7.43132	-2.57005	7	2	7.29743	7.56522	-0.85319	-0.89399	-2.62407	-2.51603
B1351	P	412	W	P412W	5.62679	-3.65778	12	2	5.12797	6.12562	6.59051	-3.41086	14	2	6.67994	6.50109	-4.08585	-3.22971	-3.24156	-3.58016
B1351	P	412	Y	P412Y	5.5627	-3.72188	14	2	5.37207	5.75333	6.56585	-3.43553	22	2	6.59598	6.53572	-3.84175	-3.602	-3.32552	-3.54553
B1351	G	413	A	G413A	9.05324	-0.23134	12	2	8.97338	9.13311	9.3647	-0.63668	11	2	9.46999	9.25941	-0.24044	-0.22222	-0.45151	-0.82184
B1351	G	413	C	G413C	9.05827	-0.22631	12	2	9.02815	9.08839	9.91998	-0.0814	11	2	9.74111	10.09885	-0.18567	-0.26694	-0.18039	0.0176
B1351	G	413	D	G413D	8.85371	-0.43086	10	2	8.69546	9.01196	9.05773	-0.94365	10	2	8.94259	9.17288	-0.51836	-0.34337	-0.97891	-0.90837
B1351	G	413	E	G413E	9.17059	-0.11398	14	2	9.08001	9.26118	9.28212	-0.71926	14	2	9.24192	9.32231	-0.13381	-0.09415	-0.67958	-0.75894
B1351	G	413	F	G413F	9.13011	-0.15447	7	2	9.17827	9.08194	9.99337	-0.00801	7	2	9.9139	10.07284	-0.03555	-0.27339	-0.0076	-0.00841
B1351	G	413	G	G413G	9.28458	0	17783	2	9.21382	9.35533	10.00138	0	17655	2	9.9215	10.08125	0	0	0	0
B1351	G	413	H	G413H	9.27968	-0.0049	13	2	9.1981	9.36125	9.84158	-0.1598	13	2	9.88297	9.80019	-0.01572	0.00592	-0.03853	-0.28106
B1351	G	413	I	G413I	8.62102	-0.66356	7	2	8.55557	8.68647	8.09406	-1.90732	7	2	8.1613	8.02681	-0.65825	-0.66886	-1.7602	-2.05444
B1351	G	413	K	G413K	9.31135	0.02678	13	2	9.26703	9.35567	9.87472	-0.12666	13	2	9.61393	10.1355	0.05321	0.00034	-0.30757	0.05425
B1351	G	413	L	G413L	9.12929	-0.15529	13	2	9.05461	9.20397	9.58061	-0.42076	13	2	9.50036	9.66087	-0.15921	-0.15136	-0.42114	-0.42038
B1351	G	413	M	G413M	9.20761	-0.07697	16	2	9.2084	9.20681	9.94863	-0.05275	17	2	9.8663	10.03095	-0.00542	-0.14852	-0.0552	-0.0503
B1351	G	413	N	G413N	9.22424	-0.06033	12	2	9.1672	9.28129	9.7162	-0.28518	13	2	9.15545	10.27695	-0.04662	-0.07404	-0.76605	0.1957
B1351	G	413	P	G413P	6.25153	-3.03304	9	2	5.10507	7.398	6.55554	-3.44584	17	2	6.67041	6.44066	-4.10875	-1.95733	-3.25109	-3.64059
B1351	G	413	Q	G413Q	9.19306	-0.09152	18	2	9.17557	9.21055	9.61377	-0.38761	16	2	9.48035	9.7472	-0.03825	-0.14478	-0.44115	-0.33405
B1351	G	413	R	G413R	9.30426	0.01968	15	2	9.25947	9.34905	9.85834	-0.14303	15	2	9.73624	9.98045	0.04565	-0.00628	-0.18526	-0.1008
B1351	G	413	S	G413S	9.13167	-0.15291	20	2	9.05059	9.21275	9.61286	-0.38852	20	2	9.52967	9.69604	-0.16323	-0.14258	-0.39183	-0.38521
B1351	G	413	T	G413T	8.71442	-0.57016	17	2	8.66643	8.76241	9.03049	-0.97089	16	2	8.99948	9.0615	-0.54739	-0.59292	-0.92202	-1.01975
B1351	G	413	V	G413V	8.60055	-0.68402	7	2	8.47699	8.72412	8.65554	-1.34583	10	2	8.47259	8.83849	-0.73683	-0.63121	-1.44891	-1.24276
B1351	G	413	W	G413W	8.6597	-0.62488	13	2	8.55128	8.76811	8.78822	-1.21316	12	2	8.58632	8.99012	-0.66254	-0.58722	-1.33518	-1.09113
B1351	G	413	Y	G413Y	9.25562	-0.02896	17	2	9.27189	9.23934	9.86478	-0.1366	16	2	9.75309	9.97647	0.05807	-0.11599	-0.16841	-0.10478
B1351	Q	414	A	Q414A	9.29851	0.01394	9	2	9.13777	9.45926	10.24801	0.24663	8	2	10.15967	10.33635	-0.07605	0.10393	0.23817	0.2551
B1351	Q	414	C	Q414C	9.1952	-0.08938	13	2	9.11319	9.2772	9.64519	-0.35619	13	2	9.61682	9.67355	-0.10063	-0.07813	-0.30468	-0.4077
B1351	Q	414	D	Q414D	7.28637	-1.99821	13	2	6.74848	7.82426	7.10799	-2.89339	15	2	7.00653	7.20945	-2.46534	-1.53107	-2.91497	-2.8718
B1351	Q	414	E	Q414E	9.12863	-0.15595	9	2	9.04677	9.21048	10.10539	0.10401	11	2	10.01608	10.1947	-0.16705	-0.14485	0.09458	0.11345
B1351	Q	414	F	Q414F	8.70431	-0.58027	18	2	8.59361	8.815	8.49927	-1.50211	18	2	8.43292	8.56562	-0.62021	-0.54033	-1.48858	-1.51563
B1351	Q	414	G	Q414G	9.29921	0.01463	15	2	9.30321	9.2952	9.67394	-0.32743	17	2	9.26521	10.08268	0.08939	-0.06013	-0.65629	0.00143
B1351	Q	414	H	Q414H	9.03303	-0.25155	21	2	8.9297	9.13635	8.94845	-1.05292	21	2	8.89281	9.0041	-0.28412	-0.21898	-1.02869	-1.07715
B1351	Q	414	I	Q414I	9.06091	-0.22367	12	2	8.89712	9.22471	9.45251	-0.54887	13	2	9.40751	9.49751	-0.3167	-0.13062	-0.51399	-0.58374
B1351	Q	414	K	Q414K	9.20592	-0.07866	9	2	9.12616	9.28568	9.74366	-0.25772	10	2	9.71988	9.76744	-0.08766	-0.06965	-0.20162	-0.31381
B1351	Q	414	L	Q414L	8.89904	-0.38554	18	2	8.77812	9.01996	8.96314	-1.03824	19	2	8.83006	9.09623	-0.4357	-0.33537	-1.09144	-0.98502
B1351	Q	414	M	Q414M	9.20329	-0.08129	10	2	9.25581	9.15078	10.14961	0.14823	11	2	10.09095	10.20827	0.04199	-0.20455	0.16945	0.12702
B1351	Q	414	N	Q414N	8.79765	-0.48693	13	2	8.61747	8.97782	8.58772	-1.41365	12	2	8.35697	8.81848	-0.59635	-0.37751	-1.56453	-1.26277
B1351	Q	414	P	Q414P	6.89419	-2.39038	11	2	6.16934	7.61905	6.72172	-3.27966	13	2	6.71355	6.7299	-3.04448	-1.73628	-3.20795	-3.35135
B1351	Q	414	Q	Q414Q	9.28458	0	17783	2	9.21382	9.35533	10.00138	0	17655	2	9.9215	10.08125	0	0	0	0
B1351	Q	414	R	Q414R	9.34069	0.05612	15	2	9.3361	9.34529	9.74219	-0.25919	15	2	9.6615	9.82288	0.12228	-0.01004	-0.26	-0.25837
B1351	Q	414	S	Q414S	9.12983	-0.15474	14	2	8.99924	9.26043	9.72714	-0.27424	14	2	9.55881	9.89547	-0.21458	-0.0949	-0.36269	-0.18578
B1351	Q	414	T	Q414T	9.23934	-0.04524	18	2	9.16007	9.3186	9.91991	-0.08146	18	2	9.82613	10.0137	-0.05375	-0.03673	-0.09537	-0.06755
B1351	Q	414	V	Q414V	9.29857	0.01399	24	2	9.2719	9.32523	9.78555	-0.21583	23	2	9.63202	9.93908	0.05808	-0.0301	-0.28948	-0.14217
B1351	Q	414	W	Q414W	8.81123	-0.47335	13	2	8.73935	8.88312	7.83344	-2.16794	14	2	7.96008	7.7068	-0.47447	-0.47221	-1.96142	-2.37445
B1351	Q	414	Y	Q414Y	8.70484	-0.57974	13	2	8.61783	8.79185	8.37135	-1.63003	14	2	8.47886	8.26384	-0.59599	-0.56348	-1.44264	-1.81741
B1351	T	415	A	T415A	9.27107	-0.0135	14	2	9.22774	9.3144	9.84644	-0.15494	12	2	9.79381	9.89906	0.01392	-0.04093	-0.12769	-0.18219
B1351	T	415	C	T415C	9.01444	-0.27014	19	2	8.92941	9.09946	9.61262	-0.38876	19	2	9.57021	9.65503	-0.28441	-0.25587	-0.35129	-0.42622
B1351	T	415	D	T415D	8.89928	-0.38529	24	2	8.87356	8.92501	9.24747	-0.7539	22	2	9.11311	9.38184	-0.34026	-0.43032	-0.80839	-0.69941
B1351	T	415	E	T415E	9.05045	-0.23413	11	2	8.97251	9.12839	9.67831	-0.32307	12	2	9.68042	9.67619	-0.24131	-0.22694	-0.24108	-0.40506
B1351	T	415	F	T415F	8.89205	-0.39252	12	2	8.8315	8.95261	8.79221	-1.20917	13	2	8.58282	9.0016	-0.38232	-0.40272	-1.33868	-1.07965
B1351	T	415	G	T415G	9.23041	-0.05417	14	2	9.13279	9.32803	9.62906	-0.37232	13	2	9.52935	9.72877	-0.08103	-0.0273	-0.39215	-0.35248
B1351	T	415	H	T415H	9.3398	0.05523	7	2	9.2438	9.43581	10.20455	0.20317	7	2	10.10137	10.30772	0.02998	0.08048	0.17987	0.22647
B1351	T	415	I	T415I	9.23691	-0.04767	9	2	9.17613	9.2977	9.77117	-0.2302	9	2	9.66587	9.87648	-0.03769	-0.05763	-0.25563	-0.20477
B1351	T	415	K	T415K	9.28358	-0.00099	12	2	9.30446	9.26271	9.93745	-0.06393	12	2	9.78069	10.09421	0.09064	-0.09262	-0.14081	0.01296
B1351	T	415	L	T415L	8.81031	-0.47426	14	2	8.76142	8.85921	8.61041	-1.39097	14	2	9.01444	8.20637	-0.4524	-0.49612	-0.90706	-1.87488
B1351	T	415	M	T415M	8.99437	-0.29021	9	2	8.98051	9.00822	9.54149	-0.45989	8	2	9.34284	9.74014	-0.23331	-0.34711	-0.57866	-0.34111
B1351	T	415	N	T415N	9.31511	0.03054	14	2	9.30192	9.32831	9.80914	-0.19224	12	2	9.51694	10.10134	0.0881	-0.02702	-0.40456	0.02009
B1351	T	415	P	T415P	8.89869	-0.38589	15	2	8.52947	9.2679	8.56064	-1.44074	15	2	8.41447	8.70681	-0.68435	-0.08743	-1.50703	-1.37444
B1351	T	415	Q	T415Q	9.18378	-0.1008	14	2	9.09629	9.27126	9.90383	-0.09755	12	2	9.74571	10.06195	-0.11753	-0.08407	-0.17579	-0.0193
B1351	T	415	R	T415R	9.76587	0.4813	17	2	9.70239	9.82936	10.18393	0.18255	16	2	10.06102	10.30683	0.48857	0.47403	0.13952	0.22558
B1351	T	415	S	T415S	9.31301	0.02843	10	2	9.23629	9.38972	9.94491	-0.05647	10	2	9.81286	10.07697	0.02247	0.03439	-0.10864	-0.00428
B1351	T	415	T	T415T	9.28458	0	17783	2	9.21382	9.35533	10.00138	0	17655	2	9.9215	10.08125	0	0	0	0
B1351	T	415	V	T415V	9.23048	-0.0541	19	2	9.17875	9.2822	9.74427	-0.25711	18	2	9.73959	9.74895	-0.03507	-0.07313	-0.18191	-0.3323
B1351	T	415	W	T415W	9.11681	-0.16777	10	2	8.94435	9.28928	9.12038	-0.881	13	2	9.04183	9.19893	-0.26947	-0.06605	-0.87967	-0.88232
B1351	T	415	Y	T415Y	9.11954	-0.16504	13	2	9.05764	9.18143	9.22712	-0.77426	12	2	8.9331	9.52114	-0.15618	-0.1739	-0.9884	-0.56011
B1351	G	416	A	G416A	6.80602	-2.47856	4	2	6.16323	7.4488	6.81968	-3.18169	4	2	6.74795	6.89142	-3.05059	-1.90653	-3.17355	-3.18983
B1351	G	416	C	G416C	6.08695	-3.19763	14	2	5.3513	6.82259	6.83914	-3.16224	20	2	6.78751	6.89076	-3.86252	-2.53274	-3.13399	-3.19049
B1351	G	416	D	G416D	6.11124	-3.17333	15	2	5.26434	6.95815	6.80573	-3.19565	17	2	6.68933	6.92213	-3.94948	-2.39718	-3.23217	-3.15912
B1351	G	416	E	G416E	5.56382	-3.72075	18	2	5	6.12765	6.68398	-3.3174	25	2	6.54768	6.82028	-4.21382	-3.22768	-3.37382	-3.26097
B1351	G	416	F	G416F	6.17589	-3.10869	11	2	5.24207	7.10972	7.2173	-2.78408	11	2	7.10288	7.33173	-3.97175	-2.24561	-2.81862	-2.74952
B1351	G	416	G	G416G	9.28458	0	17783	2	9.21382	9.35533	10.00138	0	17655	2	9.9215	10.08125	0	0	0	0
B1351	G	416	H	G416H	6.17999	-3.10458	7	2	5.5745	6.78548	6.76784	-3.23354	14	2	6.45261	7.08307	-3.63932	-2.56985	-3.46889	-2.99818
B1351	G	416	I	G416I	5.1537	-4.13088	10	2	5.06082	5.24658	7.27065	-2.73072	13	2	7.17472	7.36658	-4.153	-4.10875	-2.74678	-2.71467
B1351	G	416	K	G416K	6.81967	-2.46491	11	2	6.79409	6.84524	6.7089	-3.29248	16	2	6.69569	6.72211	-2.41973	-2.51009	-3.22581	-3.35914
B1351	G	416	L	G416L	6.31054	-2.97404	14	2	5.52147	7.0996	7.50096	-2.50042	17	2	7.39531	7.6066	-3.69235	-2.25573	-2.52619	-2.47465
B1351	G	416	M	G416M	6.19159	-3.09298	9	2	5.51131	6.87188	7.06019	-2.94119	11	2	7.01749	7.10288	-3.70251	-2.48345	-2.90401	-2.97837
B1351	G	416	N	G416N	6.71479	-2.56979	12	2	5.93603	7.49354	6.81143	-3.18994	12	2	6.79216	6.83071	-3.27779	-1.86179	-3.12934	-3.25054
B1351	G	416	P	G416P	5.31259	-3.97199	7	2	5.22786	5.39732	6.91331	-3.08807	9	2	6.86079	6.96583	-3.98596	-3.95801	-3.06071	-3.11542
B1351	G	416	Q	G416Q	6.13233	-3.15224	15	2	5.32109	6.94358	6.76824	-3.23313	18	2	6.74157	6.79492	-3.89273	-2.41175	-3.17993	-3.28633
B1351	G	416	R	G416R	5.96624	-3.31834	6	2	5.46784	6.46463	6.64095	-3.36043	11	2	6.48549	6.79641	-3.74598	-2.8907	-3.43601	-3.28484
B1351	G	416	S	G416S	7.30107	-1.98351	19	2	6.57933	8.0228	6.97502	-3.02636	20	2	6.83605	7.11399	-2.63449	-1.33253	-3.08545	-2.96726
B1351	G	416	T	G416T	6.24351	-3.04106	10	2	5.45058	7.03644	7.03831	-2.96307	12	2	6.88761	7.18901	-3.76324	-2.31889	-3.03389	-2.89224
B1351	G	416	V	G416V	5.47949	-3.80509	14	2	5.5404	5.41857	7.12904	-2.87234	15	2	6.89221	7.36586	-3.67342	-3.93676	-3.02929	-2.71539
B1351	G	416	W	G416W	6.36807	-2.91651	17	2	6.00901	6.72713	7.05562	-2.94576	18	2	6.95881	7.15242	-3.20481	-2.6282	-2.96269	-2.92883
B1351	G	416	Y	G416Y	6.33856	-2.94602	9	2	5.63119	7.04593	7.21894	-2.78243	14	2	7.22342	7.21447	-3.58263	-2.3094	-2.69808	-2.86678
B1351	N	417	A	N417A	9.25642	-0.02816	13	2	9.21044	9.30239	9.73341	-0.26796	13	2	9.58492	9.88191	-0.00338	-0.05294	-0.33658	-0.19934
B1351	N	417	C	N417C	9.2811	-0.00347	11	2	9.27506	9.28715	9.83875	-0.16263	12	2	9.63366	10.04384	0.06124	-0.06818	-0.28784	-0.03741
B1351	N	417	D	N417D	8.70767	-0.57691	24	2	8.61503	8.80032	9.63991	-0.36147	24	2	9.52719	9.75262	-0.59879	-0.55501	-0.39431	-0.32863
B1351	N	417	E	N417E	8.73809	-0.54649	16	2	8.68704	8.78914	9.45788	-0.5435	15	2	9.55828	9.35747	-0.52678	-0.56619	-0.36322	-0.72378
B1351	N	417	F	N417F	9.96047	0.67589	15	2	9.79615	10.12479	9.8704	-0.13098	16	2	9.83324	9.90756	0.58233	0.76946	-0.08826	-0.17369
B1351	N	417	G	N417G	9.25076	-0.03381	18	2	9.18771	9.31381	9.68476	-0.31662	17	2	9.6239	9.74562	-0.02611	-0.04152	-0.2976	-0.33563
B1351	N	417	H	N417H	9.43902	0.15444	9	2	9.54871	9.32932	9.95394	-0.04743	8	2	9.99197	9.91592	0.33489	-0.02601	0.07047	-0.16533
B1351	N	417	I	N417I	9.56419	0.27961	9	2	9.46769	9.66069	9.90233	-0.09905	9	2	9.9196	9.88506	0.25387	0.30536	-0.0019	-0.19619
B1351	N	417	K	N417K	10.07211	0.78753	8	2	10.0158	10.12842	9.73573	-0.26564	10	2	9.9444	9.52707	0.80198	0.77309	0.0229	-0.55418
B1351	N	417	L	N417L	9.85614	0.57156	13	2	9.77772	9.93455	10.07764	0.07626	16	2	10.10682	10.04846	0.5639	0.57922	0.18532	-0.03279
B1351	N	417	M	N417M	9.91104	0.62647	10	2	9.78323	10.03886	10.0884	0.08702	11	2	9.8749	10.3019	0.56941	0.68353	-0.0466	0.22065
B1351	N	417	N	N417N	9.28458	0	17783	2	9.21382	9.35533	10.00138	0	17655	2	9.9215	10.08125	0	0	0	0
B1351	N	417	P	N417P	9.2168	-0.06777	7	2	9.10488	9.32872	10.10735	0.10598	8	2	10.03426	10.18045	-0.10894	-0.02661	0.11276	0.0992
B1351	N	417	Q	N417Q	9.25051	-0.03407	8	2	9.222	9.27901	9.77606	-0.22532	9	2	9.58123	9.97088	0.00818	-0.07632	-0.34027	-0.11037
B1351	N	417	R	N417R	9.6337	0.34912	7	2	9.54464	9.72276	10.05823	0.05685	12	2	9.90829	10.20817	0.33082	0.36743	-0.01321	0.12692
B1351	N	417	S	N417S	9.28858	0.00401	13	2	9.23514	9.34202	9.81427	-0.18711	11	2	9.80796	9.82058	0.02132	-0.01331	-0.11354	-0.26067
B1351	N	417	T	N417T	9.43694	0.15236	20	2	9.35714	9.51673	10.19137	0.19	20	2	10.07543	10.30732	0.14332	0.1614	0.15393	0.22607
B1351	N	417	V	N417V	9.36229	0.07771	19	2	9.32868	9.3959	10.00486	0.00348	19	2	9.97957	10.03014	0.11486	0.04057	0.05807	-0.05111
B1351	N	417	W	N417W	9.25314	-0.03143	12	2	9.17518	9.33111	9.4448	-0.55658	12	2	9.39215	9.49744	-0.03864	-0.02422	-0.52935	-0.58381
B1351	N	417	Y	N417Y	10.14682	0.86224	7	2	10.05556	10.23807	9.84731	-0.15407	10	2	9.60323	10.0914	0.84174	0.88274	-0.31827	0.01015
B1351	I	418	A	I418A	6.31295	-2.97163	13	2	5.79714	6.82876	6.89591	-3.10546	15	2	6.72457	7.06726	-3.41668	-2.52657	-3.19693	-3.01399
B1351	I	418	C	I418C	6.79848	-2.4861	16	2	6.35794	7.23902	6.97115	-3.03023	20	2	6.99034	6.95195	-2.85588	-2.11631	-2.93116	-3.1293
B1351	I	418	D	I418D	5.54558	-3.739	5	2	5.23184	5.85931	6.82118	-3.1802	13	2	6.62478	7.01758	-3.98198	-3.49602	-3.29672	-3.06367
B1351	I	418	E	I418E	5.24669	-4.03789	16	2	5.03622	5.45715	6.75076	-3.25062	16	2	6.7645	6.73701	-4.1776	-3.89818	-3.157	-3.34424
B1351	I	418	F	I418F	5.76474	-3.51984	14	2	5.2573	6.27217	6.62679	-3.37459	19	2	6.59626	6.65732	-3.95652	-3.08316	-3.32524	-3.42393
B1351	I	418	G	I418G	5.73275	-3.55183	13	2	5.1955	6.27	6.62081	-3.38057	21	2	6.63506	6.60657	-4.01832	-3.08533	-3.28644	-3.47468
B1351	I	418	H	I418H	5.45418	-3.8304	7	2	5.68749	5.22087	6.69696	-3.30442	9	2	6.56258	6.83133	-3.52633	-4.13446	-3.35892	-3.24992
B1351	I	418	I	I418I	9.28458	0	17783	2	9.21382	9.35533	10.00138	0	17655	2	9.9215	10.08125	0	0	0	0
B1351	I	418	K	I418K	5.89001	-3.39457	4	2	6.08472	5.6953	6.5658	-3.43558	6	2	6.47989	6.65172	-3.1291	-3.66003	-3.44161	-3.42953
B1351	I	418	L	I418L	7.89408	-1.3905	16	2	7.74355	8.0446	7.30328	-2.69809	15	2	7.11428	7.49229	-1.47027	-1.31073	-2.80722	-2.58896
B1351	I	418	M	I418M	7.62864	-1.65594	16	2	7.33091	7.92637	6.94601	-3.05537	18	2	6.9	6.99202	-1.88291	-1.42896	-3.0215	-3.08923
B1351	I	418	N	I418N	5.50024	-3.78434	14	2	5.23491	5.76556	6.86033	-3.14105	15	2	6.96195	6.7587	-3.97891	-3.58977	-2.95955	-3.32255
B1351	I	418	P	I418P	5.79956	-3.48502	8	2	5	6.59912	6.62353	-3.37784	10	2	6.66306	6.58401	-4.21382	-2.75621	-3.25844	-3.49724
B1351	I	418	Q	I418Q	6.18741	-3.09717	12	2	5.22358	7.15124	6.74516	-3.25622	13	2	6.56604	6.92429	-3.99024	-2.20409	-3.35546	-3.15696
B1351	I	418	R	I418R	5.86443	-3.42014	14	2	6.04833	5.68054	6.63227	-3.36911	15	2	6.62165	6.64289	-3.16549	-3.67479	-3.29985	-3.43836
B1351	I	418	S	I418S	5.40608	-3.87849	9	2	5.31065	5.50151	6.45857	-3.54281	12	2	6.50891	6.40824	-3.90317	-3.85382	-3.41259	-3.67301
B1351	I	418	T	I418T	7.553	-1.73158	14	2	7.0444	8.0616	7.09309	-2.90829	16	2	6.89656	7.28961	-2.16942	-1.29373	-3.02494	-2.79164
B1351	I	418	V	I418V	8.88032	-0.40426	17	2	8.83725	8.92339	9.35662	-0.64476	17	2	9.14735	9.5659	-0.37657	-0.43194	-0.77415	-0.51535
B1351	I	418	W	I418W	5.85053	-3.43405	11	2	5.28814	6.41292	6.58131	-3.42007	13	2	6.65996	6.50266	-3.92568	-2.94241	-3.26154	-3.57859
B1351	I	418	Y	I418Y	5.64836	-3.63622	14	2	5.39049	5.90622	6.62202	-3.37935	18	2	6.51442	6.72963	-3.82333	-3.44911	-3.40708	-3.35162
B1351	A	419	A	A419A	9.28458	0	17783	2	9.21382	9.35533	10.00138	0	17655	2	9.9215	10.08125	0	0	0	0
B1351	A	419	C	A419C			0	0					0	0
B1351	A	419	D	A419D	6.20121	-3.08337	13	2	5.52115	6.88127	6.79556	-3.20582	18	2	6.56101	7.0301	-3.69267	-2.47406	-3.36049	-3.05115
B1351	A	419	E	A419E	5.69743	-3.58714	12	2	5.33729	6.05758	6.73985	-3.26153	13	2	6.62698	6.85271	-3.87653	-3.29775	-3.29452	-3.22854
B1351	A	419	F	A419F	6.70754	-2.57704	12	2	5.86174	7.55334	6.70691	-3.29446	15	2	6.69102	6.72281	-3.35208	-1.80199	-3.23048	-3.35844
B1351	A	419	G	A419G	8.23979	-1.04478	18	2	8.04545	8.43414	7.52723	-2.47415	20	2	7.3995	7.65495	-1.16837	-0.92119	-2.522	-2.4263
B1351	A	419	H	A419H	7.74923	-1.53534	15	2	7.40502	8.09344	6.95077	-3.05061	16	2	6.87538	7.02615	-1.8088	-1.26189	-3.04612	-3.0551
B1351	A	419	I	A419I	8.20611	-1.07847	10	2	7.92001	8.49221	7.16999	-2.83139	10	2	7.06691	7.27307	-1.29381	-0.86312	-2.85459	-2.80818
B1351	A	419	K	A419K	6.27106	-3.01352	8	2	5.69749	6.84463	6.59137	-3.41001	11	2	6.67852	6.50422	-3.51633	-2.5107	-3.24298	-3.57703
B1351	A	419	L	A419L	6.64865	-2.63593	10	2	6.56243	6.73487	6.8042	-3.19718	16	2	6.79576	6.81263	-2.65139	-2.62046	-3.12574	-3.26862
B1351	A	419	M	A419M	7.63714	-1.64744	9	2	7.39966	7.87461	6.8272	-3.17418	9	2	6.79918	6.85522	-1.81416	-1.48072	-3.12232	-3.22603
B1351	A	419	N	A419N	7.61046	-1.67412	8	2	7.04572	8.17521	6.94526	-3.05611	8	2	6.89728	6.99325	-2.1681	-1.18012	-3.02422	-3.088
B1351	A	419	P	A419P	8.97529	-0.30929	12	2	8.88198	9.06859	9.44301	-0.55837	11	2	9.27341	9.61261	-0.33184	-0.28674	-0.64809	-0.46864
B1351	A	419	Q	A419Q	7.45839	-1.82618	11	2	6.95948	7.95731	7.04079	-2.96058	13	2	7.18933	6.89226	-2.25434	-1.39802	-2.73217	-3.18899
B1351	A	419	R	A419R	7.34292	-1.94166	3	2	6.86271	7.82312	6.52503	-3.47635	5	2	6.7089	6.34116	-2.35111	-1.53221	-3.2126	-3.74009
B1351	A	419	S	A419S	5.20802	-4.07656	14	2	5.19929	5.21675	8.22189	-1.77949	15	2	8.27454	8.16924	-4.01453	-4.13858	-1.64696	-1.91201
B1351	A	419	T	A419T	5.29712	-3.98745	14	2	5.2829	5.31134	7.72042	-2.28096	14	2	7.73101	7.70984	-3.93092	-4.04399	-2.19049	-2.37141
B1351	A	419	V	A419V	8.31572	-0.96886	12	2	8.3258	8.30564	8.09741	-1.90397	11	2	8.51742	7.6774	-0.88802	-1.04969	-1.40408	-2.40385
B1351	A	419	W	A419W			0	0					0	0
B1351	A	419	Y	A419Y	7.1404	-2.14418	5	2	6.60021	7.68059	6.78667	-3.21471	6	2	6.44836	7.12497	-2.61361	-1.67474	-3.47314	-2.95628
B1351	D	420	A	D420A	8.98884	-0.29574	5	2	8.94639	9.03128	9.48697	-0.51441	5	2	9.4169	9.55703	-0.26743	-0.32405	-0.5046	-0.52422
B1351	D	420	C	D420C	8.91036	-0.37421	9	2	8.76935	9.05138	9.45303	-0.54834	8	2	9.52327	9.38279	-0.44447	-0.30395	-0.39823	-0.69846
B1351	D	420	D	D420D	9.28458	0	17783	2	9.21382	9.35533	10.00138	0	17655	2	9.9215	10.08125	0	0	0	0
B1351	D	420	E	D420E	8.96387	-0.3207	8	2	8.83701	9.09074	9.43105	-0.57033	8	2	9.24599	9.6161	-0.37681	-0.26459	-0.67551	-0.46515
B1351	D	420	F	D420F	8.9933	-0.29127	8	2	8.88961	9.09699	8.82088	-1.1805	8	2	8.64206	8.9997	-0.32421	-0.25834	-1.27944	-1.08155
B1351	D	420	G	D420G	8.6679	-0.61668	10	2	8.61717	8.71862	8.08663	-1.91474	11	2	7.9527	8.22057	-0.59665	-0.63671	-1.9688	-1.86068
B1351	D	420	H	D420H	8.86096	-0.42362	12	2	8.79506	8.92686	8.74058	-1.2608	12	2	8.7083	8.77285	-0.41876	-0.42847	-1.2132	-1.3084
B1351	D	420	I	D420I	8.19785	-1.08673	7	2	8.05479	8.34091	7.47889	-2.52249	7	2	7.36497	7.5928	-1.15903	-1.01442	-2.55653	-2.48845
B1351	D	420	K	D420K	9.23887	-0.04571	7	2	9.18044	9.2973	9.87033	-0.13105	7	2	9.78032	9.96033	-0.03338	-0.05803	-0.14118	-0.12092
B1351	D	420	L	D420L	8.65347	-0.70186	1	1		8.65347	9.50066	-0.50072	3	2	9.24655	9.75478		-0.70186	-0.67495	-0.32647
B1351	D	420	M	D420M	9.03649	-0.24808	8	2	8.88564	9.18735	9.2134	-0.78798	7	2	9.02051	9.40629	-0.32818	-0.16798	-0.90099	-0.67496
B1351	D	420	N	D420N	9.32173	0.03716	3	2	9.24739	9.39608	9.79237	-0.20901	3	2	9.8265	9.75823	0.03357	0.04075	-0.095	-0.32302
B1351	D	420	P	D420P	5.99454	-3.29004	4	2	5.42539	6.5637	6.68771	-3.31367	5	2	6.64417	6.73126	-3.78843	-2.79163	-3.27733	-3.34999
B1351	D	420	Q	D420Q	9.2694	-0.01518	7	2	9.1471	9.3917	9.81802	-0.18336	7	2	9.70043	9.93562	-0.06672	0.03637	-0.22107	-0.14563
B1351	D	420	R	D420R	9.34194	0.05736	2	2	9.21567	9.46821	9.61081	-0.39057	2	2	9.54126	9.68037	0.00185	0.11288	-0.38024	-0.40088
B1351	D	420	S	D420S	9.16337	-0.1212	7	2	9.22211	9.10464	9.55571	-0.44567	7	2	9.58232	9.52909	0.00829	-0.25069	-0.33918	-0.55216
B1351	D	420	T	D420T	8.95433	-0.33024	4	2	8.86986	9.03881	8.46819	-1.53319	3	2	8.54923	8.38715	-0.34396	-0.31652	-1.37227	-1.6941
B1351	D	420	V	D420V	8.52311	-0.76147	7	2	8.44034	8.60587	7.52964	-2.47173	7	2	7.54263	7.51666	-0.77348	-0.74946	-2.37887	-2.56459
B1351	D	420	W	D420W	8.95349	-0.33109	6	2	8.79164	9.11534	9.16603	-0.83535	6	2	9.15369	9.17837	-0.42218	-0.23999	-0.76781	-0.90288
B1351	D	420	Y	D420Y	8.84051	-0.44407	8	2	8.7855	8.89552	9.13925	-0.86213	8	2	8.87886	9.39964	-0.42832	-0.45981	-1.04264	-0.68161
B1351	Y	421	A	Y421A	8.62527	-0.6593	8	2	8.66165	8.5889	8.1377	-1.86368	9	2	8.0169	8.2585	-0.55217	-0.76643	-1.9046	-1.82275
B1351	Y	421	C	Y421C	8.61976	-0.66482	11	2	8.61621	8.6233	8.6753	-1.32608	11	2	8.84967	8.50093	-0.59761	-0.73203	-1.07183	-1.58032
B1351	Y	421	D	Y421D	6.79865	-2.48593	10	2	6.09474	7.50256	6.78729	-3.21409	12	2	6.63993	6.93464	-3.11908	-1.85277	-3.28157	-3.14661
B1351	Y	421	E	Y421E	6.75628	-2.52829	8	2	6.44071	7.07186	6.73682	-3.26456	10	2	6.51666	6.95699	-2.77311	-2.28347	-3.40484	-3.12426
B1351	Y	421	F	Y421F	9.30487	0.02029	9	2	9.18586	9.42387	10.11255	0.11117	9	2	10.01046	10.21464	-0.02796	0.06854	0.08896	0.13339
B1351	Y	421	G	Y421G	8.21015	-1.14518	4	1		8.21015	7.34591	-2.65547	6	2	7.57725	7.11457		-1.14518	-2.34425	-2.96668
B1351	Y	421	H	Y421H	8.91821	-0.36637	16	2	8.84253	8.99389	9.30357	-0.69781	16	2	9.26693	9.34021	-0.37129	-0.36144	-0.65457	-0.74104
B1351	Y	421	I	Y421I	8.72483	-0.55975	14	2	8.58748	8.86218	8.77575	-1.22563	14	2	8.71879	8.83272	-0.62634	-0.49315	-1.20271	-1.24853
B1351	Y	421	K	Y421K	9.23617	-0.04841	10	2	9.15641	9.31593	9.44128	-0.5601	11	2	9.26548	9.61708	-0.05741	-0.0394	-0.65602	-0.46417
B1351	Y	421	L	Y421L	8.89653	-0.38805	4	2	8.84084	8.95221	9.72143	-0.27994	3	2	9.93674	9.50613	-0.37298	-0.40312	0.01524	-0.57512
B1351	Y	421	M	Y421M	8.81892	-0.46566	23	2	8.68687	8.95096	9.45456	-0.54682	21	2	9.37283	9.53629	-0.52695	-0.40437	-0.54867	-0.54496
B1351	Y	421	N	Y421N	8.96662	-0.31796	13	2	8.82957	9.10367	9.42917	-0.57221	13	2	9.22933	9.629	-0.38425	-0.25166	-0.69217	-0.45225
B1351	Y	421	P	Y421P	5.82202	-3.46256	7	2	5.53618	6.10786	6.94509	-3.05629	13	2	6.91327	6.97692	-3.67764	-3.24747	-3.00823	-3.10433
B1351	Y	421	Q	Y421Q	8.03566	-1.24892	4	2	7.63846	8.43286	7.52214	-2.47924	4	2	7.40044	7.64383	-1.57536	-0.92247	-2.52106	-2.43742
B1351	Y	421	R	Y421R	8.93126	-0.35332	9	2	8.89943	8.96309	8.73751	-1.26387	9	2	8.64601	8.82901	-0.31439	-0.39224	-1.27549	-1.25224
B1351	Y	421	S	Y421S	8.57854	-0.70604	13	2	8.47727	8.67981	8.22013	-1.78125	15	2	8.21946	8.2208	-0.73655	-0.67552	-1.70204	-1.86045
B1351	Y	421	T	Y421T	8.12781	-1.15677	10	2	8.01438	8.24124	7.758	-2.24337	12	2	7.32901	8.187	-1.19944	-1.11409	-2.59249	-1.89425
B1351	Y	421	V	Y421V	8.58245	-0.70213	6	2	8.50216	8.66274	8.22132	-1.78006	6	2	8.18499	8.25766	-0.71166	-0.69259	-1.73651	-1.82359
B1351	Y	421	W	Y421W	8.55319	-0.73139	10	2	8.44465	8.66173	9.48473	-0.51664	10	2	9.37511	9.59436	-0.76917	-0.6936	-0.54639	-0.48689
B1351	Y	421	Y	Y421Y	9.28458	0	17783	2	9.21382	9.35533	10.00138	0	17655	2	9.9215	10.08125	0	0	0	0
B1351	N	422	A	N422A	5.79682	-3.417	3	1	5.79682		7.32174	-2.59977	4	1	7.32174		-3.417		-2.59976
B1351	N	422	C	N422C	7.00212	-2.35321	1	1		7.00212	7.22127	-2.85998	1	1		7.22127		-2.35321		-2.85998
B1351	N	422	D	N422D	5.06008	-4.15375	1	1	5.06008		7.01871	-2.98266	3	2	6.51532	7.52211	-4.15374		-3.40618	-2.55914
B1351	N	422	E	N422E	5.1447	-4.13988	6	2	5.17274	5.11666	6.91344	-3.08794	6	2	6.85639	6.97049	-4.04108	-4.23867	-3.06511	-3.11076
B1351	N	422	F	N422F	5.21044	-4.07414	4	2	5.24794	5.17293	6.48177	-3.5196	4	2	6.55335	6.4102	-3.96588	-4.1824	-3.36815	-3.67105
B1351	N	422	G	N422G	7.10089	-2.25444	1	1		7.10089	6.84122	-3.24003	1	1		6.84122		-2.25444		-3.24003
B1351	N	422	H	N422H	5.27734	-3.93649	1	1	5.27734		6.55353	-3.36797	1	1	6.55353		-3.93648		-3.36797
B1351	N	422	I	N422I	5	-4.28458	2	2	5	5	6.83371	-3.16766	2	2	6.7378	6.92962	-4.21382	-4.35533	-3.1837	-3.15163
B1351	N	422	K	N422K	5	-4.21382	1	1	5		6.9024	-3.0191	1	1	6.9024		-4.21382		-3.0191
B1351	N	422	L	N422L			0	0			8.01714	-1.90437	1	1	8.01714				-1.90436
B1351	N	422	M	N422M			0	0			6.90924	-3.17202	1	1		6.90924				-3.17201
B1351	N	422	N	N422N	9.28458	0	17783	2	9.21382	9.35533	10.00138	0	17655	2	9.9215	10.08125	0	0	0	0
B1351	N	422	P	N422P	5	-4.21382	2	1	5		6.90669	-3.09468	5	2	6.43937	7.37402	-4.21382		-3.48213	-2.70723
B1351	N	422	Q	N422Q	5.50046	-3.78411	3	2	5.26732	5.73361	6.55268	-3.4487	4	2	6.33201	6.77334	-3.9465	-3.62172	-3.58949	-3.30791
B1351	N	422	R	N422R	5.13003	-4.0838	3	1	5.13003		6.57696	-3.34455	3	1	6.57696		-4.08379		-3.34454
B1351	N	422	S	N422S	8.12382	-1.09	2	1	8.12382		7.2863	-2.71508	3	2	7.37458	7.19802	-1.09		-2.54692	-2.88323
B1351	N	422	T	N422T	5.79943	-3.48514	4	2	5	6.59887	6.85907	-3.14231	4	2	6.86217	6.85597	-4.21382	-2.75646	-3.05933	-3.22528
B1351	N	422	V	N422V	5.59022	-3.69436	4	2	6.06073	5.1197	7.19966	-2.80172	4	2	7.32252	7.07679	-3.15309	-4.23563	-2.59898	-3.00446
B1351	N	422	W	N422W	7.19251	-2.02131	2	1	7.19251		8.49134	-1.43016	2	1	8.49134		-2.02131		-1.43016
B1351	N	422	Y	N422Y	5.3667	-3.98863	1	1		5.3667	7.04779	-3.03346	2	1		7.04779		-3.98863		-3.03346
B1351	Y	423	A	Y423A	5.6541	-3.63048	12	2	5.38739	5.9208	6.6933	-3.30808	14	2	6.63642	6.75018	-3.82643	-3.43453	-3.28508	-3.33107
B1351	Y	423	C	Y423C	5.17686	-4.10772	8	2	5	5.35372	6.57783	-3.42354	9	2	6.43573	6.71994	-4.21382	-4.00161	-3.48577	-3.36131
B1351	Y	423	D	Y423D	5.12782	-4.15676	11	2	5	5.25563	6.6877	-3.31368	15	2	6.71082	6.66458	-4.21382	-4.0997	-3.21068	-3.41667
B1351	Y	423	E	Y423E	5.22416	-4.06042	13	2	5.13729	5.31103	6.60556	-3.39581	16	2	6.5906	6.62053	-4.07653	-4.0443	-3.3309	-3.46072
B1351	Y	423	F	Y423F	8.64757	-0.63701	8	2	8.66368	8.63145	8.3416	-1.65977	10	2	8.56035	8.12286	-0.55014	-0.72388	-1.36115	-1.95839
B1351	Y	423	G	Y423G	5.56865	-3.71593	7	2	5.0346	6.1027	6.61018	-3.3912	12	2	6.39933	6.82103	-4.17922	-3.25263	-3.52217	-3.26022
B1351	Y	423	H	Y423H	5.75599	-3.52859	5	2	5.17435	6.33763	6.65699	-3.34439	9	2	6.65212	6.66186	-4.03947	-3.0177	-3.26938	-3.41939
B1351	Y	423	I	Y423I	5.89248	-3.3921	13	2	5.41764	6.36732	6.76945	-3.23192	15	2	6.54981	6.9891	-3.79618	-2.98801	-3.37169	-3.09215
B1351	Y	423	K	Y423K	5.53762	-3.74696	9	2	5.14165	5.93358	6.51321	-3.48817	11	2	6.42073	6.60569	-4.07217	-3.42175	-3.50077	-3.47556
B1351	Y	423	L	Y423L	6.23419	-3.05039	11	2	5.34553	7.12285	6.9714	-3.02998	16	2	6.7213	7.2215	-3.86829	-2.23248	-3.2002	-2.85975
B1351	Y	423	M	Y423M	5.77505	-3.50952	12	2	5.10905	6.44106	6.87536	-3.12602	15	2	6.93549	6.81523	-4.10477	-2.91427	-2.98601	-3.26602
B1351	Y	423	N	Y423N	5.41304	-3.87153	9	2	5.20158	5.62451	6.67907	-3.32231	11	2	6.47837	6.87977	-4.01224	-3.73082	-3.44313	-3.20148
B1351	Y	423	P	Y423P	5.43116	-3.85341	12	2	5.25239	5.60994	6.70202	-3.29936	16	2	6.42897	6.97507	-3.96143	-3.74539	-3.49253	-3.10618
B1351	Y	423	Q	Y423Q	5.24823	-4.03635	5	2	5.31076	5.1857	6.56891	-3.43246	5	2	6.56047	6.57736	-3.90306	-4.16963	-3.36103	-3.50389
B1351	Y	423	R	Y423R	6.43715	-2.84743	6	2	5.00082	7.87348	7.21178	-2.7896	9	2	6.61449	7.80907	-4.213	-1.48185	-3.30701	-2.27218
B1351	Y	423	S	Y423S	5.73897	-3.5456	15	2	5.3298	6.14814	6.63821	-3.36316	21	2	6.55497	6.72146	-3.88402	-3.20719	-3.36653	-3.35979
B1351	Y	423	T	Y423T	5.42753	-3.85705	7	2	5.06384	5.79122	6.58391	-3.41747	10	2	6.63221	6.53561	-4.14998	-3.56411	-3.28929	-3.54564
B1351	Y	423	V	Y423V	5.60535	-3.67923	8	2	5.10454	6.10616	6.40828	-3.5931	10	2	6.38457	6.43199	-4.10928	-3.24917	-3.53693	-3.64926
B1351	Y	423	W	Y423W	5.73005	-3.55453	12	2	5.30578	6.15432	6.60626	-3.39511	15	2	6.53508	6.67745	-3.90804	-3.20101	-3.38642	-3.4038
B1351	Y	423	Y	Y423Y	9.28458	0	17783	2	9.21382	9.35533	10.00138	0	17655	2	9.9215	10.08125	0	0	0	0
B1351	K	424	A	K424A	8.82654	-0.45804	8	2	8.64203	9.01106	8.61806	-1.30344	7	1	8.61806		-0.57179	-0.34427	-1.30344
B1351	K	424	C	K424C	8.55805	-0.72653	11	2	8.48428	8.63181	8.29366	-1.70772	10	2	8.45711	8.1302	-0.72954	-0.72352	-1.46439	-1.95105
B1351	K	424	D	K424D	5.5672	-3.71738	4	2	5	6.1344	6.44456	-3.55682	4	2	6.36337	6.52575	-4.21382	-3.22093	-3.55813	-3.5555
B1351	K	424	E	K424E	6.90892	-2.44641	2	1		6.90892	6.60314	-3.39823	3	2	6.36214	6.84414		-2.44641	-3.55936	-3.23711
B1351	K	424	F	K424F	6.97135	-2.31323	7	2	6.04825	7.89445	6.99034	-3.01104	10	2	6.93115	7.04952	-3.16557	-1.46088	-2.99035	-3.03173
B1351	K	424	G	K424G	7.39727	-1.88731	5	2	6.92668	7.86786	6.52185	-3.47953	6	2	6.71362	6.33008	-2.28714	-1.48747	-3.20788	-3.75117
B1351	K	424	H	K424H	8.67806	-0.60652	7	2	8.32001	9.03611	8.82844	-1.17294	7	2	8.41084	9.24604	-0.89381	-0.31922	-1.51066	-0.83521
B1351	K	424	I	K424I	5.90444	-3.38014	7	2	5.0354	6.77348	6.29439	-3.70699	8	2	6.39365	6.19513	-4.17842	-2.58185	-3.52785	-3.88612
B1351	K	424	K	K424K	9.28458	0	17783	2	9.21382	9.35533	10.00138	0	17655	2	9.9215	10.08125	0	0	0	0
B1351	K	424	L	K424L	6.95109	-2.33348	6	2	6.02531	7.87688	6.7577	-3.24368	7	2	6.77275	6.74264	-3.18851	-1.47845	-3.14875	-3.33861
B1351	K	424	M	K424M	8.10979	-1.17479	5	2	7.88449	8.3351	7.23341	-2.76797	5	2	7.08438	7.38243	-1.32933	-1.02023	-2.83712	-2.69882
B1351	K	424	N	K424N	8.68116	-0.60341	10	2	8.60076	8.76157	8.48792	-1.51346	10	2	8.39837	8.57746	-0.61306	-0.59376	-1.52313	-1.50379
B1351	K	424	P	K424P	5	-4.21382	2	1	5		6.74597	-3.2554	5	2	6.69795	6.794	-4.21382		-3.22355	-3.28725
B1351	K	424	Q	K424Q	8.3276	-0.95697	7	2	8.06872	8.58649	7.31851	-2.68287	8	2	7.34993	7.28708	-1.1451	-0.76884	-2.57157	-2.79417
B1351	K	424	R	K424R	9.15278	-0.1318	6	2	9.11721	9.18834	9.80776	-0.19362	5	2	9.64935	9.96616	-0.09661	-0.16699	-0.27215	-0.11509
B1351	K	424	S	K424S	8.71403	-0.57055	13	2	8.71967	8.70839	7.80681	-2.19457	13	2	7.59503	8.01859	-0.49415	-0.64694	-2.32647	-2.06266
B1351	K	424	T	K424T	5.2426	-4.04198	7	2	5.04963	5.43558	7.0508	-2.95058	8	2	6.85161	7.24999	-4.16419	-3.91975	-3.06989	-2.83126
B1351	K	424	V	K424V	7.45944	-1.82514	5	2	7.00116	7.91771	6.96497	-3.0364	6	2	7.14765	6.7823	-2.21266	-1.43762	-2.77385	-3.29895
B1351	K	424	W	K424W	5.2586	-4.02597	10	2	5.1757	5.34151	6.52557	-3.47581	13	2	6.36524	6.6859	-4.03812	-4.01382	-3.55626	-3.39535
B1351	K	424	Y	K424Y	8.36273	-0.92185	3	2	7.81512	8.91034	6.80729	-3.19409	4	2	6.63665	6.97793	-1.3987	-0.44499	-3.28485	-3.10332
B1351	L	425	A	L425A	6.15395	-3.13063	9	2	5.51347	6.79443	6.64136	-3.36002	9	2	6.51648	6.76623	-3.70035	-2.5609	-3.40502	-3.31502
B1351	L	425	C	L425C	8.10104	-1.18353	8	2	7.87565	8.32643	7.23587	-2.7655	8	2	7.22527	7.24648	-1.33817	-1.0289	-2.69623	-2.83477
B1351	L	425	D	L425D	5.31717	-3.96741	8	2	5	5.63434	6.77923	-3.22215	12	2	6.76643	6.79203	-4.21382	-3.72099	-3.15507	-3.28922
B1351	L	425	E	L425E	5.71484	-3.56973	7	2	5.04445	6.38524	6.45134	-3.55004	9	2	6.42648	6.47619	-4.16937	-2.97009	-3.49502	-3.60506
B1351	L	425	F	L425F	6.32398	-2.9606	4	2	6.08157	6.56638	6.48783	-3.51355	4	2	6.37703	6.59863	-3.13225	-2.78895	-3.54447	-3.48262
B1351	L	425	G	L425G	6.03135	-3.25323	4	2	5.14954	6.91316	6.35212	-3.64925	8	2	6.29235	6.4119	-4.06428	-2.44217	-3.62915	-3.66935
B1351	L	425	H	L425H	7.07189	-2.28344	2	1		7.07189	6.24577	-3.75561	6	2	6.0416	6.44994		-2.28344	-3.8799	-3.63131
B1351	L	425	I	L425I	9.24066	-0.04391	8	2	9.23311	9.24822	9.63773	-0.36365	7	2	9.58828	9.68717	0.01929	-0.10711	-0.33322	-0.39408
B1351	L	425	K	L425K	5.1263	-4.15828	4	2	5.25259	5	6.50446	-3.49692	7	2	6.44364	6.56527	-3.96123	-4.35533	-3.47786	-3.51598
B1351	L	425	L	L425L	9.28458	0	17783	2	9.21382	9.35533	10.00138	0	17655	2	9.9215	10.08125	0	0	0	0
B1351	L	425	M	L425M	8.9367	-0.34788	14	2	8.8252	9.0482	9.13219	-0.86919	13	2	9.03933	9.22505	-0.38862	-0.30713	-0.88217	-0.8562
B1351	L	425	N	L425N	5.45047	-3.8341	3	2	5	5.90095	6.3329	-3.66848	10	2	6.06271	6.6031	-4.21382	-3.45438	-3.85879	-3.47815
B1351	L	425	P	L425P	5.56663	-3.71794	7	2	5	6.13327	6.7575	-3.24387	9	2	6.4807	7.03431	-4.21382	-3.22206	-3.4408	-3.04694
B1351	L	425	Q	L425Q	5.36068	-3.99465	1	1		5.36068	6.34192	-3.65945	5	2	5.91429	6.76955		-3.99465	-4.00721	-3.3117
B1351	L	425	R	L425R	6.23876	-3.11657	2	1		6.23876	6.62743	-3.37394	7	2	6.58578	6.66908		-3.11657	-3.33572	-3.41217
B1351	L	425	S	L425S	6.08839	-3.19619	6	2	6.81935	5.35743	6.42439	-3.57698	8	2	6.56013	6.28866	-2.39447	-3.9979	-3.36137	-3.79259
B1351	L	425	T	L425T	7.58381	-1.70077	4	2	7.34457	7.82305	6.86231	-3.13906	4	2	6.68796	7.03667	-1.86925	-1.53228	-3.23354	-3.04458
B1351	L	425	V	L425V	9.23707	-0.04751	12	2	9.08351	9.39063	9.7496	-0.25178	11	2	9.56397	9.93522	-0.13031	0.0353	-0.35753	-0.14603
B1351	L	425	W	L425W	5.02045	-4.26413	5	2	5.02785	5.01305	6.56352	-3.43785	5	2	6.37767	6.74938	-4.18597	-4.34228	-3.54383	-3.33187
B1351	L	425	Y	L425Y	5.9484	-3.33617	9	2	5.40507	6.49173	6.61326	-3.38812	12	2	6.65053	6.57598	-3.80875	-2.8636	-3.27097	-3.50527
B1351	P	426	A	P426A	8.80053	-0.48405	4	2	8.51525	9.08581	9.01684	-0.98454	5	2	8.89134	9.14233	-0.69857	-0.26952	-1.03016	-0.93892
B1351	P	426	C	P426C	8.17133	-1.184	3	1		8.17133	7.08075	-3.0005	3	1		7.08075		-1.184		-3.0005
B1351	P	426	D	P426D	8.63879	-0.64579	5	2	8.70316	8.57442	7.56156	-2.43981	5	2	7.16717	7.95596	-0.51066	-0.78091	-2.75433	-2.12529
B1351	P	426	E	P426E	7.91781	-1.36676	8	2	7.97696	7.85866	7.05779	-2.94359	10	2	6.9511	7.16447	-1.23686	-1.49667	-2.9704	-2.91678
B1351	P	426	F	P426F	5	-4.21382	1	1	5		6.58166	-3.41972	5	2	6.67736	6.48596	-4.21382		-3.24414	-3.59529
B1351	P	426	G	P426G	8.88773	-0.39685	5	2	8.93873	8.83672	8.86391	-1.13747	5	2	8.95564	8.77217	-0.27509	-0.51861	-0.96586	-1.30908
B1351	P	426	H	P426H	8.18715	-1.09743	6	2	8.09743	8.27687	6.98564	-3.01574	7	2	7.01495	6.95633	-1.11639	-1.07846	-2.90655	-3.12492
B1351	P	426	I	P426I	6.16804	-3.11654	2	2	5.44274	6.89333	6.27915	-3.72222	2	2	5.93404	6.62427	-3.77108	-2.462	-3.98746	-3.45698
B1351	P	426	K	P426K	8.29491	-0.98967	6	2	8.11915	8.47066	7.3044	-2.69698	7	2	7.17919	7.4296	-1.09467	-0.88467	-2.74231	-2.65165
B1351	P	426	L	P426L	5.73737	-3.54721	6	2	5.00128	6.47346	6.48472	-3.51666	6	2	6.62432	6.34512	-4.21254	-2.88187	-3.29718	-3.73613
B1351	P	426	M	P426M	6.72872	-2.55585	6	2	5.72843	7.72902	6.68697	-3.31441	9	2	6.61219	6.76175	-3.48539	-1.62631	-3.30931	-3.3195
B1351	P	426	N	P426N	8.81457	-0.47001	8	2	8.6061	9.02303	8.57617	-1.4252	8	2	8.34236	8.80999	-0.60772	-0.3323	-1.57914	-1.27126
B1351	P	426	P	P426P	9.28458	0	17783	2	9.21382	9.35533	10.00138	0	17655	2	9.9215	10.08125	0	0	0	0
B1351	P	426	Q	P426Q	8.27071	-1.08462	1	1		8.27071	6.78582	-3.29544	1	1		6.78582		-1.08462		-3.29543
B1351	P	426	R	P426R	8.05644	-1.22814	2	2	8.03485	8.07802	7.22853	-2.77284	2	2	7.88054	6.57652	-1.17897	-1.27731	-2.04096	-3.50473
B1351	P	426	S	P426S	8.88945	-0.32437	1	1	8.88945		8.92203	-0.99947	1	1	8.92203		-0.32437		-0.99947
B1351	P	426	T	P426T	8.70395	-0.58063	4	2	8.68737	8.72052	7.31538	-2.68599	4	2	7.06219	7.56857	-0.52645	-0.63481	-2.85931	-2.51268
B1351	P	426	V	P426V	7.23295	-2.05163	3	2	6.54343	7.92247	6.51554	-3.48583	3	2	6.26076	6.77033	-2.67039	-1.43286	-3.66074	-3.31092
B1351	P	426	W	P426W	6.22845	-3.12688	2	1		6.22845	6.62194	-3.45932	3	1		6.62194		-3.12688		-3.45931
B1351	P	426	Y	P426Y	6.09533	-3.18924	3	2	5	7.19067	6.77536	-3.22602	3	2	6.74298	6.80774	-4.21382	-2.16466	-3.17852	-3.27351
B1351	D	427	A	D427A	9.26551	-0.01907	14	2	9.20164	9.32938	9.66465	-0.33673	14	2	9.85769	9.47161	-0.01218	-0.02595	-0.06381	-0.60964
B1351	D	427	C	D427C	8.64992	-0.63465	16	2	8.60465	8.6952	9.37971	-0.62166	19	2	9.33971	9.41972	-0.60917	-0.66013	-0.58179	-0.66153
B1351	D	427	D	D427D	9.28458	0	17783	2	9.21382	9.35533	10.00138	0	17655	2	9.9215	10.08125	0	0	0	0
B1351	D	427	E	D427E	9.25804	-0.02654	11	2	9.24832	9.26775	9.93452	-0.06686	11	2	9.73968	10.12936	0.0345	-0.08758	-0.18182	0.04811
B1351	D	427	F	D427F	9.06989	-0.21469	13	2	8.98497	9.15482	9.44675	-0.55463	13	2	9.34507	9.54842	-0.22885	-0.20051	-0.57643	-0.53283
B1351	D	427	G	D427G	9.25867	-0.02591	11	2	9.26636	9.25099	9.49048	-0.51089	10	2	9.42521	9.55576	0.05254	-0.10434	-0.49629	-0.52549
B1351	D	427	H	D427H	9.26195	-0.02263	18	2	9.20778	9.31611	9.63093	-0.37045	19	2	9.82834	9.43351	-0.00604	-0.03922	-0.09316	-0.64774
B1351	D	427	I	D427I	9.14024	-0.14434	8	2	9.24495	9.03553	9.37241	-0.62897	9	2	9.25713	9.48769	0.03113	-0.3198	-0.66437	-0.59356
B1351	D	427	K	D427K	9.35137	0.06679	10	2	9.34185	9.36088	9.83043	-0.17095	9	2	9.67192	9.98894	0.12803	0.00555	-0.24958	-0.09231
B1351	D	427	L	D427L	9.34423	0.05966	11	2	9.26788	9.42059	9.523	-0.47838	11	2	9.55966	9.48633	0.05406	0.06526	-0.36184	-0.59492
B1351	D	427	M	D427M	9.23919	-0.04538	13	2	9.07688	9.40151	9.63723	-0.36415	14	2	9.59025	9.68421	-0.13694	0.04618	-0.33125	-0.39704
B1351	D	427	N	D427N	9.26771	-0.01687	8	2	9.22705	9.30837	9.79789	-0.20349	8	2	9.71649	9.87929	0.01323	-0.04696	-0.20501	-0.20196
B1351	D	427	P	D427P	9.24697	-0.03761	5	2	9.1516	9.34234	9.8272	-0.17418	5	2	9.70933	9.94507	-0.06222	-0.01299	-0.21217	-0.13618
B1351	D	427	Q	D427Q	9.27972	-0.00486	18	2	9.25368	9.30575	9.82882	-0.17256	18	2	9.74281	9.91482	0.03986	-0.04958	-0.17869	-0.16643
B1351	D	427	R	D427R	9.3964	0.11182	11	2	9.26235	9.53044	9.32272	-0.67866	12	2	9.77367	8.87178	0.04853	0.17511	-0.14783	-1.20947
B1351	D	427	S	D427S	9.23012	-0.05445	14	2	9.21287	9.24737	9.73101	-0.27037	13	2	9.63119	9.83083	-0.00095	-0.10796	-0.29031	-0.25042
B1351	D	427	T	D427T	9.19059	-0.09399	7	2	9.02924	9.35193	9.93444	-0.06694	6	2	9.97349	9.89539	-0.18458	-0.0034	0.05199	-0.18586
B1351	D	427	V	D427V	9.24891	-0.03567	10	2	9.21148	9.28633	9.57967	-0.42171	10	2	9.62193	9.53741	-0.00234	-0.069	-0.29957	-0.54384
B1351	D	427	W	D427W	9.11096	-0.17362	21	2	9.05071	9.17121	9.39431	-0.60706	21	2	9.37443	9.41419	-0.16311	-0.18412	-0.54707	-0.66706
B1351	D	427	Y	D427Y	9.1914	-0.09318	17	2	9.11819	9.26461	9.57438	-0.427	17	2	9.53086	9.61789	-0.09563	-0.09072	-0.39064	-0.46336
B1351	D	428	A	D428A	9.17172	-0.11286	16	2	9.12346	9.21998	9.52271	-0.47867	16	2	9.41566	9.62975	-0.09036	-0.13535	-0.50584	-0.4515
B1351	D	428	C	D428C	8.79561	-0.48897	21	2	8.72684	8.86438	9.12709	-0.87429	21	2	8.97707	9.27711	-0.48698	-0.49095	-0.94443	-0.80414
B1351	D	428	D	D428D	9.28458	0	17783	2	9.21382	9.35533	10.00138	0	17655	2	9.9215	10.08125	0	0	0	0
B1351	D	428	E	D428E	9.2104	-0.07417	19	2	9.12291	9.2979	9.79721	-0.20417	19	2	9.54107	10.05334	-0.09091	-0.05743	-0.38043	-0.02791
B1351	D	428	F	D428F	8.87584	-0.40873	12	2	8.86847	8.88322	9.00027	-1.00111	12	2	8.77055	9.22998	-0.34535	-0.47211	-1.15095	-0.85127
B1351	D	428	G	D428G	9.11897	-0.1656	17	2	9.10556	9.13239	9.40621	-0.59517	16	2	9.44673	9.36569	-0.10826	-0.22294	-0.47477	-0.71556
B1351	D	428	H	D428H	9.27778	-0.0068	14	2	9.1824	9.37315	9.68146	-0.31992	14	2	9.59702	9.7659	-0.03142	0.01782	-0.32448	-0.31535
B1351	D	428	I	D428I	8.9712	-0.31338	13	2	8.96229	8.9801	9.14236	-0.85902	13	2	9.07544	9.20928	-0.25153	-0.37523	-0.84606	-0.87197
B1351	D	428	K	D428K	9.24703	-0.03754	19	2	9.21624	9.27782	9.68451	-0.31687	19	2	9.64133	9.72769	0.00242	-0.07751	-0.28017	-0.35356
B1351	D	428	L	D428L	9.06476	-0.21982	14	2	8.83537	9.29415	9.06008	-0.9413	14	2	8.83633	9.28383	-0.37845	-0.06118	-1.08517	-0.79742
B1351	D	428	M	D428M	9.00064	-0.28394	19	2	8.97318	9.02809	9.16831	-0.83307	20	2	9.07239	9.26422	-0.24064	-0.32724	-0.84911	-0.81703
B1351	D	428	N	D428N	9.31527	0.03069	12	2	9.27758	9.35296	10.0415	0.04012	13	2	9.91253	10.17046	0.06376	-0.00237	-0.00897	0.08921
B1351	D	428	P	D428P	8.99483	-0.28974	12	2	8.98451	9.00516	9.08093	-0.92044	10	2	9.08663	9.07524	-0.22931	-0.35017	-0.83487	-1.00601
B1351	D	428	Q	D428Q	9.17849	-0.10608	14	2	9.19672	9.16027	9.54397	-0.45741	15	2	9.42369	9.66424	-0.0171	-0.19506	-0.49781	-0.41701
B1351	D	428	R	D428R	9.22187	-0.06271	11	2	9.10202	9.34172	9.41788	-0.5835	11	2	9.33651	9.49926	-0.1118	-0.01361	-0.58499	-0.58199
B1351	D	428	S	D428S	9.13998	-0.14459	17	2	9.01473	9.26524	9.88338	-0.118	17	2	9.86636	9.9004	-0.19909	-0.09009	-0.05514	-0.18085
B1351	D	428	T	D428T	9.26061	-0.02397	11	2	9.26778	9.25343	9.78062	-0.22076	11	2	9.62568	9.93555	0.05396	-0.1019	-0.29582	-0.1457
B1351	D	428	V	D428V	9.04398	-0.24059	11	2	9.03742	9.05055	9.19514	-0.80624	10	2	9.25616	9.13411	-0.1764	-0.30478	-0.66534	-0.94714
B1351	D	428	W	D428W	8.96588	-0.3187	18	2	8.91638	9.01538	9.04695	-0.95443	19	2	8.88321	9.21068	-0.29744	-0.33995	-1.03829	-0.87057
B1351	D	428	Y	D428Y	9.03897	-0.24561	16	2	8.9598	9.11813	9.20005	-0.80133	17	2	9.05508	9.34501	-0.25402	-0.2372	-0.86642	-0.73624
B1351	F	429	A	F429A	5.37784	-3.90673	3	2	5	5.75569	6.72063	-3.28074	7	2	6.82024	6.62102	-4.21382	-3.59964	-3.10126	-3.46023
B1351	F	429	C	F429C	6.58412	-2.70046	11	2	5.24367	7.92457	6.84021	-3.16117	14	2	6.54314	7.13728	-3.97015	-1.43076	-3.37836	-2.94397
B1351	F	429	D	F429D	5.4028	-3.88177	8	2	5.17389	5.63172	6.48712	-3.51426	13	2	6.41737	6.55687	-4.03993	-3.72361	-3.50413	-3.52438
B1351	F	429	E	F429E	5.33047	-3.95411	6	2	5.16371	5.49723	6.62124	-3.38014	11	2	6.52776	6.71471	-4.05011	-3.8581	-3.39374	-3.36654
B1351	F	429	F	F429F	9.28458	0	17783	2	9.21382	9.35533	10.00138	0	17655	2	9.9215	10.08125	0	0	0	0
B1351	F	429	G	F429G	7.89104	-1.46429	1	1		7.89104	6.53895	-3.5423	2	1		6.53895		-1.46429		-3.5423
B1351	F	429	H	F429H	8.01001	-1.27457	12	2	7.79721	8.22282	7.22337	-2.778	15	2	7.23345	7.2133	-1.41661	-1.13251	-2.68805	-2.86795
B1351	F	429	I	F429I	8.02687	-1.25771	10	2	7.78673	8.26701	7.11448	-2.8869	12	2	6.80411	7.42485	-1.42709	-1.08832	-3.11739	-2.6564
B1351	F	429	K	F429K	5.65309	-3.63149	4	2	5.20138	6.10479	6.43379	-3.56759	9	2	6.47553	6.39205	-4.01244	-3.25054	-3.44597	-3.6892
B1351	F	429	L	F429L	8.34483	-0.93974	10	2	8.43236	8.25731	7.90229	-2.09909	10	2	7.86216	7.94242	-0.78146	-1.09802	-2.05934	-2.13883
B1351	F	429	M	F429M	8.71719	-0.56739	10	2	8.53	8.90438	7.63186	-2.36951	11	2	7.29128	7.97244	-0.68382	-0.45095	-2.63022	-2.10881
B1351	F	429	N	F429N	6.71067	-2.5739	7	2	7.18273	6.23862	6.32863	-3.67275	10	2	6.08708	6.57019	-2.03109	-3.11671	-3.83442	-3.51106
B1351	F	429	P	F429P	5.29694	-3.98763	4	2	5	5.59389	6.56631	-3.43507	10	2	6.21914	6.91348	-4.21382	-3.76144	-3.70236	-3.16777
B1351	F	429	Q	F429Q	5.74754	-3.53703	11	2	5.37531	6.11977	6.70637	-3.29501	11	2	6.67288	6.73986	-3.83851	-3.23556	-3.24862	-3.34139
B1351	F	429	R	F429R	6.05046	-3.23411	7	2	5.61047	6.49046	6.50845	-3.49293	13	2	6.34738	6.66951	-3.60335	-2.86487	-3.57412	-3.41174
B1351	F	429	S	F429S	5.4066	-3.87798	5	2	5	5.8132	6.30369	-3.69769	6	2	6.30807	6.29931	-4.21382	-3.54213	-3.61343	-3.78194
B1351	F	429	T	F429T	6.24666	-3.03791	5	2	5	7.49333	6.57236	-3.42902	10	2	6.52663	6.6181	-4.21382	-1.862	-3.39487	-3.46315
B1351	F	429	V	F429V	7.68942	-1.59516	6	2	7.35519	8.02364	7.11337	-2.88801	6	2	7.02622	7.20052	-1.85863	-1.33169	-2.89528	-2.88073
B1351	F	429	W	F429W	9.17509	-0.10949	8	2	9.11374	9.23644	9.88067	-0.12071	9	2	9.95766	9.80368	-0.10008	-0.11889	0.03616	-0.27757
B1351	F	429	Y	F429Y	8.55534	-0.72924	10	2	8.40066	8.71002	8.22656	-1.77482	10	2	8.33253	8.12058	-0.81316	-0.64531	-1.58897	-1.96067
B1351	T	430	A	T430A	9.12951	-0.15507	16	2	8.99207	9.26694	9.35502	-0.64636	17	2	9.26161	9.44843	-0.22175	-0.08839	-0.65989	-0.63282
B1351	T	430	C	T430C	9.39085	0.10627	10	2	9.35647	9.42523	9.89669	-0.10469	9	2	9.75162	10.04176	0.14265	0.0699	-0.16988	-0.03949
B1351	T	430	D	T430D	8.56152	-0.72306	10	2	8.43074	8.69229	8.21302	-1.78836	10	2	8.17282	8.25322	-0.78308	-0.66304	-1.74868	-1.82803
B1351	T	430	E	T430E	8.86766	-0.41692	9	2	8.84025	8.89506	9.44914	-0.55223	9	2	9.19922	9.69907	-0.37357	-0.46027	-0.72228	-0.38218
B1351	T	430	F	T430F	9.28154	-0.00304	9	2	9.22499	9.33809	9.97676	-0.02462	10	2	9.7899	10.16362	0.01117	-0.01724	-0.1316	0.08237
B1351	T	430	G	T430G	8.61945	-0.66512	9	2	8.5983	8.6406	7.68157	-2.31981	9	2	7.98723	7.3759	-0.61552	-0.71473	-1.93427	-2.70535
B1351	T	430	H	T430H	9.24473	-0.03985	10	2	9.2019	9.28755	9.70164	-0.29974	10	2	9.88685	9.51644	-0.01192	-0.06778	-0.03465	-0.56481
B1351	T	430	I	T430I	9.32421	0.03963	12	2	9.31896	9.32946	9.92197	-0.07941	12	2	9.6314	10.21253	0.10514	-0.02587	-0.2901	0.13128
B1351	T	430	K	T430K	9.24065	-0.04393	14	2	9.21167	9.26962	10.0162	0.01482	14	2	10.02427	10.00812	-0.00215	-0.08571	0.10277	-0.07313
B1351	T	430	L	T430L	9.32777	0.04319	12	2	9.1913	9.46424	10.15417	0.15279	13	2	10.1508	10.15754	-0.02252	0.10891	0.2293	0.07629
B1351	T	430	M	T430M	9.273	-0.01157	12	2	9.16227	9.38374	10.07144	0.07006	12	2	10.00811	10.13477	-0.05155	0.02841	0.08661	0.05352
B1351	T	430	N	T430N	9.29337	0.0088	5	2	9.09253	9.49421	9.83077	-0.17061	5	2	9.74846	9.91308	-0.12129	0.13888	-0.17304	-0.16817
B1351	T	430	P	T430P	6.44044	-2.84414	12	2	5.16088	7.71999	6.60628	-3.3951	18	2	6.52189	6.69067	-4.05294	-1.63534	-3.39961	-3.39058
B1351	T	430	Q	T430Q	9.24953	-0.03505	14	2	9.22375	9.27531	9.78334	-0.21804	14	2	9.67983	9.88686	0.00993	-0.08002	-0.24167	-0.19439
B1351	T	430	R	T430R	9.25496	-0.02961	13	2	9.19404	9.31588	9.97203	-0.02935	13	2	9.84852	10.09554	-0.01978	-0.03945	-0.07298	0.01429
B1351	T	430	S	T430S	9.03156	-0.25302	6	2	8.96984	9.09328	9.56877	-0.43261	7	2	9.49099	9.64654	-0.24398	-0.26205	-0.43051	-0.43471
B1351	T	430	T	T430T	9.28458	0	17783	2	9.21382	9.35533	10.00138	0	17655	2	9.9215	10.08125	0	0	0	0
B1351	T	430	V	T430V	9.27858	-0.006	14	2	9.20372	9.35344	9.9152	-0.08618	13	2	9.72505	10.10535	-0.0101	-0.00189	-0.19645	0.0241
B1351	T	430	W	T430W	9.19118	-0.0934	9	2	8.96525	9.41711	9.79808	-0.2033	8	2	9.64411	9.95204	-0.24857	0.06178	-0.27739	-0.12921
[truncated: 2,021 more rows]
