# Supplementary material for: A SARS-CoV-2 variant elicits an antibody response with a shifted immunodominance hierarchy
Source: bioRxiv. 2021 Oct 13:2021.10.12.464114. Preprint. [Version 1] doi: 10.1101/2021.10.12.464114 (PMC8528074; doi:10.1101/2021.10.12.464114)
Supplement: Supplement 3 — Data file S3. Plasma-escape scores for B.1.351 plasmas against the B.1.351 RBD deep mutational scanning library [file media-3.csv]

condition	site	wildtype	mutation	mut_escape	site_total_escape	site_max_escape
K007	331	N	A	0.0003033	0.03074	0.01674
K007	331	N	C	0.0002399	0.03074	0.01674
K007	331	N	D	0.0004047	0.03074	0.01674
K007	331	N	E	0.0002185	0.03074	0.01674
K007	331	N	F	0.0003747	0.03074	0.01674
K007	331	N	G	0.000297	0.03074	0.01674
K007	331	N	H	0.01674	0.03074	0.01674
K007	331	N	I	0.0003229	0.03074	0.01674
K007	331	N	K	9.75E-05	0.03074	0.01674
K007	331	N	L	0.0005101	0.03074	0.01674
K007	331	N	M	0.0002039	0.03074	0.01674
K007	331	N	P	0.000227	0.03074	0.01674
K007	331	N	Q	0.0005645	0.03074	0.01674
K007	331	N	R	0.007897	0.03074	0.01674
K007	331	N	S	0.001209	0.03074	0.01674
K007	331	N	T	0.0003208	0.03074	0.01674
K007	331	N	V	0.0001393	0.03074	0.01674
K007	331	N	Y	0.0006657	0.03074	0.01674
K007	332	I	A	0.0003091	0.02475	0.006564
K007	332	I	C	0.000803	0.02475	0.006564
K007	332	I	D	0.002184	0.02475	0.006564
K007	332	I	E	0.001138	0.02475	0.006564
K007	332	I	F	0.00021	0.02475	0.006564
K007	332	I	G	0.0002889	0.02475	0.006564
K007	332	I	H	0.002288	0.02475	0.006564
K007	332	I	K	0.0004656	0.02475	0.006564
K007	332	I	L	0.0005444	0.02475	0.006564
K007	332	I	M	0.0001286	0.02475	0.006564
K007	332	I	N	0.0002799	0.02475	0.006564
K007	332	I	P	0.0002644	0.02475	0.006564
K007	332	I	Q	0.0002844	0.02475	0.006564
K007	332	I	R	0.006564	0.02475	0.006564
K007	332	I	S	0.004233	0.02475	0.006564
K007	332	I	T	0.0005177	0.02475	0.006564
K007	332	I	V	0.0005253	0.02475	0.006564
K007	332	I	W	0.001671	0.02475	0.006564
K007	332	I	Y	0.002051	0.02475	0.006564
K007	333	T	A	0.0002649	0.02766	0.009547
K007	333	T	C	0.0002534	0.02766	0.009547
K007	333	T	D	0.004074	0.02766	0.009547
K007	333	T	E	0.0004988	0.02766	0.009547
K007	333	T	F	0.0001927	0.02766	0.009547
K007	333	T	G	0.0001953	0.02766	0.009547
K007	333	T	H	0.0002451	0.02766	0.009547
K007	333	T	I	0.0008141	0.02766	0.009547
K007	333	T	K	0.0002289	0.02766	0.009547
K007	333	T	L	0.0002121	0.02766	0.009547
K007	333	T	M	0.002476	0.02766	0.009547
K007	333	T	N	0.002743	0.02766	0.009547
K007	333	T	P	0.0004966	0.02766	0.009547
K007	333	T	Q	0.009547	0.02766	0.009547
K007	333	T	R	0.0003525	0.02766	0.009547
K007	333	T	S	0.0003995	0.02766	0.009547
K007	333	T	V	0.0001352	0.02766	0.009547
K007	333	T	W	0.0002268	0.02766	0.009547
K007	333	T	Y	0.004302	0.02766	0.009547
K007	334	N	A	0.0002735	0.02172	0.01426
K007	334	N	C	0.01426	0.02172	0.01426
K007	334	N	E	0.0004733	0.02172	0.01426
K007	334	N	G	0.0002338	0.02172	0.01426
K007	334	N	H	0.0001771	0.02172	0.01426
K007	334	N	I	0.0008673	0.02172	0.01426
K007	334	N	K	0.0001249	0.02172	0.01426
K007	334	N	L	0.0001961	0.02172	0.01426
K007	334	N	M	0.002224	0.02172	0.01426
K007	334	N	P	0.0002628	0.02172	0.01426
K007	334	N	Q	0.0001552	0.02172	0.01426
K007	334	N	R	0.001379	0.02172	0.01426
K007	334	N	S	0.0002676	0.02172	0.01426
K007	334	N	T	0.0001998	0.02172	0.01426
K007	334	N	V	0.0003854	0.02172	0.01426
K007	334	N	Y	0.0002434	0.02172	0.01426
K007	335	L	A	0.0002362	0.01899	0.007325
K007	335	L	C	0.0001871	0.01899	0.007325
K007	335	L	D	0.0001776	0.01899	0.007325
K007	335	L	E	0.001065	0.01899	0.007325
K007	335	L	F	0.001072	0.01899	0.007325
K007	335	L	G	0.007325	0.01899	0.007325
K007	335	L	H	0.00031	0.01899	0.007325
K007	335	L	I	0.003784	0.01899	0.007325
K007	335	L	K	0.000997	0.01899	0.007325
K007	335	L	M	0.0001836	0.01899	0.007325
K007	335	L	N	0.0001676	0.01899	0.007325
K007	335	L	P	0.000361	0.01899	0.007325
K007	335	L	Q	0.0001608	0.01899	0.007325
K007	335	L	R	0.0002423	0.01899	0.007325
K007	335	L	S	0.0003086	0.01899	0.007325
K007	335	L	T	0.0003319	0.01899	0.007325
K007	335	L	V	0.001041	0.01899	0.007325
K007	335	L	W	0.0006044	0.01899	0.007325
K007	335	L	Y	0.0004385	0.01899	0.007325
K007	337	P	A	0.003031	0.03494	0.008175
K007	337	P	C	0.0001455	0.03494	0.008175
K007	337	P	D	0.00732	0.03494	0.008175
K007	337	P	E	0.0002493	0.03494	0.008175
K007	337	P	G	0.008175	0.03494	0.008175
K007	337	P	H	0.002443	0.03494	0.008175
K007	337	P	K	0.002552	0.03494	0.008175
K007	337	P	L	0.0004334	0.03494	0.008175
K007	337	P	M	0.0005993	0.03494	0.008175
K007	337	P	N	0.0009136	0.03494	0.008175
K007	337	P	Q	0.000194	0.03494	0.008175
K007	337	P	R	0.003507	0.03494	0.008175
K007	337	P	S	0.004528	0.03494	0.008175
K007	337	P	T	0.0005105	0.03494	0.008175
K007	337	P	Y	0.0003387	0.03494	0.008175
K007	338	F	I	0.000187	0.002156	0.0009228
K007	338	F	L	0.000415	0.002156	0.0009228
K007	338	F	M	0.0009228	0.002156	0.0009228
K007	338	F	W	0.0004307	0.002156	0.0009228
K007	338	F	Y	0.0002007	0.002156	0.0009228
K007	339	G	A	0.0002053	0.009841	0.003896
K007	339	G	C	0.0006032	0.009841	0.003896
K007	339	G	D	0.0003078	0.009841	0.003896
K007	339	G	E	0.0002554	0.009841	0.003896
K007	339	G	F	0.0001981	0.009841	0.003896
K007	339	G	H	0.0001635	0.009841	0.003896
K007	339	G	I	0.0003403	0.009841	0.003896
K007	339	G	K	0.0002501	0.009841	0.003896
K007	339	G	L	0.003896	0.009841	0.003896
K007	339	G	M	0.0004085	0.009841	0.003896
K007	339	G	N	0.0004332	0.009841	0.003896
K007	339	G	P	0.0002501	0.009841	0.003896
K007	339	G	Q	0.0003144	0.009841	0.003896
K007	339	G	R	0.0002315	0.009841	0.003896
K007	339	G	S	0.0002664	0.009841	0.003896
K007	339	G	T	0.0002694	0.009841	0.003896
K007	339	G	V	0.0008996	0.009841	0.003896
K007	339	G	W	0.0002408	0.009841	0.003896
K007	339	G	Y	0.0003064	0.009841	0.003896
K007	340	E	A	0.0003645	0.03878	0.02415
K007	340	E	D	0.0004853	0.03878	0.02415
K007	340	E	G	0.001855	0.03878	0.02415
K007	340	E	H	0.00107	0.03878	0.02415
K007	340	E	I	0.0002655	0.03878	0.02415
K007	340	E	K	0.0006003	0.03878	0.02415
K007	340	E	L	0.0006396	0.03878	0.02415
K007	340	E	M	0.001692	0.03878	0.02415
K007	340	E	N	0.001545	0.03878	0.02415
K007	340	E	P	0.0003475	0.03878	0.02415
K007	340	E	Q	0.0004449	0.03878	0.02415
K007	340	E	R	0.02415	0.03878	0.02415
K007	340	E	S	0.001917	0.03878	0.02415
K007	340	E	T	0.003155	0.03878	0.02415
K007	340	E	V	0.0002551	0.03878	0.02415
K007	341	V	I	0.0002061	0.002617	0.001894
K007	341	V	L	0.0005169	0.002617	0.001894
K007	341	V	M	0.001894	0.002617	0.001894
K007	342	F	I	0.0003997	0.001827	0.001146
K007	342	F	L	0.001146	0.001827	0.001146
K007	342	F	M	0.0002815	0.001827	0.001146
K007	344	A	E	0.0004447	0.06043	0.03948
K007	344	A	I	0.01492	0.06043	0.03948
K007	344	A	K	0.0001812	0.06043	0.03948
K007	344	A	M	0.0004309	0.06043	0.03948
K007	344	A	N	0.03948	0.06043	0.03948
K007	344	A	Q	0.0002458	0.06043	0.03948
K007	344	A	R	0.0005751	0.06043	0.03948
K007	344	A	S	0.0006154	0.06043	0.03948
K007	344	A	T	0.003536	0.06043	0.03948
K007	345	T	A	0.001009	0.007216	0.002049
K007	345	T	D	0.0007686	0.007216	0.002049
K007	345	T	E	0.000305	0.007216	0.002049
K007	345	T	K	0.001339	0.007216	0.002049
K007	345	T	P	0.002049	0.007216	0.002049
K007	345	T	Q	0.00108	0.007216	0.002049
K007	345	T	R	0.0004379	0.007216	0.002049
K007	345	T	S	0.0002285	0.007216	0.002049
K007	346	R	A	0.0006633	0.03978	0.009573
K007	346	R	C	0.0007754	0.03978	0.009573
K007	346	R	D	0.0001805	0.03978	0.009573
K007	346	R	E	0.0002723	0.03978	0.009573
K007	346	R	F	0.009573	0.03978	0.009573
K007	346	R	G	0.006739	0.03978	0.009573
K007	346	R	H	0.003073	0.03978	0.009573
K007	346	R	I	0.003429	0.03978	0.009573
K007	346	R	K	0.001139	0.03978	0.009573
K007	346	R	L	0.0006352	0.03978	0.009573
K007	346	R	M	0.002158	0.03978	0.009573
K007	346	R	N	0.0009888	0.03978	0.009573
K007	346	R	Q	0.001435	0.03978	0.009573
K007	346	R	S	0.002642	0.03978	0.009573
K007	346	R	T	0.003743	0.03978	0.009573
K007	346	R	V	0.0004859	0.03978	0.009573
K007	346	R	W	0.0003011	0.03978	0.009573
K007	346	R	Y	0.001547	0.03978	0.009573
K007	347	F	W	0.0002671	0.0002671	0.0002671
K007	348	A	D	0.0004064	0.00764	0.003236
K007	348	A	E	0.003236	0.00764	0.003236
K007	348	A	F	0.001557	0.00764	0.003236
K007	348	A	G	0.000225	0.00764	0.003236
K007	348	A	H	0.0003976	0.00764	0.003236
K007	348	A	K	0.0008577	0.00764	0.003236
K007	348	A	N	0.0002028	0.00764	0.003236
K007	348	A	P	0.0002188	0.00764	0.003236
K007	348	A	Q	0.0002009	0.00764	0.003236
K007	348	A	S	0.0003382	0.00764	0.003236
K007	349	S	N	0.001516	0.002382	0.001516
K007	349	S	P	0.0008663	0.002382	0.001516
K007	350	V	P	0.0002038	0.0002038	0.0002038
K007	351	Y	F	0.001456	0.002971	0.001456
K007	351	Y	H	0.0006165	0.002971	0.001456
K007	351	Y	W	0.0008988	0.002971	0.001456
K007	352	A	C	0.0003809	0.009374	0.003439
K007	352	A	D	0.0028	0.009374	0.003439
K007	352	A	E	0.0002142	0.009374	0.003439
K007	352	A	H	0.000291	0.009374	0.003439
K007	352	A	K	0.003439	0.009374	0.003439
K007	352	A	M	0.0004397	0.009374	0.003439
K007	352	A	N	0.0006869	0.009374	0.003439
K007	352	A	Q	0.000612	0.009374	0.003439
K007	352	A	S	0.0003201	0.009374	0.003439
K007	352	A	Y	0.0001904	0.009374	0.003439
K007	354	N	A	0.001121	0.007019	0.001283
K007	354	N	C	0.0008633	0.007019	0.001283
K007	354	N	D	0.0002252	0.007019	0.001283
K007	354	N	E	0.001283	0.007019	0.001283
K007	354	N	G	0.0004065	0.007019	0.001283
K007	354	N	H	0.0003114	0.007019	0.001283
K007	354	N	K	0.0001748	0.007019	0.001283
K007	354	N	M	0.0001631	0.007019	0.001283
K007	354	N	Q	0.0001772	0.007019	0.001283
K007	354	N	R	0.0007592	0.007019	0.001283
K007	354	N	S	0.0002937	0.007019	0.001283
K007	354	N	T	0.0007877	0.007019	0.001283
K007	354	N	V	0.0004524	0.007019	0.001283
K007	356	K	A	0.0002782	0.007838	0.001894
K007	356	K	E	0.0004566	0.007838	0.001894
K007	356	K	L	0.0003017	0.007838	0.001894
K007	356	K	M	0.001601	0.007838	0.001894
K007	356	K	Q	0.00134	0.007838	0.001894
K007	356	K	R	0.0004381	0.007838	0.001894
K007	356	K	S	0.0004861	0.007838	0.001894
K007	356	K	T	0.001042	0.007838	0.001894
K007	356	K	V	0.001894	0.007838	0.001894
K007	357	R	A	0.0002357	0.02029	0.005381
K007	357	R	C	0.0005868	0.02029	0.005381
K007	357	R	D	0.0002849	0.02029	0.005381
K007	357	R	E	0.001015	0.02029	0.005381
K007	357	R	F	0.001938	0.02029	0.005381
K007	357	R	H	0.003797	0.02029	0.005381
K007	357	R	I	0.005381	0.02029	0.005381
K007	357	R	K	0.0002241	0.02029	0.005381
K007	357	R	L	0.0002612	0.02029	0.005381
K007	357	R	M	0.0004457	0.02029	0.005381
K007	357	R	N	0.001227	0.02029	0.005381
K007	357	R	P	0.0002351	0.02029	0.005381
K007	357	R	Q	0.0001706	0.02029	0.005381
K007	357	R	S	0.003076	0.02029	0.005381
K007	357	R	T	0.0002816	0.02029	0.005381
K007	357	R	V	0.0004674	0.02029	0.005381
K007	357	R	W	0.0002561	0.02029	0.005381
K007	357	R	Y	0.000406	0.02029	0.005381
K007	358	I	C	0.009266	0.02363	0.009266
K007	358	I	F	0.003636	0.02363	0.009266
K007	358	I	L	0.0002151	0.02363	0.009266
K007	358	I	M	0.0001762	0.02363	0.009266
K007	358	I	V	0.0005393	0.02363	0.009266
K007	358	I	W	0.007912	0.02363	0.009266
K007	358	I	Y	0.001886	0.02363	0.009266
K007	359	S	A	0.0002955	0.01693	0.005554
K007	359	S	C	0.00112	0.01693	0.005554
K007	359	S	D	0.0002334	0.01693	0.005554
K007	359	S	E	0.004402	0.01693	0.005554
K007	359	S	F	0.0001523	0.01693	0.005554
K007	359	S	I	0.0003205	0.01693	0.005554
K007	359	S	K	0.005554	0.01693	0.005554
K007	359	S	M	0.0003271	0.01693	0.005554
K007	359	S	N	0.0003178	0.01693	0.005554
K007	359	S	P	0.0005929	0.01693	0.005554
K007	359	S	Q	0.0009802	0.01693	0.005554
K007	359	S	R	0.001048	0.01693	0.005554
K007	359	S	T	0.000256	0.01693	0.005554
K007	359	S	V	0.0009974	0.01693	0.005554
K007	359	S	W	0.0003291	0.01693	0.005554
K007	360	N	A	0.0001845	0.04732	0.01294
K007	360	N	C	0.001071	0.04732	0.01294
K007	360	N	D	0.0006374	0.04732	0.01294
K007	360	N	E	0.004562	0.04732	0.01294
K007	360	N	F	0.001114	0.04732	0.01294
K007	360	N	G	0.0002319	0.04732	0.01294
K007	360	N	H	0.0002281	0.04732	0.01294
K007	360	N	K	0.01294	0.04732	0.01294
K007	360	N	L	0.006278	0.04732	0.01294
K007	360	N	M	0.005521	0.04732	0.01294
K007	360	N	P	0.003605	0.04732	0.01294
K007	360	N	Q	0.000559	0.04732	0.01294
K007	360	N	R	0.0002063	0.04732	0.01294
K007	360	N	S	0.001615	0.04732	0.01294
K007	360	N	T	0.004195	0.04732	0.01294
K007	360	N	W	0.003988	0.04732	0.01294
K007	360	N	Y	0.000389	0.04732	0.01294
K007	362	V	A	0.000843	0.02811	0.00755
K007	362	V	C	0.002537	0.02811	0.00755
K007	362	V	D	0.0005124	0.02811	0.00755
K007	362	V	E	0.0002708	0.02811	0.00755
K007	362	V	F	0.000324	0.02811	0.00755
K007	362	V	G	0.004412	0.02811	0.00755
K007	362	V	H	0.001549	0.02811	0.00755
K007	362	V	I	0.0005406	0.02811	0.00755
K007	362	V	K	0.001536	0.02811	0.00755
K007	362	V	L	0.001024	0.02811	0.00755
K007	362	V	M	0.00755	0.02811	0.00755
K007	362	V	N	0.0005512	0.02811	0.00755
K007	362	V	Q	0.0002595	0.02811	0.00755
K007	362	V	R	0.002556	0.02811	0.00755
K007	362	V	S	0.000449	0.02811	0.00755
K007	362	V	T	0.00127	0.02811	0.00755
K007	362	V	W	0.001134	0.02811	0.00755
K007	362	V	Y	0.0007906	0.02811	0.00755
K007	363	A	C	0.0004508	0.003275	0.001072
K007	363	A	F	0.000219	0.003275	0.001072
K007	363	A	G	0.0002109	0.003275	0.001072
K007	363	A	H	0.0001207	0.003275	0.001072
K007	363	A	L	0.001072	0.003275	0.001072
K007	363	A	P	0.0005247	0.003275	0.001072
K007	363	A	Q	0.0002318	0.003275	0.001072
K007	363	A	S	0.0001331	0.003275	0.001072
K007	363	A	W	0.0001241	0.003275	0.001072
K007	363	A	Y	0.0001877	0.003275	0.001072
K007	364	D	E	0.0004761	0.0004761	0.0004761
K007	365	Y	A	0.01107	0.03937	0.01107
K007	365	Y	F	0.000402	0.03937	0.01107
K007	365	Y	G	0.00985	0.03937	0.01107
K007	365	Y	I	0.0002576	0.03937	0.01107
K007	365	Y	L	0.0006099	0.03937	0.01107
K007	365	Y	M	0.0004745	0.03937	0.01107
K007	365	Y	P	0.01057	0.03937	0.01107
K007	365	Y	T	0.004688	0.03937	0.01107
K007	365	Y	V	0.001261	0.03937	0.01107
K007	365	Y	W	0.0001864	0.03937	0.01107
K007	366	S	A	0.0002282	0.01515	0.005301
K007	366	S	D	0.001224	0.01515	0.005301
K007	366	S	E	0.005301	0.01515	0.005301
K007	366	S	F	0.001563	0.01515	0.005301
K007	366	S	G	0.000245	0.01515	0.005301
K007	366	S	H	0.000195	0.01515	0.005301
K007	366	S	I	0.0002582	0.01515	0.005301
K007	366	S	K	0.0004701	0.01515	0.005301
K007	366	S	L	0.001204	0.01515	0.005301
K007	366	S	M	0.0002765	0.01515	0.005301
K007	366	S	N	0.0002003	0.01515	0.005301
K007	366	S	P	0.0002697	0.01515	0.005301
K007	366	S	Q	0.0004034	0.01515	0.005301
K007	366	S	R	0.0002986	0.01515	0.005301
K007	366	S	T	0.0003194	0.01515	0.005301
K007	366	S	V	0.001913	0.01515	0.005301
K007	366	S	W	0.0007764	0.01515	0.005301
K007	367	V	A	0.0002713	0.01404	0.002418
K007	367	V	C	0.001835	0.01404	0.002418
K007	367	V	D	0.0003817	0.01404	0.002418
K007	367	V	E	0.0005957	0.01404	0.002418
K007	367	V	F	0.0004595	0.01404	0.002418
K007	367	V	G	0.0001987	0.01404	0.002418
K007	367	V	H	0.00075	0.01404	0.002418
K007	367	V	I	0.00134	0.01404	0.002418
K007	367	V	K	0.0009722	0.01404	0.002418
K007	367	V	L	0.001975	0.01404	0.002418
K007	367	V	M	0.0003199	0.01404	0.002418
K007	367	V	N	0.000576	0.01404	0.002418
K007	367	V	P	0.0009113	0.01404	0.002418
K007	367	V	Q	0.0001855	0.01404	0.002418
K007	367	V	R	0.002418	0.01404	0.002418
K007	367	V	S	0.0002573	0.01404	0.002418
K007	367	V	T	0.0002708	0.01404	0.002418
K007	367	V	W	0.0001318	0.01404	0.002418
K007	367	V	Y	0.0001924	0.01404	0.002418
K007	368	L	F	0.001448	0.00272	0.001448
K007	368	L	I	0.0002538	0.00272	0.001448
K007	368	L	M	0.0002942	0.00272	0.001448
K007	368	L	W	0.0003099	0.00272	0.001448
K007	368	L	Y	0.0004141	0.00272	0.001448
K007	369	Y	A	0.0001815	0.01087	0.003129
K007	369	Y	C	0.0002385	0.01087	0.003129
K007	369	Y	D	0.0006014	0.01087	0.003129
K007	369	Y	E	0.0002581	0.01087	0.003129
K007	369	Y	F	0.0003613	0.01087	0.003129
K007	369	Y	G	0.0004052	0.01087	0.003129
K007	369	Y	H	0.0001822	0.01087	0.003129
K007	369	Y	I	0.0002431	0.01087	0.003129
K007	369	Y	K	0.000397	0.01087	0.003129
K007	369	Y	L	0.000227	0.01087	0.003129
K007	369	Y	M	0.0003448	0.01087	0.003129
K007	369	Y	N	0.0003758	0.01087	0.003129
K007	369	Y	P	0.001062	0.01087	0.003129
K007	369	Y	Q	0.0002842	0.01087	0.003129
K007	369	Y	R	0.000943	0.01087	0.003129
K007	369	Y	S	0.003129	0.01087	0.003129
K007	369	Y	T	0.0006787	0.01087	0.003129
K007	369	Y	V	0.0007244	0.01087	0.003129
K007	369	Y	W	0.0002306	0.01087	0.003129
K007	370	N	A	0.00222	0.01617	0.006107
K007	370	N	D	0.0003977	0.01617	0.006107
K007	370	N	E	0.0002957	0.01617	0.006107
K007	370	N	F	0.000216	0.01617	0.006107
K007	370	N	G	0.0003923	0.01617	0.006107
K007	370	N	H	0.0003008	0.01617	0.006107
K007	370	N	K	0.0002706	0.01617	0.006107
K007	370	N	L	0.0004193	0.01617	0.006107
K007	370	N	M	0.000248	0.01617	0.006107
K007	370	N	P	0.001599	0.01617	0.006107
K007	370	N	Q	0.0002222	0.01617	0.006107
K007	370	N	R	0.0002501	0.01617	0.006107
K007	370	N	S	0.0002295	0.01617	0.006107
K007	370	N	T	0.002187	0.01617	0.006107
K007	370	N	W	0.000815	0.01617	0.006107
K007	370	N	Y	0.006107	0.01617	0.006107
K007	371	S	A	0.0003258	0.01553	0.006378
K007	371	S	C	0.0002973	0.01553	0.006378
K007	371	S	D	0.0009654	0.01553	0.006378
K007	371	S	E	0.0002078	0.01553	0.006378
K007	371	S	F	0.0007909	0.01553	0.006378
K007	371	S	G	0.000737	0.01553	0.006378
K007	371	S	H	0.0004054	0.01553	0.006378
K007	371	S	I	0.0007107	0.01553	0.006378
K007	371	S	L	0.0003362	0.01553	0.006378
K007	371	S	M	0.0001473	0.01553	0.006378
K007	371	S	N	0.0007431	0.01553	0.006378
K007	371	S	P	0.0007398	0.01553	0.006378
K007	371	S	Q	0.0001467	0.01553	0.006378
K007	371	S	R	0.0002451	0.01553	0.006378
K007	371	S	T	0.001745	0.01553	0.006378
K007	371	S	V	0.0002578	0.01553	0.006378
K007	371	S	W	0.0003534	0.01553	0.006378
K007	371	S	Y	0.006378	0.01553	0.006378
K007	372	A	C	0.0002421	0.01017	0.003698
K007	372	A	D	0.0002585	0.01017	0.003698
K007	372	A	G	0.0001846	0.01017	0.003698
K007	372	A	H	0.0001626	0.01017	0.003698
K007	372	A	I	0.001028	0.01017	0.003698
K007	372	A	L	0.0002946	0.01017	0.003698
K007	372	A	M	0.0001571	0.01017	0.003698
K007	372	A	P	0.0002049	0.01017	0.003698
K007	372	A	R	0.0002838	0.01017	0.003698
K007	372	A	T	0.0003119	0.01017	0.003698
K007	372	A	V	0.003698	0.01017	0.003698
K007	372	A	W	0.003163	0.01017	0.003698
K007	372	A	Y	0.0001862	0.01017	0.003698
K007	373	S	A	0.001155	0.02088	0.005759
K007	373	S	C	0.0002695	0.02088	0.005759
K007	373	S	D	0.005038	0.02088	0.005759
K007	373	S	E	0.0002935	0.02088	0.005759
K007	373	S	F	0.0001465	0.02088	0.005759
K007	373	S	G	0.0003697	0.02088	0.005759
K007	373	S	H	0.0003203	0.02088	0.005759
K007	373	S	I	0.001138	0.02088	0.005759
K007	373	S	K	0.005759	0.02088	0.005759
K007	373	S	L	0.0007178	0.02088	0.005759
K007	373	S	M	0.0003077	0.02088	0.005759
K007	373	S	N	0.002668	0.02088	0.005759
K007	373	S	P	0.0007055	0.02088	0.005759
K007	373	S	Q	0.0003637	0.02088	0.005759
K007	373	S	R	0.0003043	0.02088	0.005759
K007	373	S	T	0.0004473	0.02088	0.005759
K007	373	S	V	0.0003832	0.02088	0.005759
K007	373	S	W	0.0002572	0.02088	0.005759
K007	373	S	Y	0.000234	0.02088	0.005759
K007	374	F	A	0.001839	0.01603	0.005501
K007	374	F	D	0.0008566	0.01603	0.005501
K007	374	F	G	0.0003054	0.01603	0.005501
K007	374	F	H	0.0005664	0.01603	0.005501
K007	374	F	I	0.0003619	0.01603	0.005501
K007	374	F	L	0.0002604	0.01603	0.005501
K007	374	F	M	0.0004374	0.01603	0.005501
K007	374	F	N	0.004465	0.01603	0.005501
K007	374	F	P	0.005501	0.01603	0.005501
K007	374	F	T	0.0006101	0.01603	0.005501
K007	374	F	W	0.0005866	0.01603	0.005501
K007	374	F	Y	0.0002383	0.01603	0.005501
K007	375	S	A	0.0002459	0.007757	0.004188
K007	375	S	D	0.0002491	0.007757	0.004188
K007	375	S	E	0.0003954	0.007757	0.004188
K007	375	S	G	0.004188	0.007757	0.004188
K007	375	S	H	0.0002667	0.007757	0.004188
K007	375	S	N	0.0007888	0.007757	0.004188
K007	375	S	Q	0.001458	0.007757	0.004188
K007	375	S	T	0.0001658	0.007757	0.004188
K007	376	T	A	0.001424	0.0156	0.004385
K007	376	T	C	0.0003034	0.0156	0.004385
K007	376	T	D	0.0005849	0.0156	0.004385
K007	376	T	E	0.0002292	0.0156	0.004385
K007	376	T	F	0.0005824	0.0156	0.004385
K007	376	T	H	0.0004875	0.0156	0.004385
K007	376	T	I	0.0006534	0.0156	0.004385
K007	376	T	K	0.0005975	0.0156	0.004385
K007	376	T	L	0.004385	0.0156	0.004385
K007	376	T	M	0.001822	0.0156	0.004385
K007	376	T	N	0.0006138	0.0156	0.004385
K007	376	T	Q	0.0005614	0.0156	0.004385
K007	376	T	R	0.0009009	0.0156	0.004385
K007	376	T	S	0.001275	0.0156	0.004385
K007	376	T	V	0.0002403	0.0156	0.004385
K007	376	T	W	0.000729	0.0156	0.004385
K007	376	T	Y	0.0002121	0.0156	0.004385
K007	377	F	I	0.0006819	0.009614	0.007741
K007	377	F	L	0.0006509	0.009614	0.007741
K007	377	F	M	0.000228	0.009614	0.007741
K007	377	F	V	0.0003123	0.009614	0.007741
K007	377	F	W	0.007741	0.009614	0.007741
K007	378	K	A	0.0002583	0.03335	0.01772
K007	378	K	C	0.0005924	0.03335	0.01772
K007	378	K	D	0.000738	0.03335	0.01772
K007	378	K	E	0.001857	0.03335	0.01772
K007	378	K	H	0.01772	0.03335	0.01772
K007	378	K	I	0.0009723	0.03335	0.01772
K007	378	K	L	0.0003699	0.03335	0.01772
K007	378	K	M	0.000928	0.03335	0.01772
K007	378	K	N	0.0003077	0.03335	0.01772
K007	378	K	Q	0.0001845	0.03335	0.01772
K007	378	K	R	0.003376	0.03335	0.01772
K007	378	K	S	0.005615	0.03335	0.01772
K007	378	K	T	0.0002021	0.03335	0.01772
K007	378	K	V	0.0002303	0.03335	0.01772
K007	380	Y	F	0.0003149	0.0005086	0.0003149
K007	380	Y	W	0.0001937	0.0005086	0.0003149
K007	381	G	H	0.00444	0.01121	0.00444
K007	381	G	K	0.0006702	0.01121	0.00444
K007	381	G	N	0.002673	0.01121	0.00444
K007	381	G	Q	0.0008524	0.01121	0.00444
K007	381	G	R	0.0006896	0.01121	0.00444
K007	381	G	S	0.001882	0.01121	0.00444
K007	382	V	C	0.0002435	0.01128	0.004356
K007	382	V	F	0.0001908	0.01128	0.004356
K007	382	V	I	0.0003834	0.01128	0.004356
K007	382	V	L	0.0003628	0.01128	0.004356
K007	382	V	M	0.004356	0.01128	0.004356
K007	382	V	T	0.001477	0.01128	0.004356
K007	382	V	W	0.001298	0.01128	0.004356
K007	382	V	Y	0.002964	0.01128	0.004356
K007	383	S	A	0.000704	0.02154	0.005526
K007	383	S	C	0.0005429	0.02154	0.005526
K007	383	S	D	0.001855	0.02154	0.005526
K007	383	S	E	0.0002355	0.02154	0.005526
K007	383	S	F	0.001737	0.02154	0.005526
K007	383	S	G	0.0002825	0.02154	0.005526
K007	383	S	H	0.0004314	0.02154	0.005526
K007	383	S	I	0.001227	0.02154	0.005526
K007	383	S	K	0.0004105	0.02154	0.005526
K007	383	S	L	0.0007934	0.02154	0.005526
K007	383	S	M	0.0003594	0.02154	0.005526
K007	383	S	N	0.001023	0.02154	0.005526
K007	383	S	P	0.0006738	0.02154	0.005526
K007	383	S	Q	0.001474	0.02154	0.005526
K007	383	S	R	0.005526	0.02154	0.005526
K007	383	S	T	0.0002165	0.02154	0.005526
K007	383	S	V	0.0002683	0.02154	0.005526
K007	383	S	W	0.00135	0.02154	0.005526
K007	383	S	Y	0.002435	0.02154	0.005526
K007	384	P	A	0.001042	0.01234	0.003565
K007	384	P	C	0.0007156	0.01234	0.003565
K007	384	P	D	0.0006576	0.01234	0.003565
K007	384	P	E	0.0004077	0.01234	0.003565
K007	384	P	F	0.0002251	0.01234	0.003565
K007	384	P	G	0.0009033	0.01234	0.003565
K007	384	P	H	0.0002535	0.01234	0.003565
K007	384	P	I	0.0005321	0.01234	0.003565
K007	384	P	K	0.0007674	0.01234	0.003565
K007	384	P	L	0.0005105	0.01234	0.003565
K007	384	P	M	0.0003206	0.01234	0.003565
K007	384	P	N	0.0002176	0.01234	0.003565
K007	384	P	Q	0.0001451	0.01234	0.003565
K007	384	P	R	0.0002173	0.01234	0.003565
K007	384	P	S	0.0005433	0.01234	0.003565
K007	384	P	T	0.000244	0.01234	0.003565
K007	384	P	V	0.003565	0.01234	0.003565
K007	384	P	W	0.0006336	0.01234	0.003565
K007	384	P	Y	0.0004359	0.01234	0.003565
K007	385	T	A	0.0006185	0.01375	0.002579
K007	385	T	C	0.0008838	0.01375	0.002579
K007	385	T	D	0.0001469	0.01375	0.002579
K007	385	T	E	0.0003709	0.01375	0.002579
K007	385	T	F	0.0002575	0.01375	0.002579
K007	385	T	G	0.0004163	0.01375	0.002579
K007	385	T	H	0.0003901	0.01375	0.002579
K007	385	T	I	0.0001864	0.01375	0.002579
K007	385	T	K	0.0006754	0.01375	0.002579
K007	385	T	L	0.002579	0.01375	0.002579
K007	385	T	M	0.0001694	0.01375	0.002579
K007	385	T	N	0.002432	0.01375	0.002579
K007	385	T	P	0.001705	0.01375	0.002579
K007	385	T	Q	0.001249	0.01375	0.002579
K007	385	T	R	0.0003009	0.01375	0.002579
K007	385	T	S	0.0001929	0.01375	0.002579
K007	385	T	V	0.0004116	0.01375	0.002579
K007	385	T	W	0.0002635	0.01375	0.002579
K007	385	T	Y	0.0004968	0.01375	0.002579
K007	386	K	A	0.0002675	0.01727	0.006335
K007	386	K	C	0.0003462	0.01727	0.006335
K007	386	K	D	0.0002536	0.01727	0.006335
K007	386	K	E	0.0001931	0.01727	0.006335
K007	386	K	F	0.001106	0.01727	0.006335
K007	386	K	G	0.001222	0.01727	0.006335
K007	386	K	H	0.0006889	0.01727	0.006335
K007	386	K	I	0.0002543	0.01727	0.006335
K007	386	K	L	0.003626	0.01727	0.006335
K007	386	K	M	0.0001647	0.01727	0.006335
K007	386	K	N	0.006335	0.01727	0.006335
K007	386	K	Q	0.0002345	0.01727	0.006335
K007	386	K	R	0.0007081	0.01727	0.006335
K007	386	K	S	0.0005445	0.01727	0.006335
K007	386	K	T	0.0007642	0.01727	0.006335
K007	386	K	V	0.0003848	0.01727	0.006335
K007	386	K	Y	0.0001817	0.01727	0.006335
K007	387	L	F	0.004428	0.007343	0.004428
K007	387	L	I	0.0003134	0.007343	0.004428
K007	387	L	M	0.0002589	0.007343	0.004428
K007	387	L	W	0.002342	0.007343	0.004428
K007	388	N	A	0.0003451	0.01926	0.005616
K007	388	N	C	0.001414	0.01926	0.005616
K007	388	N	D	0.0005693	0.01926	0.005616
K007	388	N	E	0.000238	0.01926	0.005616
K007	388	N	F	0.001049	0.01926	0.005616
K007	388	N	G	0.005616	0.01926	0.005616
K007	388	N	H	0.0004072	0.01926	0.005616
K007	388	N	I	0.0008239	0.01926	0.005616
K007	388	N	K	0.0002528	0.01926	0.005616
K007	388	N	L	0.0006831	0.01926	0.005616
K007	388	N	M	0.0003457	0.01926	0.005616
K007	388	N	P	0.0002702	0.01926	0.005616
K007	388	N	Q	0.0001845	0.01926	0.005616
K007	388	N	R	0.001286	0.01926	0.005616
K007	388	N	S	0.0003458	0.01926	0.005616
K007	388	N	T	0.0003177	0.01926	0.005616
K007	388	N	V	0.0004801	0.01926	0.005616
K007	388	N	Y	0.004635	0.01926	0.005616
K007	389	D	A	0.00646	0.02277	0.00646
K007	389	D	C	0.0005265	0.02277	0.00646
K007	389	D	E	0.001788	0.02277	0.00646
K007	389	D	F	0.002413	0.02277	0.00646
K007	389	D	G	0.0004278	0.02277	0.00646
K007	389	D	H	0.0007137	0.02277	0.00646
K007	389	D	K	0.0001953	0.02277	0.00646
K007	389	D	L	0.0003945	0.02277	0.00646
K007	389	D	M	0.0006088	0.02277	0.00646
K007	389	D	N	0.0006038	0.02277	0.00646
K007	389	D	Q	0.001062	0.02277	0.00646
K007	389	D	R	0.0002457	0.02277	0.00646
K007	389	D	S	0.00125	0.02277	0.00646
K007	389	D	T	0.00199	0.02277	0.00646
K007	389	D	W	0.0009067	0.02277	0.00646
K007	389	D	Y	0.003188	0.02277	0.00646
K007	390	L	A	0.00069	0.01662	0.002867
K007	390	L	C	0.0002826	0.01662	0.002867
K007	390	L	D	0.0007215	0.01662	0.002867
K007	390	L	E	0.0002645	0.01662	0.002867
K007	390	L	F	0.001323	0.01662	0.002867
K007	390	L	G	0.001466	0.01662	0.002867
K007	390	L	H	0.001508	0.01662	0.002867
K007	390	L	I	0.0006682	0.01662	0.002867
K007	390	L	K	0.0003653	0.01662	0.002867
K007	390	L	M	0.000994	0.01662	0.002867
K007	390	L	N	0.0002353	0.01662	0.002867
K007	390	L	Q	0.002867	0.01662	0.002867
K007	390	L	R	0.0006102	0.01662	0.002867
K007	390	L	S	0.001144	0.01662	0.002867
K007	390	L	T	0.0007041	0.01662	0.002867
K007	390	L	V	0.0004547	0.01662	0.002867
K007	390	L	W	0.001374	0.01662	0.002867
K007	390	L	Y	0.000947	0.01662	0.002867
K007	392	F	A	0.001123	0.01862	0.005716
K007	392	F	C	0.0002736	0.01862	0.005716
K007	392	F	D	0.001155	0.01862	0.005716
K007	392	F	G	0.001637	0.01862	0.005716
K007	392	F	H	0.0003672	0.01862	0.005716
K007	392	F	I	0.003002	0.01862	0.005716
K007	392	F	K	0.0008529	0.01862	0.005716
K007	392	F	L	0.0004841	0.01862	0.005716
K007	392	F	M	0.0001801	0.01862	0.005716
K007	392	F	N	0.0002123	0.01862	0.005716
K007	392	F	P	0.005716	0.01862	0.005716
K007	392	F	Q	0.001572	0.01862	0.005716
K007	392	F	S	0.0003158	0.01862	0.005716
K007	392	F	T	0.0002749	0.01862	0.005716
K007	392	F	V	0.0006491	0.01862	0.005716
K007	392	F	W	0.0005707	0.01862	0.005716
K007	392	F	Y	0.0002334	0.01862	0.005716
K007	393	T	A	0.0003902	0.01127	0.001781
K007	393	T	C	0.0006787	0.01127	0.001781
K007	393	T	D	0.0006999	0.01127	0.001781
K007	393	T	E	0.0002681	0.01127	0.001781
K007	393	T	F	0.001781	0.01127	0.001781
K007	393	T	G	0.0002064	0.01127	0.001781
K007	393	T	H	0.0003328	0.01127	0.001781
K007	393	T	I	0.0009016	0.01127	0.001781
K007	393	T	K	0.0003575	0.01127	0.001781
K007	393	T	L	0.0003148	0.01127	0.001781
K007	393	T	M	0.0008059	0.01127	0.001781
K007	393	T	N	0.0006068	0.01127	0.001781
K007	393	T	P	0.001695	0.01127	0.001781
K007	393	T	Q	0.0003662	0.01127	0.001781
K007	393	T	R	0.0004514	0.01127	0.001781
K007	393	T	S	0.0002369	0.01127	0.001781
K007	393	T	V	0.0009029	0.01127	0.001781
K007	393	T	Y	0.0002718	0.01127	0.001781
K007	394	N	A	0.001657	0.01987	0.005139
K007	394	N	C	0.0005512	0.01987	0.005139
K007	394	N	D	0.0005276	0.01987	0.005139
K007	394	N	E	0.0001396	0.01987	0.005139
K007	394	N	F	0.005139	0.01987	0.005139
K007	394	N	G	0.0003595	0.01987	0.005139
K007	394	N	H	0.001381	0.01987	0.005139
K007	394	N	I	0.0001903	0.01987	0.005139
K007	394	N	K	0.0002305	0.01987	0.005139
K007	394	N	L	0.0001539	0.01987	0.005139
K007	394	N	M	0.0002152	0.01987	0.005139
K007	394	N	P	0.0005869	0.01987	0.005139
K007	394	N	Q	0.002161	0.01987	0.005139
K007	394	N	R	0.0002187	0.01987	0.005139
K007	394	N	S	0.0002123	0.01987	0.005139
K007	394	N	T	0.003446	0.01987	0.005139
K007	394	N	V	0.0002863	0.01987	0.005139
K007	394	N	W	0.001131	0.01987	0.005139
K007	394	N	Y	0.001288	0.01987	0.005139
K007	395	V	A	0.0002419	0.02802	0.02389
K007	395	V	C	0.0003576	0.02802	0.02389
K007	395	V	F	0.02389	0.02802	0.02389
K007	395	V	G	0.001168	0.02802	0.02389
K007	395	V	I	0.000246	0.02802	0.02389
K007	395	V	L	0.0002071	0.02802	0.02389
K007	395	V	M	0.001915	0.02802	0.02389
K007	396	Y	C	0.001348	0.007831	0.002797
K007	396	Y	F	0.0005891	0.007831	0.002797
K007	396	Y	H	0.0003627	0.007831	0.002797
K007	396	Y	I	0.0004808	0.007831	0.002797
K007	396	Y	L	0.002797	0.007831	0.002797
K007	396	Y	M	0.0002102	0.007831	0.002797
K007	396	Y	N	0.000236	0.007831	0.002797
K007	396	Y	T	0.0006936	0.007831	0.002797
K007	396	Y	V	0.0008353	0.007831	0.002797
K007	396	Y	W	0.0002781	0.007831	0.002797
K007	397	A	C	0.001523	0.003147	0.001523
K007	397	A	I	0.0004216	0.003147	0.001523
K007	397	A	L	0.0004602	0.003147	0.001523
K007	397	A	M	0.0001936	0.003147	0.001523
K007	397	A	V	0.0005493	0.003147	0.001523
K007	399	S	T	0.001028	0.001028	0.001028
K007	402	I	C	0.000854	0.001733	0.000854
K007	402	I	L	0.0005899	0.001733	0.000854
K007	402	I	V	0.0002889	0.001733	0.000854
K007	403	R	A	0.005891	0.008545	0.005891
K007	403	R	K	0.0003659	0.008545	0.005891
K007	403	R	M	0.0002007	0.008545	0.005891
K007	403	R	Q	0.00186	0.008545	0.005891
K007	403	R	S	0.000227	0.008545	0.005891
K007	405	D	A	0.007994	0.0373	0.01305
K007	405	D	C	0.0003593	0.0373	0.01305
K007	405	D	E	0.0004158	0.0373	0.01305
K007	405	D	F	0.0003562	0.0373	0.01305
K007	405	D	G	0.000657	0.0373	0.01305
K007	405	D	H	0.001168	0.0373	0.01305
K007	405	D	I	0.0001795	0.0373	0.01305
K007	405	D	K	0.003392	0.0373	0.01305
K007	405	D	L	0.0002282	0.0373	0.01305
K007	405	D	M	0.002352	0.0373	0.01305
K007	405	D	N	0.003928	0.0373	0.01305
K007	405	D	Q	0.0002684	0.0373	0.01305
K007	405	D	R	0.0008105	0.0373	0.01305
K007	405	D	S	0.00161	0.0373	0.01305
K007	405	D	T	0.0002793	0.0373	0.01305
K007	405	D	V	0.0002533	0.0373	0.01305
K007	405	D	Y	0.01305	0.0373	0.01305
K007	406	E	D	0.001156	0.07773	0.07215
K007	406	E	H	0.001188	0.07773	0.07215
K007	406	E	Q	0.003233	0.07773	0.07215
K007	406	E	W	0.07215	0.07773	0.07215
K007	407	V	I	0.002992	0.004348	0.002992
K007	407	V	L	0.0002337	0.004348	0.002992
K007	407	V	M	0.001122	0.004348	0.002992
K007	408	R	A	0.0002608	0.01733	0.005272
K007	408	R	C	0.001785	0.01733	0.005272
K007	408	R	D	0.0002396	0.01733	0.005272
K007	408	R	E	0.0002839	0.01733	0.005272
K007	408	R	F	0.0003589	0.01733	0.005272
K007	408	R	G	0.0002704	0.01733	0.005272
K007	408	R	I	0.003129	0.01733	0.005272
K007	408	R	K	0.0002449	0.01733	0.005272
K007	408	R	L	0.0001775	0.01733	0.005272
K007	408	R	M	0.0002721	0.01733	0.005272
K007	408	R	N	0.0005421	0.01733	0.005272
K007	408	R	P	0.00028	0.01733	0.005272
K007	408	R	Q	0.0001696	0.01733	0.005272
K007	408	R	S	0.0001474	0.01733	0.005272
K007	408	R	T	0.005272	0.01733	0.005272
K007	408	R	V	0.0002644	0.01733	0.005272
K007	408	R	W	0.003301	0.01733	0.005272
K007	408	R	Y	0.0003328	0.01733	0.005272
K007	409	Q	E	0.0117	0.0117	0.0117
K007	410	I	V	0.0002114	0.0002114	0.0002114
K007	411	A	E	0.001113	0.002725	0.001113
K007	411	A	G	0.0004809	0.002725	0.001113
K007	411	A	Q	0.000532	0.002725	0.001113
K007	411	A	S	0.0002964	0.002725	0.001113
K007	411	A	W	0.0003024	0.002725	0.001113
K007	413	G	A	0.00501	0.01256	0.00501
K007	413	G	C	0.0004661	0.01256	0.00501
K007	413	G	D	0.0001644	0.01256	0.00501
K007	413	G	E	0.0003688	0.01256	0.00501
K007	413	G	F	0.0002604	0.01256	0.00501
K007	413	G	H	0.001089	0.01256	0.00501
K007	413	G	K	0.0002067	0.01256	0.00501
K007	413	G	L	0.0003217	0.01256	0.00501
K007	413	G	M	0.0006685	0.01256	0.00501
K007	413	G	N	0.000551	0.01256	0.00501
K007	413	G	Q	0.0003455	0.01256	0.00501
K007	413	G	R	0.001862	0.01256	0.00501
K007	413	G	S	0.0004491	0.01256	0.00501
K007	413	G	T	0.0004446	0.01256	0.00501
K007	413	G	Y	0.0003498	0.01256	0.00501
K007	414	Q	A	0.004593	0.008996	0.004593
K007	414	Q	C	0.0003189	0.008996	0.004593
K007	414	Q	E	0.0001627	0.008996	0.004593
K007	414	Q	G	0.0004871	0.008996	0.004593
K007	414	Q	I	0.0002513	0.008996	0.004593
K007	414	Q	K	0.001606	0.008996	0.004593
K007	414	Q	M	0.000209	0.008996	0.004593
K007	414	Q	R	0.0006122	0.008996	0.004593
K007	414	Q	S	0.0002027	0.008996	0.004593
K007	414	Q	T	0.0002534	0.008996	0.004593
K007	414	Q	V	0.0003	0.008996	0.004593
K007	415	T	A	0.000175	0.02137	0.01002
K007	415	T	C	0.001815	0.02137	0.01002
K007	415	T	D	0.0008161	0.02137	0.01002
K007	415	T	E	0.0001946	0.02137	0.01002
K007	415	T	G	0.0002321	0.02137	0.01002
K007	415	T	H	0.0002271	0.02137	0.01002
K007	415	T	I	0.0003595	0.02137	0.01002
K007	415	T	K	0.0001519	0.02137	0.01002
K007	415	T	M	0.0003101	0.02137	0.01002
K007	415	T	N	0.0006061	0.02137	0.01002
K007	415	T	Q	0.01002	0.02137	0.01002
K007	415	T	R	0.001031	0.02137	0.01002
K007	415	T	S	0.0001745	0.02137	0.01002
K007	415	T	V	0.0003403	0.02137	0.01002
K007	415	T	W	0.001046	0.02137	0.01002
K007	415	T	Y	0.003869	0.02137	0.01002
K007	417	N	A	0.002503	0.01372	0.002611
K007	417	N	C	0.0002205	0.01372	0.002611
K007	417	N	D	0.0002484	0.01372	0.002611
K007	417	N	E	0.002611	0.01372	0.002611
K007	417	N	F	0.001662	0.01372	0.002611
K007	417	N	G	0.0002814	0.01372	0.002611
K007	417	N	H	0.0003028	0.01372	0.002611
K007	417	N	I	0.0002855	0.01372	0.002611
K007	417	N	K	0.0003773	0.01372	0.002611
K007	417	N	L	0.0002238	0.01372	0.002611
K007	417	N	M	0.0002352	0.01372	0.002611
K007	417	N	P	0.0001864	0.01372	0.002611
K007	417	N	Q	0.0002631	0.01372	0.002611
K007	417	N	R	0.00109	0.01372	0.002611
K007	417	N	S	0.002024	0.01372	0.002611
K007	417	N	T	0.0003454	0.01372	0.002611
K007	417	N	V	0.0002407	0.01372	0.002611
K007	417	N	W	0.0002647	0.01372	0.002611
K007	417	N	Y	0.0003552	0.01372	0.002611
K007	418	I	V	0.0004578	0.0004578	0.0004578
K007	419	A	P	0.001689	0.001689	0.001689
K007	420	D	A	0.0002912	0.006407	0.002127
K007	420	D	C	0.00015	0.006407	0.002127
K007	420	D	E	0.0002418	0.006407	0.002127
K007	420	D	K	0.0002262	0.006407	0.002127
K007	420	D	M	0.002114	0.006407	0.002127
K007	420	D	N	0.0003029	0.006407	0.002127
K007	420	D	Q	0.0001938	0.006407	0.002127
K007	420	D	S	0.0002476	0.006407	0.002127
K007	420	D	W	0.002127	0.006407	0.002127
K007	420	D	Y	0.0005119	0.006407	0.002127
K007	421	Y	F	0.0001965	0.003829	0.001461
K007	421	Y	H	0.0008346	0.003829	0.001461
K007	421	Y	K	0.000517	0.003829	0.001461
K007	421	Y	M	0.0006503	0.003829	0.001461
K007	421	Y	N	0.001461	0.003829	0.001461
K007	421	Y	W	0.0001694	0.003829	0.001461
K007	424	K	R	0.0009195	0.0009195	0.0009195
K007	425	L	I	0.0002568	0.001974	0.001386
K007	425	L	M	0.0003309	0.001974	0.001386
K007	425	L	V	0.001386	0.001974	0.001386
K007	426	P	A	0.0003409	0.0003409	0.0003409
K007	427	D	A	0.000302	0.01602	0.003199
K007	427	D	C	0.000487	0.01602	0.003199
K007	427	D	E	0.000282	0.01602	0.003199
K007	427	D	F	0.002561	0.01602	0.003199
K007	427	D	G	0.001285	0.01602	0.003199
K007	427	D	H	0.002719	0.01602	0.003199
K007	427	D	I	0.0002685	0.01602	0.003199
K007	427	D	K	0.000195	0.01602	0.003199
K007	427	D	L	0.003199	0.01602	0.003199
K007	427	D	M	0.000207	0.01602	0.003199
K007	427	D	N	0.0001432	0.01602	0.003199
K007	427	D	P	0.001421	0.01602	0.003199
K007	427	D	Q	0.0003984	0.01602	0.003199
K007	427	D	R	0.000251	0.01602	0.003199
K007	427	D	S	0.0002104	0.01602	0.003199
K007	427	D	T	0.0001992	0.01602	0.003199
K007	427	D	V	0.0004769	0.01602	0.003199
K007	427	D	W	0.001168	0.01602	0.003199
K007	427	D	Y	0.0002485	0.01602	0.003199
K007	428	D	A	0.0005136	0.01714	0.00401
K007	428	D	C	0.0007485	0.01714	0.00401
K007	428	D	E	0.0003846	0.01714	0.00401
K007	428	D	G	0.0003887	0.01714	0.00401
K007	428	D	H	0.001827	0.01714	0.00401
K007	428	D	I	0.0002554	0.01714	0.00401
K007	428	D	K	0.001309	0.01714	0.00401
K007	428	D	L	0.00401	0.01714	0.00401
K007	428	D	M	0.0006	0.01714	0.00401
K007	428	D	N	0.0003513	0.01714	0.00401
K007	428	D	P	0.0005297	0.01714	0.00401
K007	428	D	Q	0.0002961	0.01714	0.00401
K007	428	D	R	0.0002472	0.01714	0.00401
K007	428	D	S	0.0009573	0.01714	0.00401
K007	428	D	T	0.0006612	0.01714	0.00401
K007	428	D	V	0.0001545	0.01714	0.00401
K007	428	D	W	0.0006552	0.01714	0.00401
K007	428	D	Y	0.003254	0.01714	0.00401
K007	429	F	W	0.002446	0.002446	0.002446
K007	430	T	A	0.000911	0.02834	0.01476
K007	430	T	C	0.000624	0.02834	0.01476
K007	430	T	E	0.001181	0.02834	0.01476
K007	430	T	F	0.00067	0.02834	0.01476
K007	430	T	H	0.0002486	0.02834	0.01476
K007	430	T	I	0.005986	0.02834	0.01476
K007	430	T	K	0.0007587	0.02834	0.01476
K007	430	T	L	0.000454	0.02834	0.01476
K007	430	T	M	0.0001659	0.02834	0.01476
K007	430	T	N	0.0004466	0.02834	0.01476
K007	430	T	Q	0.0005959	0.02834	0.01476
K007	430	T	R	0.0007885	0.02834	0.01476
K007	430	T	S	0.0001845	0.02834	0.01476
K007	430	T	V	0.0002424	0.02834	0.01476
K007	430	T	W	0.0003221	0.02834	0.01476
K007	430	T	Y	0.01476	0.02834	0.01476
K007	433	V	I	0.0002819	0.0002819	0.0002819
K007	434	I	A	0.001026	0.009624	0.005159
K007	434	I	C	0.0001653	0.009624	0.005159
K007	434	I	F	0.005159	0.009624	0.005159
K007	434	I	L	0.0005778	0.009624	0.005159
K007	434	I	M	0.0001695	0.009624	0.005159
K007	434	I	V	0.001451	0.009624	0.005159
K007	434	I	W	0.0002676	0.009624	0.005159
K007	434	I	Y	0.0008072	0.009624	0.005159
K007	435	A	S	0.001913	0.002171	0.001913
K007	435	A	T	0.000258	0.002171	0.001913
K007	438	S	A	0.0002326	0.0005429	0.0003102
K007	438	S	T	0.0003102	0.0005429	0.0003102
K007	439	N	A	0.006	0.01415	0.006
K007	439	N	C	0.0008329	0.01415	0.006
K007	439	N	H	0.001346	0.01415	0.006
K007	439	N	K	0.002326	0.01415	0.006
K007	439	N	L	0.0006074	0.01415	0.006
K007	439	N	M	0.001066	0.01415	0.006
K007	439	N	Q	0.0008379	0.01415	0.006
K007	439	N	R	0.0003248	0.01415	0.006
K007	439	N	V	0.0008058	0.01415	0.006
K007	440	N	A	0.0004065	0.02634	0.01097
K007	440	N	C	0.001188	0.02634	0.01097
K007	440	N	D	0.001207	0.02634	0.01097
K007	440	N	E	0.0001813	0.02634	0.01097
K007	440	N	F	0.0002037	0.02634	0.01097
K007	440	N	G	0.001051	0.02634	0.01097
K007	440	N	H	0.0002604	0.02634	0.01097
K007	440	N	I	0.01097	0.02634	0.01097
K007	440	N	K	0.0002315	0.02634	0.01097
K007	440	N	L	0.0005645	0.02634	0.01097
K007	440	N	M	0.001076	0.02634	0.01097
K007	440	N	P	0.0005207	0.02634	0.01097
K007	440	N	Q	0.001633	0.02634	0.01097
K007	440	N	R	0.001004	0.02634	0.01097
K007	440	N	S	0.0003251	0.02634	0.01097
K007	440	N	T	0.0003392	0.02634	0.01097
K007	440	N	V	0.0002925	0.02634	0.01097
K007	440	N	W	0.004633	0.02634	0.01097
K007	440	N	Y	0.000263	0.02634	0.01097
K007	441	L	A	0.001403	0.03581	0.01078
K007	441	L	C	0.0008843	0.03581	0.01078
K007	441	L	D	0.007096	0.03581	0.01078
K007	441	L	E	0.001466	0.03581	0.01078
K007	441	L	F	0.0002039	0.03581	0.01078
K007	441	L	H	0.0002413	0.03581	0.01078
K007	441	L	I	0.0002008	0.03581	0.01078
K007	441	L	K	0.0007832	0.03581	0.01078
K007	441	L	M	0.0002169	0.03581	0.01078
K007	441	L	N	0.005247	0.03581	0.01078
K007	441	L	Q	0.0001851	0.03581	0.01078
K007	441	L	R	0.0002804	0.03581	0.01078
K007	441	L	S	0.005756	0.03581	0.01078
K007	441	L	T	0.01078	0.03581	0.01078
K007	441	L	V	0.000363	0.03581	0.01078
K007	441	L	W	0.0004066	0.03581	0.01078
K007	441	L	Y	0.0002986	0.03581	0.01078
K007	443	S	A	0.0002224	0.01305	0.007791
K007	443	S	C	0.007791	0.01305	0.007791
K007	443	S	G	0.0009704	0.01305	0.007791
K007	443	S	T	0.004064	0.01305	0.007791
K007	444	K	A	0.001922	0.0628	0.03856
K007	444	K	C	0.0002166	0.0628	0.03856
K007	444	K	D	0.0001808	0.0628	0.03856
K007	444	K	E	0.001697	0.0628	0.03856
K007	444	K	G	0.009551	0.0628	0.03856
K007	444	K	H	0.0002208	0.0628	0.03856
K007	444	K	I	0.0001759	0.0628	0.03856
K007	444	K	L	0.0007011	0.0628	0.03856
K007	444	K	M	0.006934	0.0628	0.03856
K007	444	K	N	0.0003357	0.0628	0.03856
K007	444	K	P	0.03856	0.0628	0.03856
K007	444	K	Q	0.0003735	0.0628	0.03856
K007	444	K	R	0.0003914	0.0628	0.03856
K007	444	K	S	0.0002631	0.0628	0.03856
K007	444	K	T	0.0005429	0.0628	0.03856
K007	444	K	V	0.0003691	0.0628	0.03856
K007	444	K	W	0.0002261	0.0628	0.03856
K007	444	K	Y	0.0001415	0.0628	0.03856
K007	445	V	A	0.0003055	0.024	0.00465
K007	445	V	C	0.00299	0.024	0.00465
K007	445	V	D	0.0005083	0.024	0.00465
K007	445	V	E	0.0002248	0.024	0.00465
K007	445	V	F	0.000766	0.024	0.00465
K007	445	V	G	0.004341	0.024	0.00465
K007	445	V	H	0.0007825	0.024	0.00465
K007	445	V	I	0.001424	0.024	0.00465
K007	445	V	K	0.00465	0.024	0.00465
K007	445	V	L	0.0009795	0.024	0.00465
K007	445	V	M	0.00321	0.024	0.00465
K007	445	V	N	0.0002102	0.024	0.00465
K007	445	V	P	0.0002277	0.024	0.00465
K007	445	V	Q	0.001962	0.024	0.00465
K007	445	V	R	0.0004619	0.024	0.00465
K007	445	V	S	0.0002096	0.024	0.00465
K007	445	V	T	0.0002372	0.024	0.00465
K007	445	V	W	0.0001698	0.024	0.00465
K007	445	V	Y	0.0003438	0.024	0.00465
K007	446	G	A	0.002717	0.06584	0.01788
K007	446	G	D	0.001132	0.06584	0.01788
K007	446	G	E	0.0005905	0.06584	0.01788
K007	446	G	F	0.002666	0.06584	0.01788
K007	446	G	H	0.007075	0.06584	0.01788
K007	446	G	K	0.006293	0.06584	0.01788
K007	446	G	M	0.003334	0.06584	0.01788
K007	446	G	N	0.002571	0.06584	0.01788
K007	446	G	P	0.0007452	0.06584	0.01788
K007	446	G	Q	0.0008627	0.06584	0.01788
K007	446	G	R	0.0007261	0.06584	0.01788
K007	446	G	S	0.01495	0.06584	0.01788
K007	446	G	T	0.001836	0.06584	0.01788
K007	446	G	V	0.01788	0.06584	0.01788
K007	446	G	Y	0.002458	0.06584	0.01788
K007	447	G	A	0.005553	0.2804	0.02732
K007	447	G	C	0.0243	0.2804	0.02732
K007	447	G	D	0.01769	0.2804	0.02732
K007	447	G	E	0.01217	0.2804	0.02732
K007	447	G	F	0.01983	0.2804	0.02732
K007	447	G	H	0.00821	0.2804	0.02732
K007	447	G	I	0.01912	0.2804	0.02732
K007	447	G	K	0.01785	0.2804	0.02732
K007	447	G	L	0.02732	0.2804	0.02732
K007	447	G	M	0.02036	0.2804	0.02732
K007	447	G	N	0.02465	0.2804	0.02732
K007	447	G	P	0.003743	0.2804	0.02732
K007	447	G	Q	0.01844	0.2804	0.02732
K007	447	G	R	0.01015	0.2804	0.02732
K007	447	G	S	0.005041	0.2804	0.02732
K007	447	G	T	0.01971	0.2804	0.02732
K007	447	G	V	0.01324	0.2804	0.02732
K007	447	G	Y	0.01298	0.2804	0.02732
K007	448	N	A	0.000565	0.06366	0.027
K007	448	N	D	0.001289	0.06366	0.027
K007	448	N	E	0.006709	0.06366	0.027
K007	448	N	G	0.006446	0.06366	0.027
K007	448	N	H	0.005991	0.06366	0.027
K007	448	N	K	0.027	0.06366	0.027
K007	448	N	Q	0.001103	0.06366	0.027
K007	448	N	R	0.01217	0.06366	0.027
K007	448	N	S	0.0004814	0.06366	0.027
K007	448	N	T	0.001905	0.06366	0.027
K007	449	Y	A	0.0005535	0.02689	0.007935
K007	449	Y	C	0.000216	0.02689	0.007935
K007	449	Y	D	0.007661	0.02689	0.007935
K007	449	Y	E	0.0008343	0.02689	0.007935
K007	449	Y	F	0.0002667	0.02689	0.007935
K007	449	Y	G	0.0004598	0.02689	0.007935
K007	449	Y	H	0.0002098	0.02689	0.007935
K007	449	Y	I	0.0002409	0.02689	0.007935
K007	449	Y	K	0.002452	0.02689	0.007935
K007	449	Y	L	0.00206	0.02689	0.007935
K007	449	Y	M	0.0003926	0.02689	0.007935
K007	449	Y	N	0.0001078	0.02689	0.007935
K007	449	Y	P	0.001088	0.02689	0.007935
K007	449	Y	Q	0.0001607	0.02689	0.007935
K007	449	Y	R	0.0002606	0.02689	0.007935
K007	449	Y	S	0.0008397	0.02689	0.007935
K007	449	Y	T	0.0002438	0.02689	0.007935
K007	449	Y	V	0.0009091	0.02689	0.007935
K007	449	Y	W	0.007935	0.02689	0.007935
K007	450	N	A	0.0004201	0.04237	0.01785
K007	450	N	C	0.009645	0.04237	0.01785
K007	450	N	D	0.002278	0.04237	0.01785
K007	450	N	E	0.0001648	0.04237	0.01785
K007	450	N	F	0.0002796	0.04237	0.01785
K007	450	N	G	0.0002807	0.04237	0.01785
K007	450	N	H	0.0002415	0.04237	0.01785
K007	450	N	I	0.0001465	0.04237	0.01785
K007	450	N	L	0.0002046	0.04237	0.01785
K007	450	N	M	0.0002943	0.04237	0.01785
K007	450	N	P	0.01785	0.04237	0.01785
K007	450	N	Q	0.003952	0.04237	0.01785
K007	450	N	R	0.0002917	0.04237	0.01785
K007	450	N	S	0.001091	0.04237	0.01785
K007	450	N	V	0.0002072	0.04237	0.01785
K007	450	N	W	0.0001475	0.04237	0.01785
K007	450	N	Y	0.00488	0.04237	0.01785
K007	451	Y	F	0.0001891	0.01177	0.01137
K007	451	Y	H	0.01137	0.01177	0.01137
K007	451	Y	L	0.000218	0.01177	0.01137
K007	452	L	A	0.001464	0.02027	0.005246
K007	452	L	C	0.0003268	0.02027	0.005246
K007	452	L	D	0.0002656	0.02027	0.005246
K007	452	L	E	0.0003529	0.02027	0.005246
K007	452	L	F	0.0003539	0.02027	0.005246
K007	452	L	G	0.002509	0.02027	0.005246
K007	452	L	H	0.003646	0.02027	0.005246
K007	452	L	I	0.001123	0.02027	0.005246
K007	452	L	K	0.000304	0.02027	0.005246
K007	452	L	M	0.0008849	0.02027	0.005246
K007	452	L	N	0.000204	0.02027	0.005246
K007	452	L	Q	0.0002843	0.02027	0.005246
K007	452	L	R	0.0002026	0.02027	0.005246
K007	452	L	S	0.0008181	0.02027	0.005246
K007	452	L	T	0.005246	0.02027	0.005246
K007	452	L	V	0.0005853	0.02027	0.005246
K007	452	L	W	0.0005072	0.02027	0.005246
K007	452	L	Y	0.001193	0.02027	0.005246
K007	453	Y	A	0.0001913	0.005161	0.002302
K007	453	Y	F	0.000956	0.005161	0.002302
K007	453	Y	H	0.0009709	0.005161	0.002302
K007	453	Y	K	0.0002185	0.005161	0.002302
K007	453	Y	R	0.0002346	0.005161	0.002302
K007	453	Y	S	0.0002876	0.005161	0.002302
K007	453	Y	W	0.002302	0.005161	0.002302
K007	455	L	A	0.0006706	0.01414	0.006108
K007	455	L	C	0.000234	0.01414	0.006108
K007	455	L	D	0.0003272	0.01414	0.006108
K007	455	L	E	0.000279	0.01414	0.006108
K007	455	L	F	0.0002971	0.01414	0.006108
K007	455	L	G	0.0004233	0.01414	0.006108
K007	455	L	H	0.0003098	0.01414	0.006108
K007	455	L	I	0.0001649	0.01414	0.006108
K007	455	L	K	0.0002815	0.01414	0.006108
K007	455	L	M	0.0002261	0.01414	0.006108
K007	455	L	N	0.000297	0.01414	0.006108
K007	455	L	P	0.0005775	0.01414	0.006108
K007	455	L	Q	0.000228	0.01414	0.006108
K007	455	L	R	0.0004262	0.01414	0.006108
K007	455	L	S	0.0002418	0.01414	0.006108
K007	455	L	T	0.0008598	0.01414	0.006108
K007	455	L	V	0.006108	0.01414	0.006108
K007	455	L	W	0.001283	0.01414	0.006108
K007	455	L	Y	0.0009056	0.01414	0.006108
K007	456	F	A	0.0006362	0.02016	0.007124
K007	456	F	C	0.0005424	0.02016	0.007124
K007	456	F	H	0.0007099	0.02016	0.007124
K007	456	F	I	0.000901	0.02016	0.007124
K007	456	F	K	0.000885	0.02016	0.007124
K007	456	F	L	0.0007712	0.02016	0.007124
K007	456	F	M	0.003746	0.02016	0.007124
K007	456	F	N	0.0002003	0.02016	0.007124
K007	456	F	Q	0.0004282	0.02016	0.007124
K007	456	F	R	0.007124	0.02016	0.007124
K007	456	F	T	0.001237	0.02016	0.007124
K007	456	F	V	0.000557	0.02016	0.007124
K007	456	F	W	0.002041	0.02016	0.007124
K007	456	F	Y	0.0003834	0.02016	0.007124
K007	458	K	A	0.001185	0.06267	0.02253
K007	458	K	C	0.0008371	0.06267	0.02253
K007	458	K	D	0.0002233	0.06267	0.02253
K007	458	K	E	0.0001847	0.06267	0.02253
K007	458	K	F	0.001872	0.06267	0.02253
K007	458	K	G	0.0002659	0.06267	0.02253
K007	458	K	H	0.02253	0.06267	0.02253
K007	458	K	I	0.0194	0.06267	0.02253
K007	458	K	L	0.0003756	0.06267	0.02253
K007	458	K	M	0.0002277	0.06267	0.02253
K007	458	K	N	0.0001591	0.06267	0.02253
K007	458	K	P	0.0002428	0.06267	0.02253
K007	458	K	Q	0.001057	0.06267	0.02253
K007	458	K	R	0.008552	0.06267	0.02253
K007	458	K	S	0.001326	0.06267	0.02253
K007	458	K	T	0.000221	0.06267	0.02253
K007	458	K	V	0.0008425	0.06267	0.02253
K007	458	K	W	0.00175	0.06267	0.02253
K007	458	K	Y	0.001411	0.06267	0.02253
K007	459	S	E	0.0002639	0.001353	0.0003055
K007	459	S	L	0.0001764	0.001353	0.0003055
K007	459	S	M	0.0003055	0.001353	0.0003055
K007	459	S	N	0.0002196	0.001353	0.0003055
K007	459	S	P	0.0001905	0.001353	0.0003055
K007	459	S	W	0.0001968	0.001353	0.0003055
K007	460	N	C	0.0002649	0.008048	0.001985
K007	460	N	D	0.0002195	0.008048	0.001985
K007	460	N	E	0.001985	0.008048	0.001985
K007	460	N	F	0.0001644	0.008048	0.001985
K007	460	N	G	0.0002827	0.008048	0.001985
K007	460	N	H	0.0002883	0.008048	0.001985
K007	460	N	I	0.0001858	0.008048	0.001985
K007	460	N	K	0.000161	0.008048	0.001985
K007	460	N	L	0.0005974	0.008048	0.001985
K007	460	N	M	0.001504	0.008048	0.001985
K007	460	N	P	0.0003343	0.008048	0.001985
K007	460	N	Q	0.0004928	0.008048	0.001985
K007	460	N	R	0.0002131	0.008048	0.001985
K007	460	N	S	0.000568	0.008048	0.001985
K007	460	N	T	0.0002745	0.008048	0.001985
K007	460	N	V	0.0001873	0.008048	0.001985
K007	460	N	Y	0.0003249	0.008048	0.001985
K007	461	L	I	0.0002058	0.001444	0.0008964
K007	461	L	M	0.0008964	0.001444	0.0008964
K007	461	L	V	0.0003418	0.001444	0.0008964
K007	462	K	A	0.001737	0.0119	0.001992
K007	462	K	C	0.0003716	0.0119	0.001992
K007	462	K	D	0.0002228	0.0119	0.001992
K007	462	K	E	0.0004936	0.0119	0.001992
K007	462	K	F	0.001992	0.0119	0.001992
K007	462	K	G	0.0001618	0.0119	0.001992
K007	462	K	H	0.001018	0.0119	0.001992
K007	462	K	I	0.001362	0.0119	0.001992
K007	462	K	L	0.0004853	0.0119	0.001992
K007	462	K	M	0.001899	0.0119	0.001992
K007	462	K	N	0.0001685	0.0119	0.001992
K007	462	K	Q	0.0001318	0.0119	0.001992
K007	462	K	R	0.000179	0.0119	0.001992
K007	462	K	S	0.0002335	0.0119	0.001992
K007	462	K	T	0.0008261	0.0119	0.001992
K007	462	K	V	0.0002329	0.0119	0.001992
K007	462	K	Y	0.0003875	0.0119	0.001992
K007	463	P	A	0.002009	0.002009	0.002009
K007	464	F	G	0.0002396	0.009167	0.00279
K007	464	F	H	0.0006545	0.009167	0.00279
K007	464	F	L	0.000466	0.009167	0.00279
K007	464	F	M	0.00279	0.009167	0.00279
K007	464	F	N	0.0003467	0.009167	0.00279
K007	464	F	S	0.002659	0.009167	0.00279
K007	464	F	W	0.0001414	0.009167	0.00279
K007	464	F	Y	0.00187	0.009167	0.00279
K007	465	E	A	0.002491	0.004233	0.002491
K007	465	E	G	0.001525	0.004233	0.002491
K007	465	E	Q	0.0002173	0.004233	0.002491
K007	466	R	K	0.001349	0.001678	0.001349
K007	466	R	Q	0.0003286	0.001678	0.001349
K007	468	I	A	0.00169	0.006897	0.002358
K007	468	I	C	0.0002023	0.006897	0.002358
K007	468	I	E	0.0001402	0.006897	0.002358
K007	468	I	K	0.0002935	0.006897	0.002358
K007	468	I	L	0.002358	0.006897	0.002358
K007	468	I	M	0.0002536	0.006897	0.002358
K007	468	I	N	0.0007993	0.006897	0.002358
K007	468	I	Q	0.0007364	0.006897	0.002358
K007	468	I	S	0.0002424	0.006897	0.002358
K007	468	I	V	0.0001806	0.006897	0.002358
K007	469	S	A	0.01032	0.01318	0.01032
K007	469	S	D	0.00123	0.01318	0.01032
K007	469	S	E	0.0003921	0.01318	0.01032
K007	469	S	G	0.0002487	0.01318	0.01032
K007	469	S	N	0.0001347	0.01318	0.01032
K007	469	S	Q	0.0003688	0.01318	0.01032
K007	469	S	R	0.0002459	0.01318	0.01032
K007	469	S	T	0.0002406	0.01318	0.01032
K007	470	T	A	0.0003056	0.03078	0.005395
K007	470	T	C	0.0005813	0.03078	0.005395
K007	470	T	D	0.0003965	0.03078	0.005395
K007	470	T	E	0.002826	0.03078	0.005395
K007	470	T	F	0.0001634	0.03078	0.005395
K007	470	T	G	0.005226	0.03078	0.005395
K007	470	T	H	0.005395	0.03078	0.005395
K007	470	T	I	0.0002702	0.03078	0.005395
K007	470	T	K	0.0004099	0.03078	0.005395
K007	470	T	L	0.0002776	0.03078	0.005395
K007	470	T	M	0.001381	0.03078	0.005395
K007	470	T	Q	0.001359	0.03078	0.005395
K007	470	T	R	0.002149	0.03078	0.005395
K007	470	T	S	0.001076	0.03078	0.005395
K007	470	T	V	0.00357	0.03078	0.005395
K007	470	T	W	0.0008124	0.03078	0.005395
K007	470	T	Y	0.004579	0.03078	0.005395
K007	471	E	A	0.0002395	0.01811	0.008291
K007	471	E	D	0.0002623	0.01811	0.008291
K007	471	E	F	0.008291	0.01811	0.008291
K007	471	E	G	0.0001432	0.01811	0.008291
K007	471	E	H	0.0007992	0.01811	0.008291
K007	471	E	I	0.002695	0.01811	0.008291
K007	471	E	K	0.0002931	0.01811	0.008291
K007	471	E	L	0.0005066	0.01811	0.008291
K007	471	E	M	0.0002316	0.01811	0.008291
K007	471	E	N	0.0001619	0.01811	0.008291
K007	471	E	P	0.002378	0.01811	0.008291
K007	471	E	Q	0.0001861	0.01811	0.008291
K007	471	E	R	0.000274	0.01811	0.008291
K007	471	E	S	0.0004504	0.01811	0.008291
K007	471	E	T	0.0003238	0.01811	0.008291
K007	471	E	V	0.0002883	0.01811	0.008291
K007	471	E	Y	0.0005859	0.01811	0.008291
K007	472	I	A	0.001657	0.02561	0.006758
K007	472	I	C	0.0051	0.02561	0.006758
K007	472	I	D	0.006758	0.02561	0.006758
K007	472	I	F	0.0002458	0.02561	0.006758
K007	472	I	H	0.001166	0.02561	0.006758
K007	472	I	L	0.0004871	0.02561	0.006758
K007	472	I	M	0.0006589	0.02561	0.006758
K007	472	I	N	0.0002411	0.02561	0.006758
K007	472	I	P	0.002792	0.02561	0.006758
K007	472	I	Q	0.001447	0.02561	0.006758
K007	472	I	R	0.004095	0.02561	0.006758
K007	472	I	S	0.000199	0.02561	0.006758
K007	472	I	T	0.0001345	0.02561	0.006758
K007	472	I	V	0.0001993	0.02561	0.006758
K007	472	I	W	0.0002288	0.02561	0.006758
K007	472	I	Y	0.0002033	0.02561	0.006758
K007	473	Y	F	0.000611	0.01071	0.005764
K007	473	Y	H	0.0002391	0.01071	0.005764
K007	473	Y	I	0.005764	0.01071	0.005764
K007	473	Y	L	0.0005416	0.01071	0.005764
K007	473	Y	M	0.0011	0.01071	0.005764
K007	473	Y	V	0.0002012	0.01071	0.005764
K007	473	Y	W	0.002255	0.01071	0.005764
K007	474	Q	A	0.0003377	0.04326	0.02249
K007	474	Q	C	0.02249	0.04326	0.02249
K007	474	Q	D	0.0005949	0.04326	0.02249
K007	474	Q	E	0.0009487	0.04326	0.02249
K007	474	Q	G	0.0008124	0.04326	0.02249
K007	474	Q	H	0.0001844	0.04326	0.02249
K007	474	Q	K	0.002612	0.04326	0.02249
K007	474	Q	M	0.006334	0.04326	0.02249
K007	474	Q	N	0.001229	0.04326	0.02249
K007	474	Q	P	0.003028	0.04326	0.02249
K007	474	Q	R	0.0002267	0.04326	0.02249
K007	474	Q	S	0.001393	0.04326	0.02249
K007	474	Q	T	0.0003562	0.04326	0.02249
K007	474	Q	V	0.002712	0.04326	0.02249
K007	475	A	C	0.001722	0.008549	0.002953
K007	475	A	E	0.0002347	0.008549	0.002953
K007	475	A	F	0.0003106	0.008549	0.002953
K007	475	A	G	0.002953	0.008549	0.002953
K007	475	A	H	0.0007908	0.008549	0.002953
K007	475	A	I	0.0001396	0.008549	0.002953
K007	475	A	K	0.0002416	0.008549	0.002953
K007	475	A	L	0.0002508	0.008549	0.002953
K007	475	A	M	0.0002283	0.008549	0.002953
K007	475	A	Q	0.0004694	0.008549	0.002953
K007	475	A	R	0.0001364	0.008549	0.002953
K007	475	A	S	0.0003499	0.008549	0.002953
K007	475	A	T	0.0003807	0.008549	0.002953
K007	475	A	V	0.0002085	0.008549	0.002953
K007	475	A	Y	0.0001316	0.008549	0.002953
K007	476	G	A	0.0002345	0.00354	0.001762
K007	476	G	D	0.0001764	0.00354	0.001762
K007	476	G	E	0.0002462	0.00354	0.001762
K007	476	G	N	0.0005346	0.00354	0.001762
K007	476	G	Q	0.001762	0.00354	0.001762
K007	476	G	S	0.0003095	0.00354	0.001762
K007	476	G	T	0.000276	0.00354	0.001762
K007	477	S	A	0.000233	0.02186	0.005121
K007	477	S	C	0.0008998	0.02186	0.005121
K007	477	S	D	0.001376	0.02186	0.005121
K007	477	S	E	0.000247	0.02186	0.005121
K007	477	S	F	0.0007053	0.02186	0.005121
K007	477	S	G	0.005121	0.02186	0.005121
K007	477	S	H	0.0002556	0.02186	0.005121
K007	477	S	I	0.0002907	0.02186	0.005121
K007	477	S	K	0.002151	0.02186	0.005121
K007	477	S	L	0.0004891	0.02186	0.005121
K007	477	S	M	0.0008327	0.02186	0.005121
K007	477	S	N	0.001467	0.02186	0.005121
K007	477	S	P	0.0002641	0.02186	0.005121
K007	477	S	Q	0.0008171	0.02186	0.005121
K007	477	S	R	0.0002026	0.02186	0.005121
K007	477	S	T	0.0009425	0.02186	0.005121
K007	477	S	V	0.004471	0.02186	0.005121
K007	477	S	W	0.0002642	0.02186	0.005121
K007	477	S	Y	0.000827	0.02186	0.005121
K007	478	T	A	0.001169	0.02296	0.005756
K007	478	T	C	0.0001906	0.02296	0.005756
K007	478	T	D	0.0001739	0.02296	0.005756
K007	478	T	E	0.0002509	0.02296	0.005756
K007	478	T	F	0.001156	0.02296	0.005756
K007	478	T	G	0.0002897	0.02296	0.005756
K007	478	T	H	0.000619	0.02296	0.005756
K007	478	T	I	0.0002309	0.02296	0.005756
K007	478	T	K	0.001561	0.02296	0.005756
K007	478	T	L	0.005756	0.02296	0.005756
K007	478	T	M	0.0005669	0.02296	0.005756
K007	478	T	N	0.0002458	0.02296	0.005756
K007	478	T	P	0.001863	0.02296	0.005756
K007	478	T	Q	0.0003056	0.02296	0.005756
K007	478	T	R	0.0006174	0.02296	0.005756
K007	478	T	S	0.001208	0.02296	0.005756
K007	478	T	V	0.004405	0.02296	0.005756
K007	478	T	W	0.002063	0.02296	0.005756
K007	478	T	Y	0.0002895	0.02296	0.005756
K007	479	P	A	0.0002058	0.01256	0.003514
K007	479	P	C	0.003514	0.01256	0.003514
K007	479	P	D	0.0002536	0.01256	0.003514
K007	479	P	E	0.001133	0.01256	0.003514
K007	479	P	F	0.000667	0.01256	0.003514
K007	479	P	G	0.0003523	0.01256	0.003514
K007	479	P	H	0.00107	0.01256	0.003514
K007	479	P	I	0.0002248	0.01256	0.003514
K007	479	P	K	0.0002443	0.01256	0.003514
K007	479	P	L	0.0008672	0.01256	0.003514
K007	479	P	M	0.0002312	0.01256	0.003514
K007	479	P	N	0.0003332	0.01256	0.003514
K007	479	P	Q	0.0006595	0.01256	0.003514
K007	479	P	R	0.0008483	0.01256	0.003514
K007	479	P	S	0.001395	0.01256	0.003514
K007	479	P	T	0.0001951	0.01256	0.003514
K007	479	P	V	0.0001645	0.01256	0.003514
K007	479	P	Y	0.0002016	0.01256	0.003514
K007	481	N	A	0.006845	0.02922	0.01033
K007	481	N	C	0.0002206	0.02922	0.01033
K007	481	N	D	0.0003784	0.02922	0.01033
K007	481	N	E	0.0002996	0.02922	0.01033
K007	481	N	F	0.0002215	0.02922	0.01033
K007	481	N	G	0.0001954	0.02922	0.01033
K007	481	N	H	0.0002321	0.02922	0.01033
K007	481	N	I	0.01033	0.02922	0.01033
K007	481	N	K	0.0008157	0.02922	0.01033
K007	481	N	L	0.0002098	0.02922	0.01033
K007	481	N	M	0.004347	0.02922	0.01033
K007	481	N	P	0.0002552	0.02922	0.01033
K007	481	N	Q	0.0002907	0.02922	0.01033
K007	481	N	R	0.0001918	0.02922	0.01033
K007	481	N	S	0.002451	0.02922	0.01033
K007	481	N	T	0.0002363	0.02922	0.01033
K007	481	N	V	0.0002559	0.02922	0.01033
K007	481	N	W	0.001191	0.02922	0.01033
K007	481	N	Y	0.0002499	0.02922	0.01033
K007	482	G	A	0.003866	0.02444	0.005916
K007	482	G	D	0.0002274	0.02444	0.005916
K007	482	G	E	0.0005892	0.02444	0.005916
K007	482	G	H	0.005916	0.02444	0.005916
K007	482	G	I	0.001362	0.02444	0.005916
K007	482	G	K	0.001226	0.02444	0.005916
K007	482	G	L	0.003478	0.02444	0.005916
K007	482	G	M	0.00127	0.02444	0.005916
K007	482	G	N	0.0004656	0.02444	0.005916
K007	482	G	P	0.001215	0.02444	0.005916
K007	482	G	Q	0.0003413	0.02444	0.005916
K007	482	G	R	0.0002142	0.02444	0.005916
K007	482	G	S	0.0002528	0.02444	0.005916
K007	482	G	T	0.0007003	0.02444	0.005916
K007	482	G	V	0.002782	0.02444	0.005916
K007	482	G	Y	0.0005295	0.02444	0.005916
K007	483	V	D	0.0002276	0.001113	0.0004191
K007	483	V	K	0.0003264	0.001113	0.0004191
K007	483	V	R	0.0004191	0.001113	0.0004191
K007	483	V	Y	0.0001396	0.001113	0.0004191
K007	484	K	A	0.009836	0.9597	0.1979
K007	484	K	C	0.02551	0.9597	0.1979
K007	484	K	D	0.0006725	0.9597	0.1979
K007	484	K	E	0.001924	0.9597	0.1979
K007	484	K	F	0.04336	0.9597	0.1979
K007	484	K	G	0.003639	0.9597	0.1979
K007	484	K	H	0.02123	0.9597	0.1979
K007	484	K	I	0.1322	0.9597	0.1979
K007	484	K	L	0.1596	0.9597	0.1979
K007	484	K	M	0.008023	0.9597	0.1979
K007	484	K	N	0.001316	0.9597	0.1979
K007	484	K	P	0.1979	0.9597	0.1979
K007	484	K	Q	0.0002328	0.9597	0.1979
K007	484	K	R	0.0003389	0.9597	0.1979
K007	484	K	S	0.001441	0.9597	0.1979
K007	484	K	T	0.002563	0.9597	0.1979
K007	484	K	V	0.1902	0.9597	0.1979
K007	484	K	W	0.02112	0.9597	0.1979
K007	484	K	Y	0.1385	0.9597	0.1979
K007	485	G	A	0.0002702	0.01839	0.006285
K007	485	G	C	0.002096	0.01839	0.006285
K007	485	G	D	0.001974	0.01839	0.006285
K007	485	G	E	0.006285	0.01839	0.006285
K007	485	G	H	0.000481	0.01839	0.006285
K007	485	G	K	0.001031	0.01839	0.006285
K007	485	G	M	0.0006708	0.01839	0.006285
K007	485	G	N	0.0008843	0.01839	0.006285
K007	485	G	P	0.003322	0.01839	0.006285
K007	485	G	Q	0.0002472	0.01839	0.006285
K007	485	G	R	0.0004405	0.01839	0.006285
K007	485	G	S	0.0005244	0.01839	0.006285
K007	485	G	T	0.0001627	0.01839	0.006285
K007	486	F	A	0.001307	0.02377	0.005612
K007	486	F	C	0.0004529	0.02377	0.005612
K007	486	F	D	0.0003715	0.02377	0.005612
K007	486	F	E	0.002965	0.02377	0.005612
K007	486	F	G	0.0002756	0.02377	0.005612
K007	486	F	H	0.0002192	0.02377	0.005612
K007	486	F	I	0.003368	0.02377	0.005612
K007	486	F	K	0.0002239	0.02377	0.005612
K007	486	F	L	0.0003584	0.02377	0.005612
K007	486	F	M	0.0006026	0.02377	0.005612
K007	486	F	N	0.004975	0.02377	0.005612
K007	486	F	P	0.005612	0.02377	0.005612
K007	486	F	Q	0.0008117	0.02377	0.005612
K007	486	F	R	0.001119	0.02377	0.005612
K007	486	F	S	0.0003563	0.02377	0.005612
K007	486	F	T	0.0001447	0.02377	0.005612
K007	486	F	V	0.0001608	0.02377	0.005612
K007	486	F	W	0.0001896	0.02377	0.005612
K007	486	F	Y	0.000253	0.02377	0.005612
K007	487	N	D	0.0003663	0.001101	0.0005628
K007	487	N	G	0.0001718	0.001101	0.0005628
K007	487	N	S	0.0005628	0.001101	0.0005628
K007	489	Y	F	0.001761	0.002191	0.001761
K007	489	Y	H	0.0001539	0.002191	0.001761
K007	489	Y	W	0.0002762	0.002191	0.001761
K007	490	F	A	0.004821	0.02216	0.004821
K007	490	F	C	0.0007521	0.02216	0.004821
K007	490	F	D	0.0006309	0.02216	0.004821
K007	490	F	E	0.003095	0.02216	0.004821
K007	490	F	G	0.001939	0.02216	0.004821
K007	490	F	H	0.0008685	0.02216	0.004821
K007	490	F	I	0.0002283	0.02216	0.004821
K007	490	F	K	0.000277	0.02216	0.004821
K007	490	F	L	0.0002952	0.02216	0.004821
K007	490	F	M	0.0006359	0.02216	0.004821
K007	490	F	N	0.003934	0.02216	0.004821
K007	490	F	P	0.0002569	0.02216	0.004821
K007	490	F	Q	0.0003196	0.02216	0.004821
K007	490	F	R	0.0002029	0.02216	0.004821
K007	490	F	S	0.0002654	0.02216	0.004821
K007	490	F	T	0.002116	0.02216	0.004821
K007	490	F	V	0.001001	0.02216	0.004821
K007	490	F	W	0.0002299	0.02216	0.004821
K007	490	F	Y	0.0002929	0.02216	0.004821
K007	491	P	S	0.0002428	0.0002428	0.0002428
K007	492	L	F	0.0005802	0.0008992	0.0005802
K007	492	L	I	0.000319	0.0008992	0.0005802
K007	493	Q	A	0.01252	0.02773	0.01252
K007	493	Q	C	0.0004525	0.02773	0.01252
K007	493	Q	D	0.0008922	0.02773	0.01252
K007	493	Q	E	0.0003137	0.02773	0.01252
K007	493	Q	F	0.0007045	0.02773	0.01252
K007	493	Q	G	0.0002573	0.02773	0.01252
K007	493	Q	H	0.0002561	0.02773	0.01252
K007	493	Q	I	0.0007233	0.02773	0.01252
K007	493	Q	K	0.0002045	0.02773	0.01252
K007	493	Q	L	0.001612	0.02773	0.01252
K007	493	Q	M	0.0002168	0.02773	0.01252
K007	493	Q	N	0.000371	0.02773	0.01252
K007	493	Q	R	0.0002345	0.02773	0.01252
K007	493	Q	S	0.0002167	0.02773	0.01252
K007	493	Q	T	0.006814	0.02773	0.01252
K007	493	Q	V	0.00155	0.02773	0.01252
K007	493	Q	Y	0.0003945	0.02773	0.01252
K007	494	S	A	0.005904	0.03598	0.01409
K007	494	S	C	0.0008823	0.03598	0.01409
K007	494	S	D	0.01409	0.03598	0.01409
K007	494	S	E	0.004651	0.03598	0.01409
K007	494	S	F	0.001524	0.03598	0.01409
K007	494	S	G	0.0002555	0.03598	0.01409
K007	494	S	H	0.0001818	0.03598	0.01409
K007	494	S	K	0.002227	0.03598	0.01409
K007	494	S	N	0.0002404	0.03598	0.01409
K007	494	S	P	0.0007556	0.03598	0.01409
K007	494	S	Q	0.0005329	0.03598	0.01409
K007	494	S	R	0.001182	0.03598	0.01409
K007	494	S	T	0.0001644	0.03598	0.01409
K007	494	S	V	0.003165	0.03598	0.01409
K007	494	S	Y	0.000233	0.03598	0.01409
K007	496	G	A	0.00219	0.01576	0.005124
K007	496	G	C	0.0006705	0.01576	0.005124
K007	496	G	F	0.000167	0.01576	0.005124
K007	496	G	H	0.0001532	0.01576	0.005124
K007	496	G	I	0.0002203	0.01576	0.005124
K007	496	G	K	0.0002654	0.01576	0.005124
K007	496	G	L	0.0001541	0.01576	0.005124
K007	496	G	M	0.005124	0.01576	0.005124
K007	496	G	N	0.001024	0.01576	0.005124
K007	496	G	Q	0.0005808	0.01576	0.005124
K007	496	G	R	0.0002032	0.01576	0.005124
K007	496	G	S	0.0008189	0.01576	0.005124
K007	496	G	T	0.0001981	0.01576	0.005124
K007	496	G	V	0.0004837	0.01576	0.005124
K007	496	G	W	0.003317	0.01576	0.005124
K007	496	G	Y	0.0001878	0.01576	0.005124
K007	498	Q	A	0.0003028	0.01729	0.00443
K007	498	Q	C	0.001181	0.01729	0.00443
K007	498	Q	E	0.00301	0.01729	0.00443
K007	498	Q	F	0.00443	0.01729	0.00443
K007	498	Q	H	0.0003097	0.01729	0.00443
K007	498	Q	I	0.001258	0.01729	0.00443
K007	498	Q	K	0.000162	0.01729	0.00443
K007	498	Q	L	0.0006663	0.01729	0.00443
K007	498	Q	M	0.001193	0.01729	0.00443
K007	498	Q	N	0.0002603	0.01729	0.00443
K007	498	Q	R	0.00113	0.01729	0.00443
K007	498	Q	S	0.0004209	0.01729	0.00443
K007	498	Q	T	0.001684	0.01729	0.00443
K007	498	Q	V	0.000774	0.01729	0.00443
K007	498	Q	W	0.0002573	0.01729	0.00443
K007	498	Q	Y	0.0002562	0.01729	0.00443
K007	499	P	A	0.0002679	0.08	0.01148
K007	499	P	D	0.009892	0.08	0.01148
K007	499	P	E	0.01148	0.08	0.01148
K007	499	P	G	0.01006	0.08	0.01148
K007	499	P	H	0.009906	0.08	0.01148
K007	499	P	K	0.004393	0.08	0.01148
K007	499	P	N	0.00794	0.08	0.01148
K007	499	P	Q	0.009712	0.08	0.01148
K007	499	P	R	0.0081	0.08	0.01148
K007	499	P	S	0.0003675	0.08	0.01148
K007	499	P	T	0.002135	0.08	0.01148
K007	499	P	Y	0.005754	0.08	0.01148
K007	500	T	A	0.0002998	0.004739	0.001572
K007	500	T	C	0.000224	0.004739	0.001572
K007	500	T	F	0.00015	0.004739	0.001572
K007	500	T	G	0.0001826	0.004739	0.001572
K007	500	T	K	0.0002556	0.004739	0.001572
K007	500	T	M	0.0002158	0.004739	0.001572
K007	500	T	N	0.000207	0.004739	0.001572
K007	500	T	Q	0.001572	0.004739	0.001572
K007	500	T	R	0.0002969	0.004739	0.001572
K007	500	T	S	0.0002185	0.004739	0.001572
K007	500	T	W	0.0006635	0.004739	0.001572
K007	500	T	Y	0.000453	0.004739	0.001572
K007	501	Y	A	0.0001988	0.02209	0.00759
K007	501	Y	C	0.004253	0.02209	0.00759
K007	501	Y	F	0.0002901	0.02209	0.00759
K007	501	Y	H	0.0001757	0.02209	0.00759
K007	501	Y	I	0.0004108	0.02209	0.00759
K007	501	Y	M	0.0007813	0.02209	0.00759
K007	501	Y	N	0.0009022	0.02209	0.00759
K007	501	Y	Q	0.00759	0.02209	0.00759
K007	501	Y	S	0.001801	0.02209	0.00759
K007	501	Y	T	0.0005451	0.02209	0.00759
K007	501	Y	V	0.004133	0.02209	0.00759
K007	501	Y	W	0.001011	0.02209	0.00759
K007	503	V	A	0.001235	0.0196	0.005681
K007	503	V	D	0.0001996	0.0196	0.005681
K007	503	V	E	0.0002304	0.0196	0.005681
K007	503	V	F	0.005681	0.0196	0.005681
K007	503	V	G	0.0003327	0.0196	0.005681
K007	503	V	H	0.0002456	0.0196	0.005681
K007	503	V	I	0.002317	0.0196	0.005681
K007	503	V	K	0.0005296	0.0196	0.005681
K007	503	V	L	0.002866	0.0196	0.005681
K007	503	V	M	0.0002262	0.0196	0.005681
K007	503	V	N	0.003715	0.0196	0.005681
K007	503	V	P	0.0003028	0.0196	0.005681
K007	503	V	Q	0.000728	0.0196	0.005681
K007	503	V	R	0.0001838	0.0196	0.005681
K007	503	V	S	0.0002932	0.0196	0.005681
K007	503	V	T	0.000208	0.0196	0.005681
K007	503	V	Y	0.0003104	0.0196	0.005681
K007	504	G	A	0.0002163	0.02313	0.005486
K007	504	G	C	0.004448	0.02313	0.005486
K007	504	G	D	0.0006147	0.02313	0.005486
K007	504	G	E	0.0004293	0.02313	0.005486
K007	504	G	F	0.0002016	0.02313	0.005486
K007	504	G	H	0.000385	0.02313	0.005486
K007	504	G	I	0.001347	0.02313	0.005486
K007	504	G	K	0.0004249	0.02313	0.005486
K007	504	G	L	0.0003803	0.02313	0.005486
K007	504	G	M	0.0004363	0.02313	0.005486
K007	504	G	N	0.0003987	0.02313	0.005486
K007	504	G	P	0.001096	0.02313	0.005486
K007	504	G	Q	0.0002599	0.02313	0.005486
K007	504	G	R	0.0002066	0.02313	0.005486
K007	504	G	S	0.003795	0.02313	0.005486
K007	504	G	T	0.005486	0.02313	0.005486
K007	504	G	V	0.001538	0.02313	0.005486
K007	504	G	W	0.0002655	0.02313	0.005486
K007	504	G	Y	0.001196	0.02313	0.005486
K007	505	Y	F	0.002907	0.005439	0.002907
K007	505	Y	H	0.0001751	0.005439	0.002907
K007	505	Y	N	0.0003282	0.005439	0.002907
K007	505	Y	W	0.002028	0.005439	0.002907
K007	507	P	A	0.001444	0.001444	0.001444
K007	508	Y	F	0.0005277	0.001825	0.0009406
K007	508	Y	H	0.000357	0.001825	0.0009406
K007	508	Y	W	0.0009406	0.001825	0.0009406
K007	510	V	C	0.0009345	0.00336	0.002426
K007	510	V	I	0.002426	0.00336	0.002426
K007	512	V	I	0.0002324	0.0002324	0.0002324
K007	513	L	F	0.002522	0.003842	0.002522
K007	513	L	I	0.0006126	0.003842	0.002522
K007	513	L	M	0.0007081	0.003842	0.002522
K007	514	S	A	0.0002041	0.01013	0.001817
K007	514	S	C	0.000268	0.01013	0.001817
K007	514	S	F	0.001069	0.01013	0.001817
K007	514	S	G	0.0005462	0.01013	0.001817
K007	514	S	H	0.000225	0.01013	0.001817
K007	514	S	I	0.001047	0.01013	0.001817
K007	514	S	K	0.0002233	0.01013	0.001817
K007	514	S	L	0.0003517	0.01013	0.001817
K007	514	S	M	0.001206	0.01013	0.001817
K007	514	S	N	0.0008295	0.01013	0.001817
K007	514	S	Q	0.0007665	0.01013	0.001817
K007	514	S	R	0.0003062	0.01013	0.001817
K007	514	S	T	0.0001802	0.01013	0.001817
K007	514	S	V	0.001817	0.01013	0.001817
K007	514	S	W	0.0005144	0.01013	0.001817
K007	514	S	Y	0.0005746	0.01013	0.001817
K007	515	F	L	0.0002354	0.000907	0.0003189
K007	515	F	M	0.0003189	0.000907	0.0003189
K007	515	F	W	0.0001987	0.000907	0.0003189
K007	515	F	Y	0.0001541	0.000907	0.0003189
K007	516	E	D	0.0002938	0.005287	0.001274
K007	516	E	G	0.0002392	0.005287	0.001274
K007	516	E	H	0.0003517	0.005287	0.001274
K007	516	E	K	0.0003667	0.005287	0.001274
K007	516	E	N	0.0004185	0.005287	0.001274
K007	516	E	P	0.001274	0.005287	0.001274
K007	516	E	Q	0.0005657	0.005287	0.001274
K007	516	E	R	0.0002174	0.005287	0.001274
K007	516	E	S	0.0005524	0.005287	0.001274
K007	516	E	T	0.0003785	0.005287	0.001274
K007	516	E	V	0.0002319	0.005287	0.001274
K007	516	E	W	0.0001677	0.005287	0.001274
K007	516	E	Y	0.0002295	0.005287	0.001274
K007	517	L	A	0.001025	0.01777	0.002725
K007	517	L	C	0.0002416	0.01777	0.002725
K007	517	L	D	0.0004533	0.01777	0.002725
K007	517	L	E	0.0001384	0.01777	0.002725
K007	517	L	F	0.0001981	0.01777	0.002725
K007	517	L	G	0.0001786	0.01777	0.002725
K007	517	L	H	0.001664	0.01777	0.002725
K007	517	L	I	0.002725	0.01777	0.002725
K007	517	L	K	0.001278	0.01777	0.002725
K007	517	L	M	0.001507	0.01777	0.002725
K007	517	L	N	0.001094	0.01777	0.002725
K007	517	L	P	0.001101	0.01777	0.002725
K007	517	L	Q	0.0006484	0.01777	0.002725
K007	517	L	R	0.0002748	0.01777	0.002725
K007	517	L	S	0.0001993	0.01777	0.002725
K007	517	L	T	0.0009645	0.01777	0.002725
K007	517	L	V	0.002619	0.01777	0.002725
K007	517	L	W	0.001305	0.01777	0.002725
K007	517	L	Y	0.0001522	0.01777	0.002725
K007	518	L	A	0.003808	0.01578	0.004414
K007	518	L	C	0.004414	0.01578	0.004414
K007	518	L	D	0.0007944	0.01578	0.004414
K007	518	L	E	0.0001969	0.01578	0.004414
K007	518	L	F	0.001472	0.01578	0.004414
K007	518	L	G	0.0002206	0.01578	0.004414
K007	518	L	H	0.0005395	0.01578	0.004414
K007	518	L	I	0.0001475	0.01578	0.004414
K007	518	L	K	0.0001667	0.01578	0.004414
K007	518	L	M	0.0005332	0.01578	0.004414
K007	518	L	N	0.0002813	0.01578	0.004414
K007	518	L	P	0.001591	0.01578	0.004414
K007	518	L	Q	0.0001859	0.01578	0.004414
K007	518	L	R	0.0002778	0.01578	0.004414
K007	518	L	S	0.0003048	0.01578	0.004414
K007	518	L	T	0.0002533	0.01578	0.004414
K007	518	L	V	0.0001468	0.01578	0.004414
K007	518	L	W	0.0002413	0.01578	0.004414
K007	518	L	Y	0.0002102	0.01578	0.004414
K007	519	H	A	0.000216	0.01621	0.004736
K007	519	H	C	0.0005904	0.01621	0.004736
K007	519	H	D	0.0002304	0.01621	0.004736
K007	519	H	E	0.0002345	0.01621	0.004736
K007	519	H	F	0.0002673	0.01621	0.004736
K007	519	H	G	0.0007816	0.01621	0.004736
K007	519	H	I	0.0002365	0.01621	0.004736
K007	519	H	K	0.0001222	0.01621	0.004736
K007	519	H	L	0.000791	0.01621	0.004736
K007	519	H	M	0.0003858	0.01621	0.004736
K007	519	H	P	0.000269	0.01621	0.004736
K007	519	H	Q	0.001476	0.01621	0.004736
K007	519	H	R	0.004086	0.01621	0.004736
K007	519	H	S	0.0002234	0.01621	0.004736
K007	519	H	T	0.004736	0.01621	0.004736
K007	519	H	V	0.0003108	0.01621	0.004736
K007	519	H	W	0.0009959	0.01621	0.004736
K007	519	H	Y	0.0002539	0.01621	0.004736
K007	520	A	C	0.001307	0.01153	0.001862
K007	520	A	D	0.001862	0.01153	0.001862
K007	520	A	E	0.0002223	0.01153	0.001862
K007	520	A	F	0.000191	0.01153	0.001862
K007	520	A	G	0.0002966	0.01153	0.001862
K007	520	A	H	0.0006248	0.01153	0.001862
K007	520	A	I	0.000356	0.01153	0.001862
K007	520	A	K	0.0003084	0.01153	0.001862
K007	520	A	L	0.0003137	0.01153	0.001862
K007	520	A	M	0.001155	0.01153	0.001862
K007	520	A	N	0.0003294	0.01153	0.001862
K007	520	A	P	0.0006797	0.01153	0.001862
K007	520	A	R	0.0004102	0.01153	0.001862
K007	520	A	S	0.0009484	0.01153	0.001862
K007	520	A	T	0.000445	0.01153	0.001862
K007	520	A	V	0.001432	0.01153	0.001862
K007	520	A	W	0.00051	0.01153	0.001862
K007	520	A	Y	0.0001411	0.01153	0.001862
K007	521	P	A	0.0002489	0.009821	0.001429
K007	521	P	C	0.0002226	0.009821	0.001429
K007	521	P	D	0.0009086	0.009821	0.001429
K007	521	P	E	0.001429	0.009821	0.001429
K007	521	P	F	0.000216	0.009821	0.001429
K007	521	P	G	0.0006389	0.009821	0.001429
K007	521	P	H	0.001111	0.009821	0.001429
K007	521	P	I	0.0002798	0.009821	0.001429
K007	521	P	K	0.0007797	0.009821	0.001429
K007	521	P	M	0.0002307	0.009821	0.001429
K007	521	P	N	0.0002046	0.009821	0.001429
K007	521	P	Q	0.00048	0.009821	0.001429
K007	521	P	R	0.001052	0.009821	0.001429
K007	521	P	S	0.0002623	0.009821	0.001429
K007	521	P	T	0.0002435	0.009821	0.001429
K007	521	P	V	0.0006821	0.009821	0.001429
K007	521	P	W	0.0006051	0.009821	0.001429
K007	521	P	Y	0.0002258	0.009821	0.001429
K007	522	A	C	0.0001859	0.01067	0.004051
K007	522	A	D	0.0001685	0.01067	0.004051
K007	522	A	F	0.004051	0.01067	0.004051
K007	522	A	G	0.001855	0.01067	0.004051
K007	522	A	H	0.0001054	0.01067	0.004051
K007	522	A	K	0.0002122	0.01067	0.004051
K007	522	A	L	0.0002521	0.01067	0.004051
K007	522	A	M	0.0003523	0.01067	0.004051
K007	522	A	N	0.000279	0.01067	0.004051
K007	522	A	P	0.0002049	0.01067	0.004051
K007	522	A	Q	0.0002379	0.01067	0.004051
K007	522	A	R	0.0002173	0.01067	0.004051
K007	522	A	S	0.0001835	0.01067	0.004051
K007	522	A	T	0.0003531	0.01067	0.004051
K007	522	A	V	0.0003549	0.01067	0.004051
K007	522	A	W	0.001653	0.01067	0.004051
K007	523	T	A	0.0002002	0.008696	0.002548
K007	523	T	D	0.0002243	0.008696	0.002548
K007	523	T	E	0.000116	0.008696	0.002548
K007	523	T	G	0.001038	0.008696	0.002548
K007	523	T	H	0.0002632	0.008696	0.002548
K007	523	T	I	0.002548	0.008696	0.002548
K007	523	T	K	0.0001989	0.008696	0.002548
K007	523	T	M	0.0002694	0.008696	0.002548
K007	523	T	N	0.0002275	0.008696	0.002548
K007	523	T	P	0.001416	0.008696	0.002548
K007	523	T	Q	0.0001451	0.008696	0.002548
K007	523	T	R	0.0016	0.008696	0.002548
K007	523	T	S	0.0002354	0.008696	0.002548
K007	523	T	W	0.0002131	0.008696	0.002548
K007	524	V	A	0.005937	0.02658	0.005937
K007	524	V	C	0.000235	0.02658	0.005937
K007	524	V	D	0.0004131	0.02658	0.005937
K007	524	V	E	0.0002219	0.02658	0.005937
K007	524	V	F	0.0002233	0.02658	0.005937
K007	524	V	G	0.003411	0.02658	0.005937
K007	524	V	H	0.0009949	0.02658	0.005937
K007	524	V	I	0.0002087	0.02658	0.005937
K007	524	V	K	0.001268	0.02658	0.005937
K007	524	V	L	0.001115	0.02658	0.005937
K007	524	V	M	0.0007298	0.02658	0.005937
K007	524	V	N	0.0009971	0.02658	0.005937
K007	524	V	P	0.001569	0.02658	0.005937
K007	524	V	Q	0.001921	0.02658	0.005937
K007	524	V	R	0.0006374	0.02658	0.005937
K007	524	V	S	0.0006211	0.02658	0.005937
K007	524	V	T	0.001695	0.02658	0.005937
K007	524	V	W	0.000265	0.02658	0.005937
K007	524	V	Y	0.004114	0.02658	0.005937
K007	526	G	C	0.001552	0.01089	0.005467
K007	526	G	D	0.0002554	0.01089	0.005467
K007	526	G	E	0.0002239	0.01089	0.005467
K007	526	G	F	0.0001455	0.01089	0.005467
K007	526	G	H	0.0002288	0.01089	0.005467
K007	526	G	K	0.0002218	0.01089	0.005467
K007	526	G	M	0.0001897	0.01089	0.005467
K007	526	G	N	0.005467	0.01089	0.005467
K007	526	G	Q	0.0002095	0.01089	0.005467
K007	526	G	R	0.000836	0.01089	0.005467
K007	526	G	S	0.0004307	0.01089	0.005467
K007	526	G	T	0.000617	0.01089	0.005467
K007	526	G	W	0.0002617	0.01089	0.005467
K007	526	G	Y	0.0002487	0.01089	0.005467
K007	527	P	A	0.0002645	0.01697	0.004402
K007	527	P	C	0.0004168	0.01697	0.004402
K007	527	P	E	0.0002398	0.01697	0.004402
K007	527	P	F	0.00264	0.01697	0.004402
K007	527	P	G	0.0002776	0.01697	0.004402
K007	527	P	H	0.001893	0.01697	0.004402
K007	527	P	I	0.0002265	0.01697	0.004402
K007	527	P	K	0.0002306	0.01697	0.004402
K007	527	P	L	0.0001821	0.01697	0.004402
K007	527	P	M	0.0002894	0.01697	0.004402
K007	527	P	N	0.002207	0.01697	0.004402
K007	527	P	Q	0.0008741	0.01697	0.004402
K007	527	P	R	0.0001947	0.01697	0.004402
K007	527	P	S	0.0002596	0.01697	0.004402
K007	527	P	T	0.0007544	0.01697	0.004402
K007	527	P	V	0.000209	0.01697	0.004402
K007	527	P	W	0.001411	0.01697	0.004402
K007	527	P	Y	0.004402	0.01697	0.004402
K007	528	K	A	0.0001731	0.07146	0.04756
K007	528	K	C	0.0009067	0.07146	0.04756
K007	528	K	D	0.001238	0.07146	0.04756
K007	528	K	E	0.006173	0.07146	0.04756
K007	528	K	F	0.0002795	0.07146	0.04756
K007	528	K	G	0.0001874	0.07146	0.04756
K007	528	K	H	0.001422	0.07146	0.04756
K007	528	K	I	0.0004643	0.07146	0.04756
K007	528	K	L	0.0004902	0.07146	0.04756
K007	528	K	M	0.04756	0.07146	0.04756
K007	528	K	N	0.0002596	0.07146	0.04756
K007	528	K	P	0.0002213	0.07146	0.04756
K007	528	K	Q	0.0003508	0.07146	0.04756
K007	528	K	R	0.001813	0.07146	0.04756
K007	528	K	S	0.0002484	0.07146	0.04756
K007	528	K	T	0.0002457	0.07146	0.04756
K007	528	K	V	0.0003475	0.07146	0.04756
K007	528	K	W	0.0003214	0.07146	0.04756
K007	528	K	Y	0.008759	0.07146	0.04756
K007	529	K	C	0.0002821	0.004446	0.0006047
K007	529	K	D	0.0001561	0.004446	0.0006047
K007	529	K	E	0.0003139	0.004446	0.0006047
K007	529	K	G	0.0001992	0.004446	0.0006047
K007	529	K	H	0.00046	0.004446	0.0006047
K007	529	K	L	0.0001592	0.004446	0.0006047
K007	529	K	M	0.0003862	0.004446	0.0006047
K007	529	K	N	0.0002564	0.004446	0.0006047
K007	529	K	P	0.0002289	0.004446	0.0006047
K007	529	K	Q	0.0001698	0.004446	0.0006047
K007	529	K	R	0.0002303	0.004446	0.0006047
K007	529	K	S	0.0006047	0.004446	0.0006047
K007	529	K	T	0.000224	0.004446	0.0006047
K007	529	K	V	0.0003326	0.004446	0.0006047
K007	529	K	W	0.0002691	0.004446	0.0006047
K007	529	K	Y	0.0001735	0.004446	0.0006047
K007	530	S	A	0.0005083	0.1165	0.1087
K007	530	S	C	0.0002082	0.1165	0.1087
K007	530	S	D	0.0002488	0.1165	0.1087
K007	530	S	E	0.0003285	0.1165	0.1087
K007	530	S	F	0.0009792	0.1165	0.1087
K007	530	S	G	0.0006357	0.1165	0.1087
K007	530	S	H	0.0002993	0.1165	0.1087
K007	530	S	K	0.0002205	0.1165	0.1087
K007	530	S	L	0.0006275	0.1165	0.1087
K007	530	S	M	0.0008527	0.1165	0.1087
K007	530	S	N	0.0003104	0.1165	0.1087
K007	530	S	P	0.0001411	0.1165	0.1087
K007	530	S	Q	0.001576	0.1165	0.1087
K007	530	S	T	0.0002868	0.1165	0.1087
K007	530	S	V	0.0002352	0.1165	0.1087
K007	530	S	W	0.0002875	0.1165	0.1087
K007	530	S	Y	0.1087	0.1165	0.1087
K007	531	T	A	0.0006986	0.008088	0.001895
K007	531	T	C	0.0002581	0.008088	0.001895
K007	531	T	D	0.0003017	0.008088	0.001895
K007	531	T	E	0.0002436	0.008088	0.001895
K007	531	T	F	0.0002592	0.008088	0.001895
K007	531	T	G	0.0001201	0.008088	0.001895
K007	531	T	H	0.0001324	0.008088	0.001895
K007	531	T	I	0.0002583	0.008088	0.001895
K007	531	T	K	0.0002603	0.008088	0.001895
K007	531	T	L	0.0004563	0.008088	0.001895
K007	531	T	M	0.0009329	0.008088	0.001895
K007	531	T	N	0.0006037	0.008088	0.001895
K007	531	T	P	0.0001847	0.008088	0.001895
K007	531	T	Q	0.001895	0.008088	0.001895
K007	531	T	R	0.0007782	0.008088	0.001895
K007	531	T	S	0.0002066	0.008088	0.001895
K007	531	T	V	0.0001465	0.008088	0.001895
K007	531	T	W	9.95E-05	0.008088	0.001895
K007	531	T	Y	0.0002527	0.008088	0.001895
K031	331	N	A	0.0004511	0.0361	0.01822
K031	331	N	C	0.000357	0.0361	0.01822
K031	331	N	D	0.0005657	0.0361	0.01822
K031	331	N	E	0.001125	0.0361	0.01822
K031	331	N	F	0.0003264	0.0361	0.01822
K031	331	N	G	0.0003435	0.0361	0.01822
K031	331	N	H	0.01822	0.0361	0.01822
K031	331	N	I	0.0008255	0.0361	0.01822
K031	331	N	K	0.0013	0.0361	0.01822
K031	331	N	L	0.0007325	0.0361	0.01822
K031	331	N	M	0.000402	0.0361	0.01822
K031	331	N	P	0.0003463	0.0361	0.01822
K031	331	N	Q	0.001685	0.0361	0.01822
K031	331	N	R	0.006086	0.0361	0.01822
K031	331	N	S	0.002565	0.0361	0.01822
K031	331	N	T	0.000333	0.0361	0.01822
K031	331	N	V	0.0001268	0.0361	0.01822
K031	331	N	Y	0.0003086	0.0361	0.01822
K031	332	I	A	0.000452	0.02312	0.004614
K031	332	I	C	0.0006447	0.02312	0.004614
K031	332	I	D	0.001468	0.02312	0.004614
K031	332	I	E	0.0004245	0.02312	0.004614
K031	332	I	F	0.0003199	0.02312	0.004614
K031	332	I	G	0.0003532	0.02312	0.004614
K031	332	I	H	0.002423	0.02312	0.004614
K031	332	I	K	0.0004995	0.02312	0.004614
K031	332	I	L	0.003312	0.02312	0.004614
K031	332	I	M	0.00164	0.02312	0.004614
K031	332	I	N	0.000451	0.02312	0.004614
K031	332	I	P	0.001735	0.02312	0.004614
K031	332	I	Q	0.0003414	0.02312	0.004614
K031	332	I	R	0.0007264	0.02312	0.004614
K031	332	I	S	0.0004494	0.02312	0.004614
K031	332	I	T	0.0005456	0.02312	0.004614
K031	332	I	V	0.0006257	0.02312	0.004614
K031	332	I	W	0.00209	0.02312	0.004614
K031	332	I	Y	0.004614	0.02312	0.004614
K031	333	T	A	0.003035	0.04591	0.0119
K031	333	T	C	0.00275	0.04591	0.0119
K031	333	T	D	0.007409	0.04591	0.0119
K031	333	T	E	0.0003674	0.04591	0.0119
[truncated: 15,651 more rows]
