# Supplementary material for: A SARS-CoV-2 variant elicits an antibody response with a shifted immunodominance hierarchy
Source: bioRxiv. 2021 Oct 13:2021.10.12.464114. Preprint. [Version 1] doi: 10.1101/2021.10.12.464114 (PMC8528074; doi:10.1101/2021.10.12.464114)
Supplement: Supplement 4 — Data file S4. Plasma-escape scores for early 2020 plasmas against the Wuhan-Hu-1 RBD deep mutational scanning library. [file media-4.csv]

condition	site	wildtype	mutation	mut_escape	site_total_escape	site_max_escape
participant H (day 152)	331	N	A	0.00202	0.04926	0.007632
participant H (day 152)	331	N	D	0.005616	0.04926	0.007632
participant H (day 152)	331	N	E	0.002535	0.04926	0.007632
participant H (day 152)	331	N	F	0.003032	0.04926	0.007632
participant H (day 152)	331	N	G	0.003113	0.04926	0.007632
participant H (day 152)	331	N	H	0.003382	0.04926	0.007632
participant H (day 152)	331	N	I	0.00207	0.04926	0.007632
participant H (day 152)	331	N	K	0.003384	0.04926	0.007632
participant H (day 152)	331	N	L	0.001563	0.04926	0.007632
participant H (day 152)	331	N	M	0.0006527	0.04926	0.007632
participant H (day 152)	331	N	P	0.002901	0.04926	0.007632
participant H (day 152)	331	N	Q	0.007632	0.04926	0.007632
participant H (day 152)	331	N	R	0.002522	0.04926	0.007632
participant H (day 152)	331	N	S	0.003878	0.04926	0.007632
participant H (day 152)	331	N	T	0.002262	0.04926	0.007632
participant H (day 152)	331	N	V	0.002694	0.04926	0.007632
participant H (day 152)	332	I	A	0.01004	0.1096	0.01534
participant H (day 152)	332	I	C	0.004867	0.1096	0.01534
participant H (day 152)	332	I	D	0.01534	0.1096	0.01534
participant H (day 152)	332	I	E	0.004108	0.1096	0.01534
participant H (day 152)	332	I	F	0.004185	0.1096	0.01534
participant H (day 152)	332	I	G	0.004201	0.1096	0.01534
participant H (day 152)	332	I	H	0.003141	0.1096	0.01534
participant H (day 152)	332	I	K	0.003322	0.1096	0.01534
participant H (day 152)	332	I	L	0.005616	0.1096	0.01534
participant H (day 152)	332	I	M	0.006701	0.1096	0.01534
participant H (day 152)	332	I	N	0.003996	0.1096	0.01534
participant H (day 152)	332	I	P	0.000953	0.1096	0.01534
participant H (day 152)	332	I	Q	0.004574	0.1096	0.01534
participant H (day 152)	332	I	R	0.003444	0.1096	0.01534
participant H (day 152)	332	I	S	0.007074	0.1096	0.01534
participant H (day 152)	332	I	T	0.006978	0.1096	0.01534
participant H (day 152)	332	I	V	0.008104	0.1096	0.01534
participant H (day 152)	332	I	W	0.005658	0.1096	0.01534
participant H (day 152)	332	I	Y	0.007317	0.1096	0.01534
participant H (day 152)	333	T	A	0.001155	0.05131	0.008701
participant H (day 152)	333	T	C	0.002724	0.05131	0.008701
participant H (day 152)	333	T	D	0.002414	0.05131	0.008701
participant H (day 152)	333	T	E	0.002402	0.05131	0.008701
participant H (day 152)	333	T	F	0.003367	0.05131	0.008701
participant H (day 152)	333	T	G	0.002071	0.05131	0.008701
participant H (day 152)	333	T	H	0.004734	0.05131	0.008701
participant H (day 152)	333	T	K	0.002888	0.05131	0.008701
participant H (day 152)	333	T	L	0.002304	0.05131	0.008701
participant H (day 152)	333	T	M	0.003772	0.05131	0.008701
participant H (day 152)	333	T	N	0.002337	0.05131	0.008701
participant H (day 152)	333	T	P	0.002093	0.05131	0.008701
participant H (day 152)	333	T	Q	0.001575	0.05131	0.008701
participant H (day 152)	333	T	R	0.0006527	0.05131	0.008701
participant H (day 152)	333	T	S	0.003511	0.05131	0.008701
participant H (day 152)	333	T	V	0.001123	0.05131	0.008701
participant H (day 152)	333	T	W	0.003488	0.05131	0.008701
participant H (day 152)	333	T	Y	0.008701	0.05131	0.008701
participant H (day 152)	334	N	A	0.01265	0.1531	0.03009
participant H (day 152)	334	N	C	0.008978	0.1531	0.03009
participant H (day 152)	334	N	D	0.003745	0.1531	0.03009
participant H (day 152)	334	N	E	0.008723	0.1531	0.03009
participant H (day 152)	334	N	F	0.03009	0.1531	0.03009
participant H (day 152)	334	N	G	0.003108	0.1531	0.03009
participant H (day 152)	334	N	H	0.004294	0.1531	0.03009
participant H (day 152)	334	N	I	0.009487	0.1531	0.03009
participant H (day 152)	334	N	K	0.004552	0.1531	0.03009
participant H (day 152)	334	N	L	0.01388	0.1531	0.03009
participant H (day 152)	334	N	M	0.01314	0.1531	0.03009
participant H (day 152)	334	N	P	0.0028	0.1531	0.03009
participant H (day 152)	334	N	Q	0.003413	0.1531	0.03009
participant H (day 152)	334	N	R	0.004371	0.1531	0.03009
participant H (day 152)	334	N	S	0.008613	0.1531	0.03009
participant H (day 152)	334	N	T	0.003277	0.1531	0.03009
participant H (day 152)	334	N	V	0.008977	0.1531	0.03009
participant H (day 152)	334	N	Y	0.008963	0.1531	0.03009
participant H (day 152)	335	L	A	0.005444	0.1157	0.02165
participant H (day 152)	335	L	C	0.009589	0.1157	0.02165
participant H (day 152)	335	L	D	0.004625	0.1157	0.02165
participant H (day 152)	335	L	E	0.006365	0.1157	0.02165
participant H (day 152)	335	L	F	0.004944	0.1157	0.02165
participant H (day 152)	335	L	G	0.02165	0.1157	0.02165
participant H (day 152)	335	L	H	0.004412	0.1157	0.02165
participant H (day 152)	335	L	I	0.003217	0.1157	0.02165
participant H (day 152)	335	L	K	0.004647	0.1157	0.02165
participant H (day 152)	335	L	M	0.007242	0.1157	0.02165
participant H (day 152)	335	L	N	0.003915	0.1157	0.02165
participant H (day 152)	335	L	P	0.005316	0.1157	0.02165
participant H (day 152)	335	L	Q	0.004016	0.1157	0.02165
participant H (day 152)	335	L	R	0.00344	0.1157	0.02165
participant H (day 152)	335	L	S	0.005219	0.1157	0.02165
participant H (day 152)	335	L	T	0.005091	0.1157	0.02165
participant H (day 152)	335	L	V	0.006812	0.1157	0.02165
participant H (day 152)	335	L	W	0.004477	0.1157	0.02165
participant H (day 152)	335	L	Y	0.005321	0.1157	0.02165
participant H (day 152)	336	C	G	0.1427	0.1427	0.1427
participant H (day 152)	337	P	A	0.009784	0.2002	0.04807
participant H (day 152)	337	P	C	0.04807	0.2002	0.04807
participant H (day 152)	337	P	D	0.003181	0.2002	0.04807
participant H (day 152)	337	P	E	0.004418	0.2002	0.04807
participant H (day 152)	337	P	G	0.01977	0.2002	0.04807
participant H (day 152)	337	P	H	0.01072	0.2002	0.04807
participant H (day 152)	337	P	K	0.003174	0.2002	0.04807
participant H (day 152)	337	P	L	0.02712	0.2002	0.04807
participant H (day 152)	337	P	M	0.01418	0.2002	0.04807
participant H (day 152)	337	P	N	0.008167	0.2002	0.04807
participant H (day 152)	337	P	Q	0.01795	0.2002	0.04807
participant H (day 152)	337	P	R	0.006985	0.2002	0.04807
participant H (day 152)	337	P	S	0.01032	0.2002	0.04807
participant H (day 152)	337	P	T	0.01638	0.2002	0.04807
participant H (day 152)	338	F	I	0.01893	0.04563	0.01893
participant H (day 152)	338	F	L	0.007191	0.04563	0.01893
participant H (day 152)	338	F	M	0.01065	0.04563	0.01893
participant H (day 152)	338	F	W	0.004449	0.04563	0.01893
participant H (day 152)	338	F	Y	0.004413	0.04563	0.01893
participant H (day 152)	339	G	A	0.0057	0.1451	0.02032
participant H (day 152)	339	G	D	0.004477	0.1451	0.02032
participant H (day 152)	339	G	E	0.003268	0.1451	0.02032
participant H (day 152)	339	G	F	0.005347	0.1451	0.02032
participant H (day 152)	339	G	H	0.003822	0.1451	0.02032
participant H (day 152)	339	G	I	0.01001	0.1451	0.02032
participant H (day 152)	339	G	K	0.008814	0.1451	0.02032
participant H (day 152)	339	G	L	0.02032	0.1451	0.02032
participant H (day 152)	339	G	M	0.01111	0.1451	0.02032
participant H (day 152)	339	G	N	0.003263	0.1451	0.02032
participant H (day 152)	339	G	P	0.01192	0.1451	0.02032
participant H (day 152)	339	G	Q	0.003945	0.1451	0.02032
participant H (day 152)	339	G	R	0.009252	0.1451	0.02032
participant H (day 152)	339	G	S	0.007592	0.1451	0.02032
participant H (day 152)	339	G	T	0.0143	0.1451	0.02032
participant H (day 152)	339	G	V	0.008484	0.1451	0.02032
participant H (day 152)	339	G	W	0.008961	0.1451	0.02032
participant H (day 152)	339	G	Y	0.004483	0.1451	0.02032
participant H (day 152)	340	E	A	0.006083	0.1	0.01631
participant H (day 152)	340	E	D	0.003274	0.1	0.01631
participant H (day 152)	340	E	G	0.01631	0.1	0.01631
participant H (day 152)	340	E	K	0.007997	0.1	0.01631
participant H (day 152)	340	E	L	0.004967	0.1	0.01631
participant H (day 152)	340	E	M	0.004286	0.1	0.01631
participant H (day 152)	340	E	N	0.009917	0.1	0.01631
participant H (day 152)	340	E	P	0.01346	0.1	0.01631
participant H (day 152)	340	E	Q	0.01304	0.1	0.01631
participant H (day 152)	340	E	S	0.01049	0.1	0.01631
participant H (day 152)	340	E	T	0.01019	0.1	0.01631
participant H (day 152)	341	V	I	0.008345	0.03132	0.02297
participant H (day 152)	341	V	L	0.02297	0.03132	0.02297
participant H (day 152)	342	F	I	0.006319	0.02737	0.01164
participant H (day 152)	342	F	L	0.009412	0.02737	0.01164
participant H (day 152)	342	F	M	0.01164	0.02737	0.01164
participant H (day 152)	344	A	E	0.02396	0.07155	0.02396
participant H (day 152)	344	A	K	0.01323	0.07155	0.02396
participant H (day 152)	344	A	N	0.008442	0.07155	0.02396
participant H (day 152)	344	A	Q	0.00786	0.07155	0.02396
participant H (day 152)	344	A	R	0.01287	0.07155	0.02396
participant H (day 152)	344	A	S	0.005186	0.07155	0.02396
participant H (day 152)	345	T	A	0.01242	0.04746	0.01242
participant H (day 152)	345	T	D	0.01063	0.04746	0.01242
participant H (day 152)	345	T	E	0.008551	0.04746	0.01242
participant H (day 152)	345	T	K	0.003064	0.04746	0.01242
participant H (day 152)	345	T	P	0.004838	0.04746	0.01242
participant H (day 152)	345	T	R	0.004233	0.04746	0.01242
participant H (day 152)	345	T	S	0.003729	0.04746	0.01242
participant H (day 152)	346	R	A	0.003805	0.1744	0.03697
participant H (day 152)	346	R	C	0.005573	0.1744	0.03697
participant H (day 152)	346	R	D	0.01776	0.1744	0.03697
participant H (day 152)	346	R	E	0.004151	0.1744	0.03697
participant H (day 152)	346	R	F	0.01524	0.1744	0.03697
participant H (day 152)	346	R	G	0.00371	0.1744	0.03697
participant H (day 152)	346	R	H	0.01999	0.1744	0.03697
participant H (day 152)	346	R	I	0.005627	0.1744	0.03697
participant H (day 152)	346	R	K	0.01516	0.1744	0.03697
participant H (day 152)	346	R	L	0.01333	0.1744	0.03697
participant H (day 152)	346	R	M	0.00568	0.1744	0.03697
participant H (day 152)	346	R	N	0.00365	0.1744	0.03697
participant H (day 152)	346	R	Q	0.005217	0.1744	0.03697
participant H (day 152)	346	R	S	0.003949	0.1744	0.03697
participant H (day 152)	346	R	T	0.004359	0.1744	0.03697
participant H (day 152)	346	R	V	0.006432	0.1744	0.03697
participant H (day 152)	346	R	W	0.03697	0.1744	0.03697
participant H (day 152)	346	R	Y	0.003787	0.1744	0.03697
participant H (day 152)	347	F	W	0.005897	0.005897	0.005897
participant H (day 152)	348	A	D	0.05752	0.1281	0.05752
participant H (day 152)	348	A	E	0.01172	0.1281	0.05752
participant H (day 152)	348	A	G	0.007838	0.1281	0.05752
participant H (day 152)	348	A	H	0.004365	0.1281	0.05752
participant H (day 152)	348	A	K	0.007969	0.1281	0.05752
participant H (day 152)	348	A	N	0.01195	0.1281	0.05752
participant H (day 152)	348	A	P	0.00325	0.1281	0.05752
participant H (day 152)	348	A	Q	0.00805	0.1281	0.05752
participant H (day 152)	348	A	S	0.01025	0.1281	0.05752
participant H (day 152)	348	A	Y	0.00524	0.1281	0.05752
participant H (day 152)	349	S	N	0.02944	0.04961	0.02944
participant H (day 152)	349	S	P	0.02017	0.04961	0.02944
participant H (day 152)	351	Y	F	0.00344	0.0708	0.05657
participant H (day 152)	351	Y	H	0.05657	0.0708	0.05657
participant H (day 152)	351	Y	W	0.01078	0.0708	0.05657
participant H (day 152)	352	A	D	0.04591	0.111	0.04591
participant H (day 152)	352	A	E	0.003641	0.111	0.04591
participant H (day 152)	352	A	G	0.02087	0.111	0.04591
participant H (day 152)	352	A	H	0.004251	0.111	0.04591
participant H (day 152)	352	A	K	0.01385	0.111	0.04591
participant H (day 152)	352	A	M	0.004841	0.111	0.04591
participant H (day 152)	352	A	N	0.002267	0.111	0.04591
participant H (day 152)	352	A	Q	0.004583	0.111	0.04591
participant H (day 152)	352	A	R	0.002007	0.111	0.04591
participant H (day 152)	352	A	S	0.004057	0.111	0.04591
participant H (day 152)	352	A	Y	0.004696	0.111	0.04591
participant H (day 152)	353	W	F	0.01231	0.01231	0.01231
participant H (day 152)	354	N	A	0.00768	0.07738	0.01983
participant H (day 152)	354	N	D	0.007133	0.07738	0.01983
participant H (day 152)	354	N	G	0.004999	0.07738	0.01983
participant H (day 152)	354	N	H	0.01983	0.07738	0.01983
participant H (day 152)	354	N	K	0.006018	0.07738	0.01983
participant H (day 152)	354	N	R	0.005261	0.07738	0.01983
participant H (day 152)	354	N	S	0.004602	0.07738	0.01983
participant H (day 152)	354	N	T	0.00333	0.07738	0.01983
participant H (day 152)	354	N	V	0.01853	0.07738	0.01983
participant H (day 152)	356	K	A	0.004329	0.1293	0.02432
participant H (day 152)	356	K	E	0.0205	0.1293	0.02432
participant H (day 152)	356	K	H	0.004475	0.1293	0.02432
participant H (day 152)	356	K	I	0.004397	0.1293	0.02432
participant H (day 152)	356	K	L	0.002998	0.1293	0.02432
participant H (day 152)	356	K	M	0.002686	0.1293	0.02432
participant H (day 152)	356	K	N	0.02432	0.1293	0.02432
participant H (day 152)	356	K	Q	0.009882	0.1293	0.02432
participant H (day 152)	356	K	R	0.004415	0.1293	0.02432
participant H (day 152)	356	K	S	0.02389	0.1293	0.02432
participant H (day 152)	356	K	T	0.01859	0.1293	0.02432
participant H (day 152)	356	K	V	0.003278	0.1293	0.02432
participant H (day 152)	356	K	Y	0.005569	0.1293	0.02432
participant H (day 152)	357	R	A	0.007575	0.1464	0.03722
participant H (day 152)	357	R	C	0.009506	0.1464	0.03722
participant H (day 152)	357	R	D	0.004498	0.1464	0.03722
participant H (day 152)	357	R	E	0.01665	0.1464	0.03722
participant H (day 152)	357	R	H	0.003357	0.1464	0.03722
participant H (day 152)	357	R	I	0.003802	0.1464	0.03722
participant H (day 152)	357	R	K	0.004591	0.1464	0.03722
participant H (day 152)	357	R	L	0.004189	0.1464	0.03722
participant H (day 152)	357	R	M	0.01232	0.1464	0.03722
participant H (day 152)	357	R	N	0.006067	0.1464	0.03722
participant H (day 152)	357	R	P	0.03722	0.1464	0.03722
participant H (day 152)	357	R	Q	0.006192	0.1464	0.03722
participant H (day 152)	357	R	S	0.006089	0.1464	0.03722
participant H (day 152)	357	R	T	0.003389	0.1464	0.03722
participant H (day 152)	357	R	V	0.004248	0.1464	0.03722
participant H (day 152)	357	R	W	0.01321	0.1464	0.03722
participant H (day 152)	357	R	Y	0.003536	0.1464	0.03722
participant H (day 152)	358	I	C	0.009017	0.0573	0.01795
participant H (day 152)	358	I	F	0.004183	0.0573	0.01795
participant H (day 152)	358	I	L	0.007441	0.0573	0.01795
participant H (day 152)	358	I	M	0.01139	0.0573	0.01795
participant H (day 152)	358	I	V	0.01795	0.0573	0.01795
participant H (day 152)	358	I	W	0.003153	0.0573	0.01795
participant H (day 152)	358	I	Y	0.004169	0.0573	0.01795
participant H (day 152)	359	S	A	0.005092	0.1218	0.01564
participant H (day 152)	359	S	C	0.004644	0.1218	0.01564
participant H (day 152)	359	S	D	0.007697	0.1218	0.01564
participant H (day 152)	359	S	E	0.002165	0.1218	0.01564
participant H (day 152)	359	S	F	0.01002	0.1218	0.01564
participant H (day 152)	359	S	G	0.0039	0.1218	0.01564
participant H (day 152)	359	S	H	0.004394	0.1218	0.01564
participant H (day 152)	359	S	I	0.009875	0.1218	0.01564
participant H (day 152)	359	S	K	0.004083	0.1218	0.01564
participant H (day 152)	359	S	N	0.01066	0.1218	0.01564
participant H (day 152)	359	S	P	0.01398	0.1218	0.01564
participant H (day 152)	359	S	Q	0.00497	0.1218	0.01564
participant H (day 152)	359	S	R	0.004215	0.1218	0.01564
participant H (day 152)	359	S	T	0.004773	0.1218	0.01564
participant H (day 152)	359	S	V	0.01564	0.1218	0.01564
participant H (day 152)	359	S	W	0.01229	0.1218	0.01564
participant H (day 152)	359	S	Y	0.003376	0.1218	0.01564
participant H (day 152)	360	N	D	0.01376	0.1104	0.03619
participant H (day 152)	360	N	E	0.008021	0.1104	0.03619
participant H (day 152)	360	N	K	0.004301	0.1104	0.03619
participant H (day 152)	360	N	M	0.03376	0.1104	0.03619
participant H (day 152)	360	N	Q	0.03619	0.1104	0.03619
participant H (day 152)	360	N	R	0.01091	0.1104	0.03619
participant H (day 152)	360	N	S	0.003405	0.1104	0.03619
participant H (day 152)	361	C	N	0.09079	0.2546	0.1638
participant H (day 152)	361	C	P	0.1638	0.2546	0.1638
participant H (day 152)	362	V	A	0.01594	0.2663	0.09119
participant H (day 152)	362	V	C	0.007961	0.2663	0.09119
participant H (day 152)	362	V	D	0.01272	0.2663	0.09119
participant H (day 152)	362	V	E	0.005242	0.2663	0.09119
participant H (day 152)	362	V	F	0.009035	0.2663	0.09119
participant H (day 152)	362	V	G	0.09119	0.2663	0.09119
participant H (day 152)	362	V	H	0.001843	0.2663	0.09119
participant H (day 152)	362	V	I	0.005118	0.2663	0.09119
participant H (day 152)	362	V	K	0.005878	0.2663	0.09119
participant H (day 152)	362	V	L	0.01563	0.2663	0.09119
participant H (day 152)	362	V	M	0.004303	0.2663	0.09119
participant H (day 152)	362	V	N	0.01387	0.2663	0.09119
participant H (day 152)	362	V	Q	0.01729	0.2663	0.09119
participant H (day 152)	362	V	R	0.006506	0.2663	0.09119
participant H (day 152)	362	V	S	0.02186	0.2663	0.09119
participant H (day 152)	362	V	T	0.01917	0.2663	0.09119
participant H (day 152)	362	V	W	0.008583	0.2663	0.09119
participant H (day 152)	362	V	Y	0.004176	0.2663	0.09119
participant H (day 152)	363	A	C	0.005926	0.105	0.02567
participant H (day 152)	363	A	F	0.002451	0.105	0.02567
participant H (day 152)	363	A	G	0.01165	0.105	0.02567
participant H (day 152)	363	A	H	0.02567	0.105	0.02567
participant H (day 152)	363	A	I	0.004532	0.105	0.02567
participant H (day 152)	363	A	L	0.00333	0.105	0.02567
participant H (day 152)	363	A	M	0.002936	0.105	0.02567
participant H (day 152)	363	A	P	0.009923	0.105	0.02567
participant H (day 152)	363	A	Q	0.01084	0.105	0.02567
participant H (day 152)	363	A	S	0.01425	0.105	0.02567
participant H (day 152)	363	A	T	0.004905	0.105	0.02567
participant H (day 152)	363	A	V	0.001607	0.105	0.02567
participant H (day 152)	363	A	W	0.004106	0.105	0.02567
participant H (day 152)	363	A	Y	0.002891	0.105	0.02567
participant H (day 152)	365	Y	A	0.05955	0.3021	0.0826
participant H (day 152)	365	Y	C	0.04558	0.3021	0.0826
participant H (day 152)	365	Y	F	0.002912	0.3021	0.0826
participant H (day 152)	365	Y	G	0.05795	0.3021	0.0826
participant H (day 152)	365	Y	I	0.002171	0.3021	0.0826
participant H (day 152)	365	Y	L	0.006787	0.3021	0.0826
participant H (day 152)	365	Y	M	0.003728	0.3021	0.0826
participant H (day 152)	365	Y	P	0.0826	0.3021	0.0826
participant H (day 152)	365	Y	T	0.02371	0.3021	0.0826
participant H (day 152)	365	Y	V	0.0111	0.3021	0.0826
participant H (day 152)	365	Y	W	0.005977	0.3021	0.0826
participant H (day 152)	366	S	A	0.006371	0.2018	0.03744
participant H (day 152)	366	S	D	0.01655	0.2018	0.03744
participant H (day 152)	366	S	E	0.004531	0.2018	0.03744
participant H (day 152)	366	S	F	0.02205	0.2018	0.03744
participant H (day 152)	366	S	G	0.007059	0.2018	0.03744
participant H (day 152)	366	S	H	0.004982	0.2018	0.03744
participant H (day 152)	366	S	I	0.02662	0.2018	0.03744
participant H (day 152)	366	S	K	0.00478	0.2018	0.03744
participant H (day 152)	366	S	L	0.01663	0.2018	0.03744
participant H (day 152)	366	S	M	0.01278	0.2018	0.03744
participant H (day 152)	366	S	N	0.009099	0.2018	0.03744
participant H (day 152)	366	S	P	0.03744	0.2018	0.03744
participant H (day 152)	366	S	Q	0.003746	0.2018	0.03744
participant H (day 152)	366	S	R	0.004131	0.2018	0.03744
participant H (day 152)	366	S	T	0.005069	0.2018	0.03744
participant H (day 152)	366	S	V	0.01048	0.2018	0.03744
participant H (day 152)	366	S	W	0.009522	0.2018	0.03744
participant H (day 152)	367	V	A	0.008658	0.2087	0.02207
participant H (day 152)	367	V	C	0.01394	0.2087	0.02207
participant H (day 152)	367	V	D	0.01396	0.2087	0.02207
participant H (day 152)	367	V	E	0.01582	0.2087	0.02207
participant H (day 152)	367	V	F	0.00347	0.2087	0.02207
participant H (day 152)	367	V	G	0.01153	0.2087	0.02207
participant H (day 152)	367	V	H	0.004079	0.2087	0.02207
participant H (day 152)	367	V	I	0.01097	0.2087	0.02207
participant H (day 152)	367	V	K	0.01752	0.2087	0.02207
participant H (day 152)	367	V	L	0.004965	0.2087	0.02207
participant H (day 152)	367	V	M	0.007337	0.2087	0.02207
participant H (day 152)	367	V	N	0.02207	0.2087	0.02207
participant H (day 152)	367	V	P	0.00722	0.2087	0.02207
participant H (day 152)	367	V	Q	0.01627	0.2087	0.02207
participant H (day 152)	367	V	R	0.01276	0.2087	0.02207
participant H (day 152)	367	V	S	0.009862	0.2087	0.02207
participant H (day 152)	367	V	T	0.009413	0.2087	0.02207
participant H (day 152)	367	V	W	0.01035	0.2087	0.02207
participant H (day 152)	367	V	Y	0.008472	0.2087	0.02207
participant H (day 152)	368	L	F	0.01134	0.03171	0.01285
participant H (day 152)	368	L	I	0.01285	0.03171	0.01285
participant H (day 152)	368	L	M	0.006254	0.03171	0.01285
participant H (day 152)	368	L	V	0.001272	0.03171	0.01285
participant H (day 152)	369	Y	A	0.01798	0.3385	0.06894
participant H (day 152)	369	Y	C	0.01141	0.3385	0.06894
participant H (day 152)	369	Y	D	0.06894	0.3385	0.06894
participant H (day 152)	369	Y	E	0.02023	0.3385	0.06894
participant H (day 152)	369	Y	F	0.004483	0.3385	0.06894
participant H (day 152)	369	Y	G	0.01972	0.3385	0.06894
participant H (day 152)	369	Y	H	0.008982	0.3385	0.06894
participant H (day 152)	369	Y	I	0.003485	0.3385	0.06894
participant H (day 152)	369	Y	K	0.01842	0.3385	0.06894
participant H (day 152)	369	Y	L	0.003687	0.3385	0.06894
participant H (day 152)	369	Y	M	0.005282	0.3385	0.06894
participant H (day 152)	369	Y	N	0.04038	0.3385	0.06894
participant H (day 152)	369	Y	P	0.04889	0.3385	0.06894
participant H (day 152)	369	Y	Q	0.01264	0.3385	0.06894
participant H (day 152)	369	Y	R	0.004816	0.3385	0.06894
participant H (day 152)	369	Y	S	0.02501	0.3385	0.06894
participant H (day 152)	369	Y	T	0.009794	0.3385	0.06894
participant H (day 152)	369	Y	V	0.01115	0.3385	0.06894
participant H (day 152)	369	Y	W	0.003154	0.3385	0.06894
participant H (day 152)	370	N	A	0.003098	0.1126	0.03771
participant H (day 152)	370	N	D	0.006388	0.1126	0.03771
participant H (day 152)	370	N	E	0.004556	0.1126	0.03771
participant H (day 152)	370	N	G	0.01123	0.1126	0.03771
participant H (day 152)	370	N	H	0.005723	0.1126	0.03771
participant H (day 152)	370	N	K	0.004524	0.1126	0.03771
participant H (day 152)	370	N	L	0.005261	0.1126	0.03771
participant H (day 152)	370	N	M	0.002743	0.1126	0.03771
participant H (day 152)	370	N	P	0.03771	0.1126	0.03771
participant H (day 152)	370	N	Q	0.008978	0.1126	0.03771
participant H (day 152)	370	N	R	0.003466	0.1126	0.03771
participant H (day 152)	370	N	S	0.006784	0.1126	0.03771
participant H (day 152)	370	N	T	0.00607	0.1126	0.03771
participant H (day 152)	370	N	Y	0.006119	0.1126	0.03771
participant H (day 152)	371	S	A	0.005245	0.1168	0.0239
participant H (day 152)	371	S	C	0.0239	0.1168	0.0239
participant H (day 152)	371	S	D	0.00144	0.1168	0.0239
participant H (day 152)	371	S	E	0.004784	0.1168	0.0239
participant H (day 152)	371	S	F	0.003538	0.1168	0.0239
participant H (day 152)	371	S	G	0.009317	0.1168	0.0239
participant H (day 152)	371	S	H	0.00507	0.1168	0.0239
participant H (day 152)	371	S	I	0.0006527	0.1168	0.0239
participant H (day 152)	371	S	K	0.004336	0.1168	0.0239
participant H (day 152)	371	S	L	0.003657	0.1168	0.0239
participant H (day 152)	371	S	M	0.003722	0.1168	0.0239
participant H (day 152)	371	S	N	0.001503	0.1168	0.0239
participant H (day 152)	371	S	P	0.0142	0.1168	0.0239
participant H (day 152)	371	S	Q	0.004638	0.1168	0.0239
participant H (day 152)	371	S	R	0.01189	0.1168	0.0239
participant H (day 152)	371	S	T	0.004651	0.1168	0.0239
participant H (day 152)	371	S	V	0.005556	0.1168	0.0239
participant H (day 152)	371	S	W	0.006901	0.1168	0.0239
participant H (day 152)	371	S	Y	0.001831	0.1168	0.0239
participant H (day 152)	372	A	D	0.005107	0.06779	0.007986
participant H (day 152)	372	A	E	0.0037	0.06779	0.007986
participant H (day 152)	372	A	F	0.002984	0.06779	0.007986
participant H (day 152)	372	A	G	0.004052	0.06779	0.007986
participant H (day 152)	372	A	H	0.002884	0.06779	0.007986
participant H (day 152)	372	A	I	0.004641	0.06779	0.007986
participant H (day 152)	372	A	K	0.002848	0.06779	0.007986
participant H (day 152)	372	A	L	0.002772	0.06779	0.007986
participant H (day 152)	372	A	M	0.001117	0.06779	0.007986
participant H (day 152)	372	A	N	0.002738	0.06779	0.007986
participant H (day 152)	372	A	P	0.002493	0.06779	0.007986
participant H (day 152)	372	A	Q	0.003204	0.06779	0.007986
participant H (day 152)	372	A	R	0.003449	0.06779	0.007986
participant H (day 152)	372	A	S	0.007388	0.06779	0.007986
participant H (day 152)	372	A	T	0.007986	0.06779	0.007986
participant H (day 152)	372	A	V	0.00226	0.06779	0.007986
participant H (day 152)	372	A	W	0.005139	0.06779	0.007986
participant H (day 152)	372	A	Y	0.003029	0.06779	0.007986
participant H (day 152)	373	S	A	0.005254	0.08841	0.01369
participant H (day 152)	373	S	C	0.003027	0.08841	0.01369
participant H (day 152)	373	S	D	0.003575	0.08841	0.01369
participant H (day 152)	373	S	E	0.00485	0.08841	0.01369
participant H (day 152)	373	S	F	0.007388	0.08841	0.01369
participant H (day 152)	373	S	G	0.01369	0.08841	0.01369
participant H (day 152)	373	S	H	0.003658	0.08841	0.01369
participant H (day 152)	373	S	I	0.001211	0.08841	0.01369
participant H (day 152)	373	S	K	0.001972	0.08841	0.01369
participant H (day 152)	373	S	L	0.006539	0.08841	0.01369
participant H (day 152)	373	S	M	0.005882	0.08841	0.01369
participant H (day 152)	373	S	N	0.004869	0.08841	0.01369
participant H (day 152)	373	S	P	0.003437	0.08841	0.01369
participant H (day 152)	373	S	Q	0.003492	0.08841	0.01369
participant H (day 152)	373	S	R	0.004637	0.08841	0.01369
participant H (day 152)	373	S	T	0.004378	0.08841	0.01369
participant H (day 152)	373	S	V	0.00328	0.08841	0.01369
participant H (day 152)	373	S	W	0.003234	0.08841	0.01369
participant H (day 152)	373	S	Y	0.004034	0.08841	0.01369
participant H (day 152)	374	F	A	0.04124	0.254	0.04124
participant H (day 152)	374	F	D	0.03475	0.254	0.04124
participant H (day 152)	374	F	H	0.007583	0.254	0.04124
participant H (day 152)	374	F	I	0.01746	0.254	0.04124
participant H (day 152)	374	F	L	0.01722	0.254	0.04124
participant H (day 152)	374	F	M	0.01845	0.254	0.04124
participant H (day 152)	374	F	N	0.02473	0.254	0.04124
participant H (day 152)	374	F	Q	0.03869	0.254	0.04124
participant H (day 152)	374	F	T	0.02058	0.254	0.04124
participant H (day 152)	374	F	V	0.02518	0.254	0.04124
participant H (day 152)	374	F	W	0.003985	0.254	0.04124
participant H (day 152)	374	F	Y	0.00417	0.254	0.04124
participant H (day 152)	375	S	A	0.0136	0.07558	0.01481
participant H (day 152)	375	S	D	0.004647	0.07558	0.01481
participant H (day 152)	375	S	E	0.005416	0.07558	0.01481
participant H (day 152)	375	S	G	0.005105	0.07558	0.01481
participant H (day 152)	375	S	H	0.00742	0.07558	0.01481
participant H (day 152)	375	S	K	0.01167	0.07558	0.01481
participant H (day 152)	375	S	N	0.003611	0.07558	0.01481
participant H (day 152)	375	S	Q	0.01481	0.07558	0.01481
participant H (day 152)	375	S	T	0.009311	0.07558	0.01481
participant H (day 152)	376	T	C	0.01315	0.09016	0.01525
participant H (day 152)	376	T	D	0.01261	0.09016	0.01525
participant H (day 152)	376	T	F	0.00541	0.09016	0.01525
participant H (day 152)	376	T	H	0.009132	0.09016	0.01525
participant H (day 152)	376	T	I	0.01525	0.09016	0.01525
participant H (day 152)	376	T	K	0.00458	0.09016	0.01525
participant H (day 152)	376	T	L	0.005609	0.09016	0.01525
participant H (day 152)	376	T	M	0.009262	0.09016	0.01525
participant H (day 152)	376	T	N	0.004929	0.09016	0.01525
participant H (day 152)	376	T	S	0.003434	0.09016	0.01525
participant H (day 152)	376	T	V	0.003224	0.09016	0.01525
participant H (day 152)	376	T	Y	0.00357	0.09016	0.01525
participant H (day 152)	377	F	I	0.008129	0.06269	0.01963
participant H (day 152)	377	F	L	0.01535	0.06269	0.01963
participant H (day 152)	377	F	M	0.01224	0.06269	0.01963
participant H (day 152)	377	F	V	0.01963	0.06269	0.01963
participant H (day 152)	377	F	W	0.007343	0.06269	0.01963
participant H (day 152)	378	K	A	0.01983	0.1751	0.03159
participant H (day 152)	378	K	C	0.01928	0.1751	0.03159
participant H (day 152)	378	K	D	0.00617	0.1751	0.03159
participant H (day 152)	378	K	E	0.03159	0.1751	0.03159
participant H (day 152)	378	K	H	0.01409	0.1751	0.03159
participant H (day 152)	378	K	I	0.01991	0.1751	0.03159
participant H (day 152)	378	K	L	0.01129	0.1751	0.03159
participant H (day 152)	378	K	M	0.008289	0.1751	0.03159
participant H (day 152)	378	K	N	0.01057	0.1751	0.03159
participant H (day 152)	378	K	Q	0.004181	0.1751	0.03159
participant H (day 152)	378	K	R	0.008894	0.1751	0.03159
participant H (day 152)	378	K	S	0.006563	0.1751	0.03159
participant H (day 152)	378	K	T	0.005234	0.1751	0.03159
participant H (day 152)	378	K	V	0.009204	0.1751	0.03159
participant H (day 152)	380	Y	F	0.006364	0.01028	0.006364
participant H (day 152)	380	Y	W	0.003919	0.01028	0.006364
participant H (day 152)	381	G	H	0.003386	0.03351	0.008632
participant H (day 152)	381	G	K	0.002375	0.03351	0.008632
participant H (day 152)	381	G	N	0.006157	0.03351	0.008632
participant H (day 152)	381	G	Q	0.008124	0.03351	0.008632
participant H (day 152)	381	G	R	0.004834	0.03351	0.008632
participant H (day 152)	381	G	S	0.008632	0.03351	0.008632
participant H (day 152)	382	V	C	0.02729	0.05516	0.02729
participant H (day 152)	382	V	F	0.006049	0.05516	0.02729
participant H (day 152)	382	V	I	0.005856	0.05516	0.02729
participant H (day 152)	382	V	L	0.007752	0.05516	0.02729
participant H (day 152)	382	V	T	0.002527	0.05516	0.02729
participant H (day 152)	382	V	Y	0.005684	0.05516	0.02729
participant H (day 152)	383	S	A	0.003366	0.1434	0.02744
participant H (day 152)	383	S	C	0.008436	0.1434	0.02744
participant H (day 152)	383	S	D	0.01001	0.1434	0.02744
participant H (day 152)	383	S	E	0.02744	0.1434	0.02744
participant H (day 152)	383	S	H	0.005426	0.1434	0.02744
participant H (day 152)	383	S	I	0.01187	0.1434	0.02744
participant H (day 152)	383	S	K	0.009124	0.1434	0.02744
participant H (day 152)	383	S	L	0.01442	0.1434	0.02744
participant H (day 152)	383	S	M	0.004043	0.1434	0.02744
participant H (day 152)	383	S	N	0.01388	0.1434	0.02744
participant H (day 152)	383	S	P	0.008279	0.1434	0.02744
participant H (day 152)	383	S	Q	0.004625	0.1434	0.02744
participant H (day 152)	383	S	R	0.003823	0.1434	0.02744
participant H (day 152)	383	S	T	0.009387	0.1434	0.02744
participant H (day 152)	383	S	V	0.00445	0.1434	0.02744
participant H (day 152)	383	S	Y	0.004817	0.1434	0.02744
participant H (day 152)	384	P	A	0.009838	0.1101	0.01406
participant H (day 152)	384	P	E	0.004405	0.1101	0.01406
participant H (day 152)	384	P	F	0.003996	0.1101	0.01406
participant H (day 152)	384	P	G	0.005621	0.1101	0.01406
participant H (day 152)	384	P	H	0.006803	0.1101	0.01406
participant H (day 152)	384	P	I	0.009459	0.1101	0.01406
participant H (day 152)	384	P	K	0.005678	0.1101	0.01406
participant H (day 152)	384	P	L	0.005935	0.1101	0.01406
participant H (day 152)	384	P	M	0.002644	0.1101	0.01406
participant H (day 152)	384	P	N	0.009379	0.1101	0.01406
participant H (day 152)	384	P	Q	0.004385	0.1101	0.01406
participant H (day 152)	384	P	R	0.005121	0.1101	0.01406
participant H (day 152)	384	P	S	0.01406	0.1101	0.01406
participant H (day 152)	384	P	T	0.006351	0.1101	0.01406
participant H (day 152)	384	P	V	0.006978	0.1101	0.01406
participant H (day 152)	384	P	W	0.004628	0.1101	0.01406
participant H (day 152)	384	P	Y	0.00478	0.1101	0.01406
participant H (day 152)	385	T	A	0.008522	0.134	0.01679
participant H (day 152)	385	T	C	0.007056	0.134	0.01679
participant H (day 152)	385	T	D	0.004342	0.134	0.01679
participant H (day 152)	385	T	E	0.004482	0.134	0.01679
participant H (day 152)	385	T	F	0.005515	0.134	0.01679
participant H (day 152)	385	T	G	0.01679	0.134	0.01679
participant H (day 152)	385	T	H	0.01241	0.134	0.01679
participant H (day 152)	385	T	I	0.003188	0.134	0.01679
participant H (day 152)	385	T	K	0.006585	0.134	0.01679
participant H (day 152)	385	T	L	0.003314	0.134	0.01679
participant H (day 152)	385	T	M	0.01259	0.134	0.01679
participant H (day 152)	385	T	N	0.006018	0.134	0.01679
participant H (day 152)	385	T	P	0.005667	0.134	0.01679
participant H (day 152)	385	T	Q	0.007049	0.134	0.01679
participant H (day 152)	385	T	R	0.004393	0.134	0.01679
participant H (day 152)	385	T	S	0.01016	0.134	0.01679
participant H (day 152)	385	T	V	0.003504	0.134	0.01679
participant H (day 152)	385	T	W	0.004455	0.134	0.01679
participant H (day 152)	385	T	Y	0.007955	0.134	0.01679
participant H (day 152)	386	K	A	0.00749	0.164	0.01917
participant H (day 152)	386	K	C	0.01675	0.164	0.01917
participant H (day 152)	386	K	D	0.01554	0.164	0.01917
participant H (day 152)	386	K	E	0.006358	0.164	0.01917
participant H (day 152)	386	K	G	0.00555	0.164	0.01917
participant H (day 152)	386	K	H	0.007983	0.164	0.01917
participant H (day 152)	386	K	I	0.004919	0.164	0.01917
participant H (day 152)	386	K	L	0.005011	0.164	0.01917
participant H (day 152)	386	K	M	0.007439	0.164	0.01917
participant H (day 152)	386	K	N	0.009296	0.164	0.01917
participant H (day 152)	386	K	Q	0.007885	0.164	0.01917
participant H (day 152)	386	K	R	0.005265	0.164	0.01917
participant H (day 152)	386	K	S	0.01917	0.164	0.01917
participant H (day 152)	386	K	T	0.01756	0.164	0.01917
participant H (day 152)	386	K	V	0.01816	0.164	0.01917
participant H (day 152)	386	K	Y	0.009615	0.164	0.01917
participant H (day 152)	387	L	I	0.01215	0.03052	0.01837
participant H (day 152)	387	L	M	0.01837	0.03052	0.01837
participant H (day 152)	388	N	A	0.002328	0.1421	0.02342
participant H (day 152)	388	N	D	0.00676	0.1421	0.02342
participant H (day 152)	388	N	E	0.01886	0.1421	0.02342
participant H (day 152)	388	N	G	0.006677	0.1421	0.02342
participant H (day 152)	388	N	H	0.02342	0.1421	0.02342
participant H (day 152)	388	N	K	0.007704	0.1421	0.02342
participant H (day 152)	388	N	L	0.0176	0.1421	0.02342
participant H (day 152)	388	N	M	0.01425	0.1421	0.02342
participant H (day 152)	388	N	P	0.004001	0.1421	0.02342
participant H (day 152)	388	N	Q	0.00385	0.1421	0.02342
participant H (day 152)	388	N	R	0.006335	0.1421	0.02342
participant H (day 152)	388	N	S	0.01302	0.1421	0.02342
participant H (day 152)	388	N	T	0.009618	0.1421	0.02342
participant H (day 152)	388	N	V	0.007666	0.1421	0.02342
participant H (day 152)	389	D	A	0.003078	0.07633	0.01116
participant H (day 152)	389	D	C	0.004889	0.07633	0.01116
participant H (day 152)	389	D	E	0.007761	0.07633	0.01116
participant H (day 152)	389	D	F	0.004041	0.07633	0.01116
participant H (day 152)	389	D	G	0.004381	0.07633	0.01116
participant H (day 152)	389	D	H	0.00272	0.07633	0.01116
participant H (day 152)	389	D	K	0.003388	0.07633	0.01116
participant H (day 152)	389	D	L	0.01116	0.07633	0.01116
participant H (day 152)	389	D	M	0.001968	0.07633	0.01116
participant H (day 152)	389	D	N	0.005354	0.07633	0.01116
participant H (day 152)	389	D	Q	0.004825	0.07633	0.01116
participant H (day 152)	389	D	R	0.005426	0.07633	0.01116
participant H (day 152)	389	D	S	0.005566	0.07633	0.01116
participant H (day 152)	389	D	T	0.00322	0.07633	0.01116
participant H (day 152)	389	D	W	0.00431	0.07633	0.01116
participant H (day 152)	389	D	Y	0.004247	0.07633	0.01116
participant H (day 152)	390	L	A	0.01565	0.1857	0.03317
participant H (day 152)	390	L	C	0.006039	0.1857	0.03317
participant H (day 152)	390	L	D	0.02357	0.1857	0.03317
participant H (day 152)	390	L	E	0.005617	0.1857	0.03317
participant H (day 152)	390	L	F	0.005209	0.1857	0.03317
participant H (day 152)	390	L	G	0.01281	0.1857	0.03317
participant H (day 152)	390	L	H	0.01043	0.1857	0.03317
participant H (day 152)	390	L	I	0.006471	0.1857	0.03317
participant H (day 152)	390	L	K	0.003711	0.1857	0.03317
participant H (day 152)	390	L	M	0.003141	0.1857	0.03317
participant H (day 152)	390	L	N	0.008091	0.1857	0.03317
participant H (day 152)	390	L	Q	0.004128	0.1857	0.03317
participant H (day 152)	390	L	R	0.003218	0.1857	0.03317
participant H (day 152)	390	L	S	0.02342	0.1857	0.03317
participant H (day 152)	390	L	T	0.03317	0.1857	0.03317
participant H (day 152)	390	L	V	0.009349	0.1857	0.03317
participant H (day 152)	390	L	W	0.007675	0.1857	0.03317
participant H (day 152)	390	L	Y	0.004023	0.1857	0.03317
participant H (day 152)	391	C	A	0.006009	0.1235	0.01547
participant H (day 152)	391	C	D	0.007396	0.1235	0.01547
participant H (day 152)	391	C	E	0.00578	0.1235	0.01547
participant H (day 152)	391	C	F	0.01082	0.1235	0.01547
participant H (day 152)	391	C	G	0.006191	0.1235	0.01547
participant H (day 152)	391	C	H	0.005826	0.1235	0.01547
participant H (day 152)	391	C	I	0.00752	0.1235	0.01547
participant H (day 152)	391	C	K	0.003223	0.1235	0.01547
participant H (day 152)	391	C	L	0.005094	0.1235	0.01547
participant H (day 152)	391	C	M	0.005314	0.1235	0.01547
participant H (day 152)	391	C	N	0.01547	0.1235	0.01547
participant H (day 152)	391	C	P	0.006801	0.1235	0.01547
participant H (day 152)	391	C	Q	0.003224	0.1235	0.01547
participant H (day 152)	391	C	R	0.004597	0.1235	0.01547
participant H (day 152)	391	C	S	0.005178	0.1235	0.01547
participant H (day 152)	391	C	T	0.005155	0.1235	0.01547
participant H (day 152)	391	C	V	0.006068	0.1235	0.01547
participant H (day 152)	391	C	W	0.009459	0.1235	0.01547
participant H (day 152)	391	C	Y	0.004333	0.1235	0.01547
participant H (day 152)	392	F	A	0.007455	0.1373	0.02097
participant H (day 152)	392	F	C	0.01075	0.1373	0.02097
participant H (day 152)	392	F	H	0.004781	0.1373	0.02097
participant H (day 152)	392	F	I	0.01481	0.1373	0.02097
participant H (day 152)	392	F	L	0.01312	0.1373	0.02097
participant H (day 152)	392	F	M	0.006719	0.1373	0.02097
participant H (day 152)	392	F	N	0.02097	0.1373	0.02097
participant H (day 152)	392	F	P	0.007521	0.1373	0.02097
participant H (day 152)	392	F	S	0.01003	0.1373	0.02097
participant H (day 152)	392	F	T	0.01517	0.1373	0.02097
participant H (day 152)	392	F	V	0.009661	0.1373	0.02097
participant H (day 152)	392	F	W	0.007817	0.1373	0.02097
participant H (day 152)	392	F	Y	0.008447	0.1373	0.02097
participant H (day 152)	393	T	A	0.009245	0.1696	0.02916
participant H (day 152)	393	T	C	0.02916	0.1696	0.02916
participant H (day 152)	393	T	D	0.007599	0.1696	0.02916
participant H (day 152)	393	T	E	0.01212	0.1696	0.02916
participant H (day 152)	393	T	G	0.007392	0.1696	0.02916
participant H (day 152)	393	T	H	0.007228	0.1696	0.02916
participant H (day 152)	393	T	I	0.02019	0.1696	0.02916
participant H (day 152)	393	T	K	0.009728	0.1696	0.02916
participant H (day 152)	393	T	L	0.01136	0.1696	0.02916
participant H (day 152)	393	T	M	0.01105	0.1696	0.02916
participant H (day 152)	393	T	N	0.005408	0.1696	0.02916
participant H (day 152)	393	T	Q	0.006382	0.1696	0.02916
participant H (day 152)	393	T	R	0.0009085	0.1696	0.02916
participant H (day 152)	393	T	S	0.007405	0.1696	0.02916
participant H (day 152)	393	T	V	0.01496	0.1696	0.02916
participant H (day 152)	393	T	Y	0.009473	0.1696	0.02916
participant H (day 152)	394	N	A	0.00863	0.1528	0.01575
participant H (day 152)	394	N	C	0.00689	0.1528	0.01575
participant H (day 152)	394	N	D	0.008051	0.1528	0.01575
participant H (day 152)	394	N	E	0.003463	0.1528	0.01575
participant H (day 152)	394	N	F	0.004881	0.1528	0.01575
participant H (day 152)	394	N	G	0.006617	0.1528	0.01575
participant H (day 152)	394	N	H	0.007592	0.1528	0.01575
participant H (day 152)	394	N	I	0.01348	0.1528	0.01575
participant H (day 152)	394	N	K	0.003937	0.1528	0.01575
participant H (day 152)	394	N	L	0.01575	0.1528	0.01575
participant H (day 152)	394	N	M	0.006847	0.1528	0.01575
participant H (day 152)	394	N	P	0.01387	0.1528	0.01575
participant H (day 152)	394	N	Q	0.004853	0.1528	0.01575
participant H (day 152)	394	N	R	0.01189	0.1528	0.01575
participant H (day 152)	394	N	S	0.005186	0.1528	0.01575
participant H (day 152)	394	N	T	0.003106	0.1528	0.01575
participant H (day 152)	394	N	V	0.00941	0.1528	0.01575
participant H (day 152)	394	N	W	0.01465	0.1528	0.01575
participant H (day 152)	394	N	Y	0.003697	0.1528	0.01575
participant H (day 152)	395	V	A	0.01182	0.03772	0.01182
participant H (day 152)	395	V	G	0.006161	0.03772	0.01182
participant H (day 152)	395	V	I	0.003979	0.03772	0.01182
participant H (day 152)	395	V	L	0.009412	0.03772	0.01182
participant H (day 152)	395	V	M	0.006345	0.03772	0.01182
participant H (day 152)	396	Y	C	0.008467	0.2227	0.114
participant H (day 152)	396	Y	F	0.004082	0.2227	0.114
participant H (day 152)	396	Y	H	0.02044	0.2227	0.114
participant H (day 152)	396	Y	I	0.005728	0.2227	0.114
participant H (day 152)	396	Y	L	0.01104	0.2227	0.114
participant H (day 152)	396	Y	M	0.0107	0.2227	0.114
participant H (day 152)	396	Y	N	0.005642	0.2227	0.114
participant H (day 152)	396	Y	S	0.114	0.2227	0.114
participant H (day 152)	396	Y	T	0.03574	0.2227	0.114
participant H (day 152)	396	Y	V	0.003784	0.2227	0.114
participant H (day 152)	396	Y	W	0.003083	0.2227	0.114
participant H (day 152)	397	A	C	0.01664	0.07387	0.0387
participant H (day 152)	397	A	I	0.01393	0.07387	0.0387
participant H (day 152)	397	A	L	0.004606	0.07387	0.0387
participant H (day 152)	397	A	V	0.0387	0.07387	0.0387
participant H (day 152)	399	S	T	0.01034	0.01034	0.01034
participant H (day 152)	401	V	I	0.01426	0.01426	0.01426
participant H (day 152)	402	I	C	0.03658	0.04728	0.03658
participant H (day 152)	402	I	L	0.006359	0.04728	0.03658
participant H (day 152)	402	I	V	0.004337	0.04728	0.03658
participant H (day 152)	403	R	A	0.01071	0.04244	0.01383
participant H (day 152)	403	R	K	0.004513	0.04244	0.01383
participant H (day 152)	403	R	M	0.004038	0.04244	0.01383
participant H (day 152)	403	R	S	0.00935	0.04244	0.01383
participant H (day 152)	403	R	T	0.01383	0.04244	0.01383
participant H (day 152)	404	G	A	0.00613	0.01987	0.01374
participant H (day 152)	404	G	K	0.01374	0.01987	0.01374
participant H (day 152)	405	D	A	0.003874	0.02138	0.004607
participant H (day 152)	405	D	E	0.003385	0.02138	0.004607
participant H (day 152)	405	D	K	0.003517	0.02138	0.004607
participant H (day 152)	405	D	N	0.003178	0.02138	0.004607
participant H (day 152)	405	D	R	0.004607	0.02138	0.004607
participant H (day 152)	405	D	S	0.002819	0.02138	0.004607
participant H (day 152)	406	E	D	0.006497	0.2095	0.178
participant H (day 152)	406	E	Q	0.02506	0.2095	0.178
participant H (day 152)	406	E	W	0.178	0.2095	0.178
participant H (day 152)	407	V	I	0.005796	0.01063	0.005796
participant H (day 152)	407	V	L	0.004832	0.01063	0.005796
participant H (day 152)	408	R	A	0.004477	0.09978	0.03031
participant H (day 152)	408	R	C	0.003985	0.09978	0.03031
participant H (day 152)	408	R	E	0.005296	0.09978	0.03031
participant H (day 152)	408	R	F	0.004531	0.09978	0.03031
participant H (day 152)	408	R	G	0.001133	0.09978	0.03031
participant H (day 152)	408	R	H	0.008477	0.09978	0.03031
participant H (day 152)	408	R	K	0.008479	0.09978	0.03031
participant H (day 152)	408	R	L	0.007591	0.09978	0.03031
participant H (day 152)	408	R	P	0.008319	0.09978	0.03031
participant H (day 152)	408	R	S	0.003374	0.09978	0.03031
participant H (day 152)	408	R	T	0.006022	0.09978	0.03031
participant H (day 152)	408	R	V	0.007783	0.09978	0.03031
participant H (day 152)	408	R	W	0.03031	0.09978	0.03031
participant H (day 152)	409	Q	E	0.02349	0.02349	0.02349
participant H (day 152)	410	I	V	0.009462	0.009462	0.009462
participant H (day 152)	411	A	E	0.01469	0.03917	0.01469
participant H (day 152)	411	A	G	0.01103	0.03917	0.01469
participant H (day 152)	411	A	Q	0.003139	0.03917	0.01469
participant H (day 152)	411	A	R	0.006467	0.03917	0.01469
participant H (day 152)	411	A	S	0.003845	0.03917	0.01469
participant H (day 152)	413	G	A	0.004169	0.09593	0.01668
participant H (day 152)	413	G	C	0.006432	0.09593	0.01668
participant H (day 152)	413	G	F	0.009275	0.09593	0.01668
participant H (day 152)	413	G	H	0.003996	0.09593	0.01668
participant H (day 152)	413	G	K	0.006955	0.09593	0.01668
participant H (day 152)	413	G	L	0.01668	0.09593	0.01668
participant H (day 152)	413	G	M	0.01126	0.09593	0.01668
participant H (day 152)	413	G	N	0.004132	0.09593	0.01668
participant H (day 152)	413	G	Q	0.009029	0.09593	0.01668
participant H (day 152)	413	G	R	0.006241	0.09593	0.01668
participant H (day 152)	413	G	S	0.007273	0.09593	0.01668
participant H (day 152)	413	G	Y	0.01048	0.09593	0.01668
participant H (day 152)	414	Q	A	0.004435	0.1119	0.03774
participant H (day 152)	414	Q	C	0.01653	0.1119	0.03774
participant H (day 152)	414	Q	E	0.03774	0.1119	0.03774
participant H (day 152)	414	Q	G	0.006987	0.1119	0.03774
participant H (day 152)	414	Q	I	0.01006	0.1119	0.03774
participant H (day 152)	414	Q	K	0.0116	0.1119	0.03774
participant H (day 152)	414	Q	M	0.001959	0.1119	0.03774
participant H (day 152)	414	Q	R	0.005078	0.1119	0.03774
participant H (day 152)	414	Q	S	0.00447	0.1119	0.03774
participant H (day 152)	414	Q	T	0.003691	0.1119	0.03774
participant H (day 152)	414	Q	V	0.00934	0.1119	0.03774
participant H (day 152)	415	T	A	0.005941	0.1158	0.0249
participant H (day 152)	415	T	D	0.02005	0.1158	0.0249
participant H (day 152)	415	T	E	0.0249	0.1158	0.0249
participant H (day 152)	415	T	G	0.01732	0.1158	0.0249
participant H (day 152)	415	T	H	0.004322	0.1158	0.0249
participant H (day 152)	415	T	I	0.003869	0.1158	0.0249
participant H (day 152)	415	T	K	0.001363	0.1158	0.0249
participant H (day 152)	415	T	M	0.003012	0.1158	0.0249
participant H (day 152)	415	T	N	0.009402	0.1158	0.0249
participant H (day 152)	415	T	Q	0.004204	0.1158	0.0249
participant H (day 152)	415	T	R	0.002977	0.1158	0.0249
participant H (day 152)	415	T	S	0.00337	0.1158	0.0249
participant H (day 152)	415	T	V	0.003994	0.1158	0.0249
participant H (day 152)	415	T	Y	0.01112	0.1158	0.0249
participant H (day 152)	417	K	A	0.01838	0.2114	0.03005
participant H (day 152)	417	K	C	0.008961	0.2114	0.03005
participant H (day 152)	417	K	D	0.01398	0.2114	0.03005
participant H (day 152)	417	K	E	0.02271	0.2114	0.03005
participant H (day 152)	417	K	F	0.03005	0.2114	0.03005
participant H (day 152)	417	K	G	0.004757	0.2114	0.03005
participant H (day 152)	417	K	H	0.009373	0.2114	0.03005
participant H (day 152)	417	K	I	0.003858	0.2114	0.03005
participant H (day 152)	417	K	L	0.006252	0.2114	0.03005
participant H (day 152)	417	K	M	0.006608	0.2114	0.03005
participant H (day 152)	417	K	N	0.008528	0.2114	0.03005
participant H (day 152)	417	K	P	0.02285	0.2114	0.03005
participant H (day 152)	417	K	Q	0.004738	0.2114	0.03005
participant H (day 152)	417	K	R	0.002937	0.2114	0.03005
participant H (day 152)	417	K	S	0.01543	0.2114	0.03005
participant H (day 152)	417	K	T	0.006708	0.2114	0.03005
participant H (day 152)	417	K	V	0.005194	0.2114	0.03005
participant H (day 152)	417	K	W	0.006104	0.2114	0.03005
participant H (day 152)	417	K	Y	0.01397	0.2114	0.03005
participant H (day 152)	418	I	V	0.009491	0.009491	0.009491
participant H (day 152)	419	A	P	0.006131	0.01872	0.01259
participant H (day 152)	419	A	S	0.01259	0.01872	0.01259
participant H (day 152)	420	D	A	0.005951	0.04334	0.007448
participant H (day 152)	420	D	E	0.007448	0.04334	0.007448
participant H (day 152)	420	D	K	0.005071	0.04334	0.007448
participant H (day 152)	420	D	M	0.00286	0.04334	0.007448
participant H (day 152)	420	D	N	0.00733	0.04334	0.007448
participant H (day 152)	420	D	Q	0.003781	0.04334	0.007448
participant H (day 152)	420	D	R	0.004812	0.04334	0.007448
participant H (day 152)	420	D	S	0.006087	0.04334	0.007448
participant H (day 152)	421	Y	F	0.004717	0.01793	0.006304
participant H (day 152)	421	Y	L	0.006304	0.01793	0.006304
participant H (day 152)	421	Y	M	0.001409	0.01793	0.006304
participant H (day 152)	421	Y	W	0.005504	0.01793	0.006304
participant H (day 152)	424	K	H	0.00377	0.01371	0.009938
participant H (day 152)	424	K	R	0.009938	0.01371	0.009938
participant H (day 152)	425	L	I	0.005579	0.01898	0.008148
participant H (day 152)	425	L	M	0.008148	0.01898	0.008148
participant H (day 152)	425	L	V	0.005256	0.01898	0.008148
participant H (day 152)	427	D	A	0.007436	0.1345	0.01205
participant H (day 152)	427	D	E	0.007982	0.1345	0.01205
participant H (day 152)	427	D	F	0.004678	0.1345	0.01205
participant H (day 152)	427	D	G	0.005503	0.1345	0.01205
participant H (day 152)	427	D	H	0.007883	0.1345	0.01205
participant H (day 152)	427	D	I	0.006209	0.1345	0.01205
participant H (day 152)	427	D	K	0.009347	0.1345	0.01205
participant H (day 152)	427	D	L	0.006555	0.1345	0.01205
participant H (day 152)	427	D	M	0.007446	0.1345	0.01205
participant H (day 152)	427	D	N	0.00808	0.1345	0.01205
participant H (day 152)	427	D	P	0.00979	0.1345	0.01205
participant H (day 152)	427	D	Q	0.009493	0.1345	0.01205
participant H (day 152)	427	D	R	0.01205	0.1345	0.01205
participant H (day 152)	427	D	S	0.009139	0.1345	0.01205
participant H (day 152)	427	D	T	0.006404	0.1345	0.01205
participant H (day 152)	427	D	V	0.006772	0.1345	0.01205
participant H (day 152)	427	D	W	0.005564	0.1345	0.01205
participant H (day 152)	427	D	Y	0.004143	0.1345	0.01205
participant H (day 152)	428	D	A	0.003216	0.07517	0.01421
participant H (day 152)	428	D	E	0.008438	0.07517	0.01421
participant H (day 152)	428	D	G	0.008143	0.07517	0.01421
participant H (day 152)	428	D	H	0.004822	0.07517	0.01421
participant H (day 152)	428	D	K	0.01421	0.07517	0.01421
participant H (day 152)	428	D	N	0.007243	0.07517	0.01421
participant H (day 152)	428	D	P	0.004525	0.07517	0.01421
participant H (day 152)	428	D	Q	0.004499	0.07517	0.01421
participant H (day 152)	428	D	R	0.005051	0.07517	0.01421
participant H (day 152)	428	D	S	0.01025	0.07517	0.01421
participant H (day 152)	428	D	T	0.004773	0.07517	0.01421
participant H (day 152)	429	F	W	0.005357	0.005357	0.005357
participant H (day 152)	430	T	A	0.005986	0.06458	0.007835
participant H (day 152)	430	T	C	0.003016	0.06458	0.007835
participant H (day 152)	430	T	F	0.005326	0.06458	0.007835
participant H (day 152)	430	T	H	0.006345	0.06458	0.007835
participant H (day 152)	430	T	I	0.003893	0.06458	0.007835
participant H (day 152)	430	T	K	0.002761	0.06458	0.007835
participant H (day 152)	430	T	L	0.002453	0.06458	0.007835
participant H (day 152)	430	T	M	0.004057	0.06458	0.007835
participant H (day 152)	430	T	N	0.007835	0.06458	0.007835
participant H (day 152)	430	T	Q	0.002429	0.06458	0.007835
participant H (day 152)	430	T	R	0.002646	0.06458	0.007835
participant H (day 152)	430	T	S	0.004545	0.06458	0.007835
participant H (day 152)	430	T	V	0.004109	0.06458	0.007835
participant H (day 152)	430	T	W	0.004987	0.06458	0.007835
participant H (day 152)	430	T	Y	0.004196	0.06458	0.007835
participant H (day 152)	433	V	I	0.007458	0.007458	0.007458
participant H (day 152)	434	I	F	0.004148	0.0252	0.005564
participant H (day 152)	434	I	L	0.005154	0.0252	0.005564
participant H (day 152)	434	I	M	0.002764	0.0252	0.005564
participant H (day 152)	434	I	V	0.005564	0.0252	0.005564
participant H (day 152)	434	I	W	0.002706	0.0252	0.005564
participant H (day 152)	434	I	Y	0.00486	0.0252	0.005564
participant H (day 152)	435	A	S	0.003718	0.008655	0.004937
participant H (day 152)	435	A	T	0.004937	0.008655	0.004937
participant H (day 152)	437	N	P	0.1026	0.1026	0.1026
participant H (day 152)	438	S	A	0.007269	0.0168	0.009529
participant H (day 152)	438	S	T	0.009529	0.0168	0.009529
participant H (day 152)	439	N	D	0.006174	0.1206	0.02293
participant H (day 152)	439	N	H	0.003544	0.1206	0.02293
participant H (day 152)	439	N	K	0.01125	0.1206	0.02293
participant H (day 152)	439	N	L	0.02293	0.1206	0.02293
participant H (day 152)	439	N	M	0.004231	0.1206	0.02293
participant H (day 152)	439	N	Q	0.00334	0.1206	0.02293
participant H (day 152)	439	N	S	0.007854	0.1206	0.02293
participant H (day 152)	439	N	T	0.02166	0.1206	0.02293
participant H (day 152)	439	N	V	0.02242	0.1206	0.02293
participant H (day 152)	439	N	Y	0.01723	0.1206	0.02293
participant H (day 152)	440	N	A	0.002947	0.09229	0.007415
participant H (day 152)	440	N	C	0.00341	0.09229	0.007415
participant H (day 152)	440	N	D	0.004014	0.09229	0.007415
participant H (day 152)	440	N	E	0.007415	0.09229	0.007415
participant H (day 152)	440	N	F	0.007081	0.09229	0.007415
participant H (day 152)	440	N	G	0.002413	0.09229	0.007415
participant H (day 152)	440	N	H	0.004193	0.09229	0.007415
participant H (day 152)	440	N	I	0.006492	0.09229	0.007415
participant H (day 152)	440	N	K	0.005448	0.09229	0.007415
participant H (day 152)	440	N	L	0.006156	0.09229	0.007415
participant H (day 152)	440	N	M	0.002871	0.09229	0.007415
participant H (day 152)	440	N	P	0.005949	0.09229	0.007415
participant H (day 152)	440	N	Q	0.006768	0.09229	0.007415
participant H (day 152)	440	N	R	0.005963	0.09229	0.007415
participant H (day 152)	440	N	S	0.00496	0.09229	0.007415
participant H (day 152)	440	N	T	0.007133	0.09229	0.007415
participant H (day 152)	440	N	V	0.005275	0.09229	0.007415
participant H (day 152)	440	N	Y	0.003804	0.09229	0.007415
participant H (day 152)	441	L	A	0.0049	0.05608	0.01031
participant H (day 152)	441	L	F	0.006175	0.05608	0.01031
participant H (day 152)	441	L	H	0.006168	0.05608	0.01031
participant H (day 152)	441	L	I	0.01031	0.05608	0.01031
participant H (day 152)	441	L	Q	0.008523	0.05608	0.01031
participant H (day 152)	441	L	R	0.006408	0.05608	0.01031
participant H (day 152)	441	L	S	0.004872	0.05608	0.01031
participant H (day 152)	441	L	V	0.004089	0.05608	0.01031
participant H (day 152)	441	L	W	0.004632	0.05608	0.01031
participant H (day 152)	443	S	A	0.006852	0.4769	0.1222
participant H (day 152)	443	S	C	0.01919	0.4769	0.1222
participant H (day 152)	443	S	G	0.08947	0.4769	0.1222
participant H (day 152)	443	S	N	0.1034	0.4769	0.1222
participant H (day 152)	443	S	Q	0.06396	0.4769	0.1222
participant H (day 152)	443	S	T	0.02265	0.4769	0.1222
participant H (day 152)	443	S	V	0.04921	0.4769	0.1222
participant H (day 152)	443	S	Y	0.1222	0.4769	0.1222
participant H (day 152)	444	K	A	0.008466	0.4101	0.197
participant H (day 152)	444	K	C	0.01969	0.4101	0.197
participant H (day 152)	444	K	D	0.03319	0.4101	0.197
participant H (day 152)	444	K	E	0.006387	0.4101	0.197
participant H (day 152)	444	K	F	0.002189	0.4101	0.197
participant H (day 152)	444	K	G	0.197	0.4101	0.197
participant H (day 152)	444	K	H	0.00302	0.4101	0.197
participant H (day 152)	444	K	I	0.01426	0.4101	0.197
participant H (day 152)	444	K	L	0.005979	0.4101	0.197
participant H (day 152)	444	K	M	0.007206	0.4101	0.197
participant H (day 152)	444	K	N	0.05307	0.4101	0.197
participant H (day 152)	444	K	P	0.0136	0.4101	0.197
participant H (day 152)	444	K	Q	0.004666	0.4101	0.197
participant H (day 152)	444	K	R	0.005562	0.4101	0.197
participant H (day 152)	444	K	S	0.007878	0.4101	0.197
participant H (day 152)	444	K	T	0.01035	0.4101	0.197
participant H (day 152)	444	K	V	0.005302	0.4101	0.197
participant H (day 152)	444	K	W	0.007771	0.4101	0.197
participant H (day 152)	444	K	Y	0.004502	0.4101	0.197
participant H (day 152)	445	V	A	0.00409	0.2715	0.1111
participant H (day 152)	445	V	C	0.01171	0.2715	0.1111
participant H (day 152)	445	V	D	0.006689	0.2715	0.1111
participant H (day 152)	445	V	E	0.01369	0.2715	0.1111
participant H (day 152)	445	V	F	0.005589	0.2715	0.1111
participant H (day 152)	445	V	G	0.1111	0.2715	0.1111
participant H (day 152)	445	V	H	0.009014	0.2715	0.1111
participant H (day 152)	445	V	I	0.003109	0.2715	0.1111
participant H (day 152)	445	V	K	0.003161	0.2715	0.1111
participant H (day 152)	445	V	L	0.005503	0.2715	0.1111
participant H (day 152)	445	V	M	0.01027	0.2715	0.1111
participant H (day 152)	445	V	N	0.02863	0.2715	0.1111
participant H (day 152)	445	V	P	0.003286	0.2715	0.1111
participant H (day 152)	445	V	Q	0.005775	0.2715	0.1111
participant H (day 152)	445	V	R	0.002457	0.2715	0.1111
participant H (day 152)	445	V	S	0.01978	0.2715	0.1111
participant H (day 152)	445	V	T	0.006076	0.2715	0.1111
participant H (day 152)	445	V	W	0.01307	0.2715	0.1111
participant H (day 152)	445	V	Y	0.008437	0.2715	0.1111
participant H (day 152)	446	G	A	0.09702	1.051	0.143
participant H (day 152)	446	G	C	0.1182	1.051	0.143
participant H (day 152)	446	G	D	0.0301	1.051	0.143
participant H (day 152)	446	G	E	0.02707	1.051	0.143
participant H (day 152)	446	G	F	0.08613	1.051	0.143
participant H (day 152)	446	G	H	0.03967	1.051	0.143
participant H (day 152)	446	G	I	0.1109	1.051	0.143
participant H (day 152)	446	G	K	0.04372	1.051	0.143
participant H (day 152)	446	G	L	0.04588	1.051	0.143
participant H (day 152)	446	G	M	0.03825	1.051	0.143
participant H (day 152)	446	G	N	0.02654	1.051	0.143
participant H (day 152)	446	G	P	0.007989	1.051	0.143
participant H (day 152)	446	G	Q	0.01597	1.051	0.143
participant H (day 152)	446	G	R	0.02539	1.051	0.143
participant H (day 152)	446	G	S	0.0329	1.051	0.143
participant H (day 152)	446	G	T	0.01972	1.051	0.143
participant H (day 152)	446	G	V	0.143	1.051	0.143
participant H (day 152)	446	G	W	0.07241	1.051	0.143
participant H (day 152)	446	G	Y	0.06967	1.051	0.143
participant H (day 152)	447	G	A	0.1325	2.226	0.212
participant H (day 152)	447	G	C	0.1374	2.226	0.212
participant H (day 152)	447	G	D	0.1427	2.226	0.212
participant H (day 152)	447	G	E	0.1153	2.226	0.212
participant H (day 152)	447	G	F	0.1422	2.226	0.212
participant H (day 152)	447	G	H	0.1708	2.226	0.212
participant H (day 152)	447	G	I	0.03678	2.226	0.212
participant H (day 152)	447	G	K	0.1512	2.226	0.212
participant H (day 152)	447	G	L	0.0862	2.226	0.212
participant H (day 152)	447	G	M	0.09717	2.226	0.212
participant H (day 152)	447	G	N	0.212	2.226	0.212
participant H (day 152)	447	G	P	0.0842	2.226	0.212
participant H (day 152)	447	G	Q	0.1232	2.226	0.212
participant H (day 152)	447	G	R	0.1478	2.226	0.212
participant H (day 152)	447	G	S	0.1501	2.226	0.212
participant H (day 152)	447	G	T	0.1022	2.226	0.212
participant H (day 152)	447	G	V	0.04828	2.226	0.212
participant H (day 152)	447	G	Y	0.146	2.226	0.212
participant H (day 152)	448	N	A	0.1691	2.107	0.2296
participant H (day 152)	448	N	C	0.1944	2.107	0.2296
participant H (day 152)	448	N	D	0.1463	2.107	0.2296
participant H (day 152)	448	N	E	0.02046	2.107	0.2296
participant H (day 152)	448	N	G	0.1579	2.107	0.2296
participant H (day 152)	448	N	H	0.2047	2.107	0.2296
participant H (day 152)	448	N	K	0.2296	2.107	0.2296
participant H (day 152)	448	N	P	0.1459	2.107	0.2296
participant H (day 152)	448	N	Q	0.04644	2.107	0.2296
participant H (day 152)	448	N	R	0.1655	2.107	0.2296
participant H (day 152)	448	N	S	0.1584	2.107	0.2296
participant H (day 152)	448	N	T	0.1515	2.107	0.2296
participant H (day 152)	448	N	V	0.1688	2.107	0.2296
participant H (day 152)	448	N	Y	0.1481	2.107	0.2296
participant H (day 152)	449	Y	A	0.1837	2.872	0.2164
participant H (day 152)	449	Y	C	0.2164	2.872	0.2164
participant H (day 152)	449	Y	D	0.1531	2.872	0.2164
participant H (day 152)	449	Y	E	0.1875	2.872	0.2164
participant H (day 152)	449	Y	F	0.003999	2.872	0.2164
participant H (day 152)	449	Y	G	0.1525	2.872	0.2164
participant H (day 152)	449	Y	H	0.09515	2.872	0.2164
participant H (day 152)	449	Y	I	0.1893	2.872	0.2164
participant H (day 152)	449	Y	K	0.165	2.872	0.2164
participant H (day 152)	449	Y	L	0.147	2.872	0.2164
participant H (day 152)	449	Y	M	0.1457	2.872	0.2164
participant H (day 152)	449	Y	N	0.1584	2.872	0.2164
participant H (day 152)	449	Y	P	0.1855	2.872	0.2164
participant H (day 152)	449	Y	Q	0.1718	2.872	0.2164
participant H (day 152)	449	Y	R	0.1632	2.872	0.2164
participant H (day 152)	449	Y	S	0.175	2.872	0.2164
participant H (day 152)	449	Y	T	0.1901	2.872	0.2164
participant H (day 152)	449	Y	V	0.1857	2.872	0.2164
participant H (day 152)	449	Y	W	0.002945	2.872	0.2164
participant H (day 152)	450	N	A	0.003261	0.8017	0.2456
participant H (day 152)	450	N	C	0.04523	0.8017	0.2456
participant H (day 152)	450	N	D	0.02475	0.8017	0.2456
participant H (day 152)	450	N	E	0.004568	0.8017	0.2456
participant H (day 152)	450	N	F	0.01214	0.8017	0.2456
participant H (day 152)	450	N	G	0.003763	0.8017	0.2456
participant H (day 152)	450	N	H	0.01169	0.8017	0.2456
participant H (day 152)	450	N	I	0.04094	0.8017	0.2456
participant H (day 152)	450	N	K	0.0315	0.8017	0.2456
participant H (day 152)	450	N	L	0.06648	0.8017	0.2456
participant H (day 152)	450	N	M	0.002975	0.8017	0.2456
participant H (day 152)	450	N	P	0.2043	0.8017	0.2456
participant H (day 152)	450	N	Q	0.00409	0.8017	0.2456
participant H (day 152)	450	N	R	0.01042	0.8017	0.2456
participant H (day 152)	450	N	S	0.05441	0.8017	0.2456
participant H (day 152)	450	N	T	0.2456	0.8017	0.2456
participant H (day 152)	450	N	V	0.0175	0.8017	0.2456
participant H (day 152)	450	N	W	0.01362	0.8017	0.2456
participant H (day 152)	450	N	Y	0.004472	0.8017	0.2456
participant H (day 152)	451	Y	F	0.01466	0.0814	0.0249
participant H (day 152)	451	Y	H	0.004777	0.0814	0.0249
participant H (day 152)	451	Y	I	0.01445	0.0814	0.0249
participant H (day 152)	451	Y	L	0.0249	0.0814	0.0249
participant H (day 152)	451	Y	M	0.01418	0.0814	0.0249
participant H (day 152)	451	Y	Q	0.008437	0.0814	0.0249
participant H (day 152)	452	L	A	0.1545	2.547	0.1929
participant H (day 152)	452	L	C	0.1852	2.547	0.1929
participant H (day 152)	452	L	D	0.1929	2.547	0.1929
participant H (day 152)	452	L	E	0.181	2.547	0.1929
participant H (day 152)	452	L	F	0.1582	2.547	0.1929
participant H (day 152)	452	L	G	0.1567	2.547	0.1929
participant H (day 152)	452	L	H	0.06267	2.547	0.1929
participant H (day 152)	452	L	I	0.01725	2.547	0.1929
participant H (day 152)	452	L	K	0.1484	2.547	0.1929
participant H (day 152)	452	L	M	0.06641	2.547	0.1929
participant H (day 152)	452	L	N	0.1339	2.547	0.1929
participant H (day 152)	452	L	Q	0.1424	2.547	0.1929
participant H (day 152)	452	L	R	0.1754	2.547	0.1929
participant H (day 152)	452	L	S	0.187	2.547	0.1929
participant H (day 152)	452	L	T	0.1761	2.547	0.1929
participant H (day 152)	452	L	V	0.08428	2.547	0.1929
participant H (day 152)	452	L	W	0.1539	2.547	0.1929
participant H (day 152)	452	L	Y	0.1702	2.547	0.1929
participant H (day 152)	453	Y	A	0.0431	0.3142	0.07312
participant H (day 152)	453	Y	F	0.009609	0.3142	0.07312
participant H (day 152)	453	Y	H	0.02464	0.3142	0.07312
participant H (day 152)	453	Y	K	0.02602	0.3142	0.07312
participant H (day 152)	453	Y	M	0.03983	0.3142	0.07312
participant H (day 152)	453	Y	R	0.0321	0.3142	0.07312
participant H (day 152)	453	Y	S	0.06577	0.3142	0.07312
participant H (day 152)	453	Y	V	0.07312	0.3142	0.07312
participant H (day 152)	455	L	A	0.06736	0.5016	0.1659
participant H (day 152)	455	L	C	0.08784	0.5016	0.1659
participant H (day 152)	455	L	E	0.007314	0.5016	0.1659
participant H (day 152)	455	L	F	0.001469	0.5016	0.1659
participant H (day 152)	455	L	G	0.04924	0.5016	0.1659
participant H (day 152)	455	L	H	0.01011	0.5016	0.1659
participant H (day 152)	455	L	I	0.005028	0.5016	0.1659
participant H (day 152)	455	L	M	0.008338	0.5016	0.1659
participant H (day 152)	455	L	N	0.1659	0.5016	0.1659
participant H (day 152)	455	L	P	0.03471	0.5016	0.1659
participant H (day 152)	455	L	R	0.02984	0.5016	0.1659
participant H (day 152)	455	L	S	0.01456	0.5016	0.1659
participant H (day 152)	455	L	T	0.01082	0.5016	0.1659
participant H (day 152)	455	L	V	0.003182	0.5016	0.1659
participant H (day 152)	455	L	W	0.003009	0.5016	0.1659
participant H (day 152)	455	L	Y	0.002895	0.5016	0.1659
participant H (day 152)	456	F	A	0.2302	1.739	0.2302
participant H (day 152)	456	F	C	0.1869	1.739	0.2302
participant H (day 152)	456	F	G	0.2205	1.739	0.2302
participant H (day 152)	456	F	H	0.04335	1.739	0.2302
participant H (day 152)	456	F	I	0.07895	1.739	0.2302
participant H (day 152)	456	F	K	0.1248	1.739	0.2302
participant H (day 152)	456	F	L	0.003321	1.739	0.2302
participant H (day 152)	456	F	M	0.1013	1.739	0.2302
participant H (day 152)	456	F	Q	0.1906	1.739	0.2302
participant H (day 152)	456	F	R	0.1426	1.739	0.2302
participant H (day 152)	456	F	T	0.1697	1.739	0.2302
participant H (day 152)	456	F	V	0.1266	1.739	0.2302
participant H (day 152)	456	F	W	0.04968	1.739	0.2302
participant H (day 152)	456	F	Y	0.07112	1.739	0.2302
participant H (day 152)	458	K	A	0.001298	0.1227	0.02611
participant H (day 152)	458	K	D	0.00542	0.1227	0.02611
participant H (day 152)	458	K	E	0.006481	0.1227	0.02611
participant H (day 152)	458	K	F	0.003447	0.1227	0.02611
participant H (day 152)	458	K	G	0.002832	0.1227	0.02611
participant H (day 152)	458	K	H	0.001998	0.1227	0.02611
participant H (day 152)	458	K	I	0.02611	0.1227	0.02611
participant H (day 152)	458	K	L	0.008746	0.1227	0.02611
participant H (day 152)	458	K	M	0.008581	0.1227	0.02611
participant H (day 152)	458	K	N	0.003401	0.1227	0.02611
participant H (day 152)	458	K	P	0.009339	0.1227	0.02611
participant H (day 152)	458	K	Q	0.004278	0.1227	0.02611
participant H (day 152)	458	K	R	0.004048	0.1227	0.02611
participant H (day 152)	458	K	S	0.004766	0.1227	0.02611
participant H (day 152)	458	K	T	0.01058	0.1227	0.02611
participant H (day 152)	458	K	V	0.01337	0.1227	0.02611
participant H (day 152)	458	K	W	0.003504	0.1227	0.02611
participant H (day 152)	458	K	Y	0.004513	0.1227	0.02611
participant H (day 152)	459	S	A	0.008529	0.1232	0.01593
participant H (day 152)	459	S	C	0.007176	0.1232	0.01593
participant H (day 152)	459	S	D	0.004258	0.1232	0.01593
participant H (day 152)	459	S	E	0.004495	0.1232	0.01593
participant H (day 152)	459	S	F	0.007419	0.1232	0.01593
participant H (day 152)	459	S	G	0.005167	0.1232	0.01593
participant H (day 152)	459	S	H	0.009879	0.1232	0.01593
participant H (day 152)	459	S	I	0.005612	0.1232	0.01593
participant H (day 152)	459	S	K	0.002437	0.1232	0.01593
participant H (day 152)	459	S	L	0.01096	0.1232	0.01593
participant H (day 152)	459	S	M	0.004947	0.1232	0.01593
participant H (day 152)	459	S	N	0.005141	0.1232	0.01593
participant H (day 152)	459	S	P	0.01283	0.1232	0.01593
participant H (day 152)	459	S	Q	0.01593	0.1232	0.01593
participant H (day 152)	459	S	R	0.003981	0.1232	0.01593
participant H (day 152)	459	S	T	0.006176	0.1232	0.01593
participant H (day 152)	459	S	V	0.003861	0.1232	0.01593
participant H (day 152)	459	S	Y	0.004376	0.1232	0.01593
participant H (day 152)	460	N	A	0.002073	0.1491	0.03131
participant H (day 152)	460	N	C	0.009267	0.1491	0.03131
participant H (day 152)	460	N	D	0.006147	0.1491	0.03131
participant H (day 152)	460	N	E	0.02379	0.1491	0.03131
participant H (day 152)	460	N	F	0.01059	0.1491	0.03131
participant H (day 152)	460	N	G	0.03131	0.1491	0.03131
participant H (day 152)	460	N	H	0.009824	0.1491	0.03131
participant H (day 152)	460	N	I	0.002209	0.1491	0.03131
participant H (day 152)	460	N	K	0.003224	0.1491	0.03131
participant H (day 152)	460	N	L	0.004995	0.1491	0.03131
participant H (day 152)	460	N	M	0.003696	0.1491	0.03131
participant H (day 152)	460	N	P	0.004924	0.1491	0.03131
participant H (day 152)	460	N	Q	0.008848	0.1491	0.03131
participant H (day 152)	460	N	R	0.004986	0.1491	0.03131
participant H (day 152)	460	N	S	0.005655	0.1491	0.03131
participant H (day 152)	460	N	T	0.003873	0.1491	0.03131
participant H (day 152)	460	N	V	0.005758	0.1491	0.03131
participant H (day 152)	460	N	Y	0.00789	0.1491	0.03131
participant H (day 152)	461	L	I	0.005118	0.03626	0.02175
participant H (day 152)	461	L	M	0.02175	0.03626	0.02175
participant H (day 152)	461	L	V	0.009392	0.03626	0.02175
participant H (day 152)	462	K	A	0.0113	0.1506	0.02284
participant H (day 152)	462	K	C	0.01755	0.1506	0.02284
participant H (day 152)	462	K	D	0.007169	0.1506	0.02284
participant H (day 152)	462	K	E	0.005066	0.1506	0.02284
participant H (day 152)	462	K	F	0.005674	0.1506	0.02284
participant H (day 152)	462	K	G	0.005848	0.1506	0.02284
participant H (day 152)	462	K	H	0.004204	0.1506	0.02284
participant H (day 152)	462	K	I	0.02284	0.1506	0.02284
participant H (day 152)	462	K	L	0.006919	0.1506	0.02284
participant H (day 152)	462	K	M	0.008047	0.1506	0.02284
participant H (day 152)	462	K	N	0.007029	0.1506	0.02284
participant H (day 152)	462	K	Q	0.01909	0.1506	0.02284
participant H (day 152)	462	K	R	0.004721	0.1506	0.02284
participant H (day 152)	462	K	S	0.01085	0.1506	0.02284
participant H (day 152)	462	K	T	0.004167	0.1506	0.02284
participant H (day 152)	462	K	V	0.003355	0.1506	0.02284
participant H (day 152)	462	K	Y	0.006822	0.1506	0.02284
participant H (day 152)	463	P	A	0.006267	0.006267	0.006267
participant H (day 152)	464	F	A	0.03461	0.1546	0.03461
participant H (day 152)	464	F	G	0.01423	0.1546	0.03461
participant H (day 152)	464	F	H	0.002401	0.1546	0.03461
participant H (day 152)	464	F	L	0.02215	0.1546	0.03461
participant H (day 152)	464	F	M	0.006531	0.1546	0.03461
participant H (day 152)	464	F	N	0.02268	0.1546	0.03461
participant H (day 152)	464	F	Q	0.009685	0.1546	0.03461
participant H (day 152)	464	F	S	0.03204	0.1546	0.03461
participant H (day 152)	464	F	W	0.006452	0.1546	0.03461
participant H (day 152)	464	F	Y	0.003824	0.1546	0.03461
participant H (day 152)	465	E	D	0.00638	0.02708	0.009996
participant H (day 152)	465	E	G	0.004459	0.02708	0.009996
participant H (day 152)	465	E	H	0.009996	0.02708	0.009996
participant H (day 152)	465	E	Q	0.006248	0.02708	0.009996
participant H (day 152)	466	R	H	0.01512	0.03786	0.01512
participant H (day 152)	466	R	K	0.01095	0.03786	0.01512
participant H (day 152)	466	R	Q	0.0118	0.03786	0.01512
participant H (day 152)	468	I	A	0.00868	0.1941	0.03959
participant H (day 152)	468	I	C	0.007891	0.1941	0.03959
participant H (day 152)	468	I	D	0.004873	0.1941	0.03959
participant H (day 152)	468	I	E	0.01028	0.1941	0.03959
participant H (day 152)	468	I	G	0.03013	0.1941	0.03959
participant H (day 152)	468	I	H	0.03959	0.1941	0.03959
participant H (day 152)	468	I	K	0.008609	0.1941	0.03959
participant H (day 152)	468	I	L	0.009311	0.1941	0.03959
participant H (day 152)	468	I	M	0.005711	0.1941	0.03959
participant H (day 152)	468	I	N	0.01299	0.1941	0.03959
participant H (day 152)	468	I	P	0.003764	0.1941	0.03959
participant H (day 152)	468	I	Q	0.009481	0.1941	0.03959
participant H (day 152)	468	I	R	0.01044	0.1941	0.03959
participant H (day 152)	468	I	S	0.00668	0.1941	0.03959
participant H (day 152)	468	I	T	0.00901	0.1941	0.03959
participant H (day 152)	468	I	V	0.003612	0.1941	0.03959
participant H (day 152)	468	I	Y	0.01306	0.1941	0.03959
participant H (day 152)	469	S	A	0.01393	0.1155	0.02544
participant H (day 152)	469	S	C	0.02544	0.1155	0.02544
participant H (day 152)	469	S	D	0.01448	0.1155	0.02544
participant H (day 152)	469	S	E	0.004841	0.1155	0.02544
participant H (day 152)	469	S	G	0.01016	0.1155	0.02544
participant H (day 152)	469	S	K	0.01192	0.1155	0.02544
participant H (day 152)	469	S	N	0.007466	0.1155	0.02544
participant H (day 152)	469	S	Q	0.01159	0.1155	0.02544
participant H (day 152)	469	S	R	0.007004	0.1155	0.02544
participant H (day 152)	469	S	T	0.008627	0.1155	0.02544
participant H (day 152)	470	T	A	0.007157	0.6973	0.1769
participant H (day 152)	470	T	C	0.009168	0.6973	0.1769
participant H (day 152)	470	T	D	0.1158	0.6973	0.1769
participant H (day 152)	470	T	E	0.1769	0.6973	0.1769
participant H (day 152)	470	T	F	0.009066	0.6973	0.1769
participant H (day 152)	470	T	G	0.01893	0.6973	0.1769
participant H (day 152)	470	T	H	0.008532	0.6973	0.1769
participant H (day 152)	470	T	I	0.005355	0.6973	0.1769
participant H (day 152)	470	T	K	0.08729	0.6973	0.1769
participant H (day 152)	470	T	L	0.01083	0.6973	0.1769
participant H (day 152)	470	T	M	0.004082	0.6973	0.1769
participant H (day 152)	470	T	N	0.004486	0.6973	0.1769
participant H (day 152)	470	T	Q	0.09247	0.6973	0.1769
participant H (day 152)	470	T	R	0.1092	0.6973	0.1769
participant H (day 152)	470	T	S	0.03031	0.6973	0.1769
participant H (day 152)	470	T	V	0.004498	0.6973	0.1769
participant H (day 152)	470	T	Y	0.003165	0.6973	0.1769
participant H (day 152)	471	E	A	0.004425	0.1932	0.1094
participant H (day 152)	471	E	C	0.1094	0.1932	0.1094
participant H (day 152)	471	E	D	0.005249	0.1932	0.1094
participant H (day 152)	471	E	F	0.003857	0.1932	0.1094
participant H (day 152)	471	E	G	0.004018	0.1932	0.1094
participant H (day 152)	471	E	H	0.004509	0.1932	0.1094
participant H (day 152)	471	E	I	0.003846	0.1932	0.1094
participant H (day 152)	471	E	K	0.002373	0.1932	0.1094
participant H (day 152)	471	E	L	0.003368	0.1932	0.1094
participant H (day 152)	471	E	M	0.005471	0.1932	0.1094
participant H (day 152)	471	E	N	0.002449	0.1932	0.1094
participant H (day 152)	471	E	P	0.02261	0.1932	0.1094
participant H (day 152)	471	E	Q	0.004037	0.1932	0.1094
participant H (day 152)	471	E	R	0.003347	0.1932	0.1094
participant H (day 152)	471	E	S	0.002401	0.1932	0.1094
participant H (day 152)	471	E	T	0.003463	0.1932	0.1094
participant H (day 152)	471	E	V	0.004582	0.1932	0.1094
participant H (day 152)	471	E	Y	0.003787	0.1932	0.1094
participant H (day 152)	472	I	A	0.002864	0.07313	0.01094
participant H (day 152)	472	I	C	0.01094	0.07313	0.01094
participant H (day 152)	472	I	D	0.002779	0.07313	0.01094
participant H (day 152)	472	I	E	0.002249	0.07313	0.01094
participant H (day 152)	472	I	F	0.003157	0.07313	0.01094
participant H (day 152)	472	I	G	0.007529	0.07313	0.01094
participant H (day 152)	472	I	H	0.003484	0.07313	0.01094
participant H (day 152)	472	I	K	0.0006526	0.07313	0.01094
participant H (day 152)	472	I	L	0.007069	0.07313	0.01094
participant H (day 152)	472	I	M	0.002654	0.07313	0.01094
participant H (day 152)	472	I	N	0.005155	0.07313	0.01094
participant H (day 152)	472	I	P	0.001565	0.07313	0.01094
participant H (day 152)	472	I	Q	0.005966	0.07313	0.01094
participant H (day 152)	472	I	S	0.003222	0.07313	0.01094
participant H (day 152)	472	I	T	0.002004	0.07313	0.01094
participant H (day 152)	472	I	V	0.003248	0.07313	0.01094
participant H (day 152)	472	I	W	0.005021	0.07313	0.01094
participant H (day 152)	472	I	Y	0.003571	0.07313	0.01094
participant H (day 152)	473	Y	A	0.01295	0.4317	0.08021
participant H (day 152)	473	Y	C	0.07007	0.4317	0.08021
participant H (day 152)	473	Y	E	0.04077	0.4317	0.08021
participant H (day 152)	473	Y	F	0.005526	0.4317	0.08021
participant H (day 152)	473	Y	H	0.009283	0.4317	0.08021
participant H (day 152)	473	Y	I	0.03282	0.4317	0.08021
participant H (day 152)	473	Y	L	0.02981	0.4317	0.08021
participant H (day 152)	473	Y	M	0.03813	0.4317	0.08021
participant H (day 152)	473	Y	N	0.08021	0.4317	0.08021
participant H (day 152)	473	Y	Q	0.008872	0.4317	0.08021
participant H (day 152)	473	Y	S	0.01867	0.4317	0.08021
participant H (day 152)	473	Y	T	0.02398	0.4317	0.08021
participant H (day 152)	473	Y	V	0.03559	0.4317	0.08021
participant H (day 152)	473	Y	W	0.02501	0.4317	0.08021
participant H (day 152)	474	Q	A	0.007277	0.08345	0.01678
participant H (day 152)	474	Q	D	0.01678	0.08345	0.01678
participant H (day 152)	474	Q	E	0.01419	0.08345	0.01678
participant H (day 152)	474	Q	G	0.006864	0.08345	0.01678
participant H (day 152)	474	Q	H	0.004455	0.08345	0.01678
participant H (day 152)	474	Q	K	0.003923	0.08345	0.01678
participant H (day 152)	474	Q	M	0.001261	0.08345	0.01678
participant H (day 152)	474	Q	N	0.00648	0.08345	0.01678
participant H (day 152)	474	Q	P	0.006702	0.08345	0.01678
participant H (day 152)	474	Q	R	0.003323	0.08345	0.01678
participant H (day 152)	474	Q	S	0.004422	0.08345	0.01678
participant H (day 152)	474	Q	T	0.003027	0.08345	0.01678
participant H (day 152)	474	Q	V	0.004748	0.08345	0.01678
participant H (day 152)	475	A	C	0.002522	0.05929	0.006842
participant H (day 152)	475	A	D	0.003382	0.05929	0.006842
participant H (day 152)	475	A	E	0.004764	0.05929	0.006842
participant H (day 152)	475	A	F	0.004139	0.05929	0.006842
participant H (day 152)	475	A	G	0.001324	0.05929	0.006842
participant H (day 152)	475	A	I	0.003293	0.05929	0.006842
participant H (day 152)	475	A	K	0.006842	0.05929	0.006842
participant H (day 152)	475	A	L	0.003389	0.05929	0.006842
participant H (day 152)	475	A	M	0.002575	0.05929	0.006842
participant H (day 152)	475	A	N	0.005079	0.05929	0.006842
participant H (day 152)	475	A	Q	0.003705	0.05929	0.006842
participant H (day 152)	475	A	R	0.004242	0.05929	0.006842
participant H (day 152)	475	A	S	0.004263	0.05929	0.006842
participant H (day 152)	475	A	T	0.001017	0.05929	0.006842
participant H (day 152)	475	A	V	0.005611	0.05929	0.006842
participant H (day 152)	475	A	Y	0.003142	0.05929	0.006842
participant H (day 152)	476	G	A	0.003215	0.05503	0.007282
participant H (day 152)	476	G	D	0.004484	0.05503	0.007282
participant H (day 152)	476	G	E	0.005266	0.05503	0.007282
participant H (day 152)	476	G	H	0.005623	0.05503	0.007282
participant H (day 152)	476	G	K	0.00593	0.05503	0.007282
participant H (day 152)	476	G	N	0.006661	0.05503	0.007282
participant H (day 152)	476	G	Q	0.006633	0.05503	0.007282
participant H (day 152)	476	G	R	0.004149	0.05503	0.007282
participant H (day 152)	476	G	S	0.007282	0.05503	0.007282
participant H (day 152)	476	G	T	0.005784	0.05503	0.007282
participant H (day 152)	477	S	A	0.003544	0.09076	0.009566
participant H (day 152)	477	S	C	0.003838	0.09076	0.009566
participant H (day 152)	477	S	D	0.003284	0.09076	0.009566
participant H (day 152)	477	S	F	0.003459	0.09076	0.009566
participant H (day 152)	477	S	G	0.003413	0.09076	0.009566
participant H (day 152)	477	S	H	0.009522	0.09076	0.009566
participant H (day 152)	477	S	I	0.003338	0.09076	0.009566
participant H (day 152)	477	S	L	0.004637	0.09076	0.009566
participant H (day 152)	477	S	N	0.008477	0.09076	0.009566
participant H (day 152)	477	S	P	0.008882	0.09076	0.009566
participant H (day 152)	477	S	Q	0.009566	0.09076	0.009566
participant H (day 152)	477	S	R	0.003958	0.09076	0.009566
participant H (day 152)	477	S	T	0.005853	0.09076	0.009566
participant H (day 152)	477	S	V	0.007459	0.09076	0.009566
participant H (day 152)	477	S	W	0.005261	0.09076	0.009566
participant H (day 152)	477	S	Y	0.006269	0.09076	0.009566
participant H (day 152)	478	T	A	0.004978	0.1764	0.03809
participant H (day 152)	478	T	C	0.004272	0.1764	0.03809
participant H (day 152)	478	T	D	0.001082	0.1764	0.03809
participant H (day 152)	478	T	E	0.005615	0.1764	0.03809
participant H (day 152)	478	T	F	0.006689	0.1764	0.03809
participant H (day 152)	478	T	G	0.00257	0.1764	0.03809
participant H (day 152)	478	T	H	0.005845	0.1764	0.03809
participant H (day 152)	478	T	I	0.01505	0.1764	0.03809
participant H (day 152)	478	T	K	0.02438	0.1764	0.03809
participant H (day 152)	478	T	L	0.005544	0.1764	0.03809
participant H (day 152)	478	T	M	0.004499	0.1764	0.03809
participant H (day 152)	478	T	N	0.001353	0.1764	0.03809
participant H (day 152)	478	T	P	0.00602	0.1764	0.03809
participant H (day 152)	478	T	Q	0.0128	0.1764	0.03809
participant H (day 152)	478	T	R	0.01635	0.1764	0.03809
participant H (day 152)	478	T	S	0.003487	0.1764	0.03809
participant H (day 152)	478	T	V	0.007534	0.1764	0.03809
participant H (day 152)	478	T	W	0.03809	0.1764	0.03809
participant H (day 152)	478	T	Y	0.01027	0.1764	0.03809
participant H (day 152)	479	P	A	0.005125	0.1098	0.01384
participant H (day 152)	479	P	C	0.009041	0.1098	0.01384
participant H (day 152)	479	P	D	0.003288	0.1098	0.01384
participant H (day 152)	479	P	E	0.003849	0.1098	0.01384
participant H (day 152)	479	P	F	0.01369	0.1098	0.01384
participant H (day 152)	479	P	G	0.004003	0.1098	0.01384
participant H (day 152)	479	P	H	0.00339	0.1098	0.01384
participant H (day 152)	479	P	I	0.001815	0.1098	0.01384
participant H (day 152)	479	P	K	0.009166	0.1098	0.01384
participant H (day 152)	479	P	L	0.005669	0.1098	0.01384
participant H (day 152)	479	P	M	0.006264	0.1098	0.01384
participant H (day 152)	479	P	N	0.003805	0.1098	0.01384
participant H (day 152)	479	P	Q	0.005249	0.1098	0.01384
participant H (day 152)	479	P	R	0.00922	0.1098	0.01384
participant H (day 152)	479	P	S	0.004537	0.1098	0.01384
participant H (day 152)	479	P	T	0.002884	0.1098	0.01384
participant H (day 152)	479	P	V	0.004926	0.1098	0.01384
participant H (day 152)	479	P	Y	0.01384	0.1098	0.01384
participant H (day 152)	481	N	A	0.002595	0.06213	0.01138
participant H (day 152)	481	N	C	0.004425	0.06213	0.01138
participant H (day 152)	481	N	D	0.0006525	0.06213	0.01138
participant H (day 152)	481	N	E	0.002604	0.06213	0.01138
participant H (day 152)	481	N	F	0.005576	0.06213	0.01138
participant H (day 152)	481	N	G	0.003499	0.06213	0.01138
participant H (day 152)	481	N	H	0.003232	0.06213	0.01138
participant H (day 152)	481	N	I	0.002746	0.06213	0.01138
participant H (day 152)	481	N	K	0.003174	0.06213	0.01138
participant H (day 152)	481	N	L	0.003535	0.06213	0.01138
participant H (day 152)	481	N	M	0.003324	0.06213	0.01138
participant H (day 152)	481	N	P	0.005787	0.06213	0.01138
participant H (day 152)	481	N	Q	0.001573	0.06213	0.01138
participant H (day 152)	481	N	R	0.002122	0.06213	0.01138
participant H (day 152)	481	N	S	0.0006526	0.06213	0.01138
participant H (day 152)	481	N	T	0.002207	0.06213	0.01138
participant H (day 152)	481	N	V	0.003045	0.06213	0.01138
participant H (day 152)	481	N	Y	0.01138	0.06213	0.01138
participant H (day 152)	482	G	A	0.002366	0.05106	0.007001
participant H (day 152)	482	G	C	0.003819	0.05106	0.007001
participant H (day 152)	482	G	D	0.002777	0.05106	0.007001
participant H (day 152)	482	G	F	0.00389	0.05106	0.007001
participant H (day 152)	482	G	H	0.005225	0.05106	0.007001
participant H (day 152)	482	G	K	0.004066	0.05106	0.007001
participant H (day 152)	482	G	L	0.002607	0.05106	0.007001
participant H (day 152)	482	G	N	0.007001	0.05106	0.007001
participant H (day 152)	482	G	P	0.005296	0.05106	0.007001
participant H (day 152)	482	G	Q	0.001266	0.05106	0.007001
participant H (day 152)	482	G	R	0.00559	0.05106	0.007001
participant H (day 152)	482	G	S	0.00233	0.05106	0.007001
participant H (day 152)	482	G	T	0.001653	0.05106	0.007001
participant H (day 152)	482	G	Y	0.003176	0.05106	0.007001
participant H (day 152)	483	V	A	0.03117	1.262	0.163
participant H (day 152)	483	V	C	0.09929	1.262	0.163
participant H (day 152)	483	V	D	0.05865	1.262	0.163
participant H (day 152)	483	V	E	0.06968	1.262	0.163
participant H (day 152)	483	V	F	0.01201	1.262	0.163
participant H (day 152)	483	V	G	0.06515	1.262	0.163
participant H (day 152)	483	V	H	0.1086	1.262	0.163
participant H (day 152)	483	V	I	0.01828	1.262	0.163
participant H (day 152)	483	V	K	0.132	1.262	0.163
participant H (day 152)	483	V	L	0.01973	1.262	0.163
participant H (day 152)	483	V	M	0.05034	1.262	0.163
participant H (day 152)	483	V	N	0.04364	1.262	0.163
participant H (day 152)	483	V	Q	0.08125	1.262	0.163
participant H (day 152)	483	V	R	0.07384	1.262	0.163
participant H (day 152)	483	V	S	0.163	1.262	0.163
participant H (day 152)	483	V	T	0.1481	1.262	0.163
participant H (day 152)	483	V	W	0.02469	1.262	0.163
participant H (day 152)	483	V	Y	0.06261	1.262	0.163
participant H (day 152)	484	E	A	0.2072	2.998	0.2348
participant H (day 152)	484	E	C	0.1541	2.998	0.2348
participant H (day 152)	484	E	D	0.01901	2.998	0.2348
participant H (day 152)	484	E	F	0.2066	2.998	0.2348
participant H (day 152)	484	E	G	0.05396	2.998	0.2348
participant H (day 152)	484	E	H	0.2303	2.998	0.2348
participant H (day 152)	484	E	I	0.2216	2.998	0.2348
participant H (day 152)	484	E	K	0.143	2.998	0.2348
participant H (day 152)	484	E	L	0.1879	2.998	0.2348
participant H (day 152)	484	E	M	0.1632	2.998	0.2348
participant H (day 152)	484	E	N	0.04948	2.998	0.2348
participant H (day 152)	484	E	P	0.2348	2.998	0.2348
participant H (day 152)	484	E	Q	0.1674	2.998	0.2348
participant H (day 152)	484	E	R	0.1387	2.998	0.2348
participant H (day 152)	484	E	S	0.1491	2.998	0.2348
participant H (day 152)	484	E	T	0.1291	2.998	0.2348
participant H (day 152)	484	E	V	0.21	2.998	0.2348
participant H (day 152)	484	E	W	0.1513	2.998	0.2348
participant H (day 152)	484	E	Y	0.1815	2.998	0.2348
participant H (day 152)	485	G	A	0.002302	0.0288	0.003928
participant H (day 152)	485	G	C	0.003592	0.0288	0.003928
participant H (day 152)	485	G	D	0.0006527	0.0288	0.003928
participant H (day 152)	485	G	E	0.002559	0.0288	0.003928
participant H (day 152)	485	G	H	0.003928	0.0288	0.003928
participant H (day 152)	485	G	K	0.002586	0.0288	0.003928
participant H (day 152)	485	G	M	0.001433	0.0288	0.003928
participant H (day 152)	485	G	N	0.002373	0.0288	0.003928
participant H (day 152)	485	G	P	0.00295	0.0288	0.003928
participant H (day 152)	485	G	Q	0.0006526	0.0288	0.003928
participant H (day 152)	485	G	R	0.001765	0.0288	0.003928
participant H (day 152)	485	G	S	0.002111	0.0288	0.003928
participant H (day 152)	485	G	T	0.001896	0.0288	0.003928
participant H (day 152)	486	F	A	0.1326	1.626	0.1627
participant H (day 152)	486	F	C	0.02695	1.626	0.1627
participant H (day 152)	486	F	D	0.1531	1.626	0.1627
participant H (day 152)	486	F	E	0.1472	1.626	0.1627
participant H (day 152)	486	F	G	0.1397	1.626	0.1627
participant H (day 152)	486	F	H	0.02838	1.626	0.1627
participant H (day 152)	486	F	I	0.0187	1.626	0.1627
participant H (day 152)	486	F	K	0.1411	1.626	0.1627
participant H (day 152)	486	F	L	0.003966	1.626	0.1627
participant H (day 152)	486	F	M	0.003029	1.626	0.1627
participant H (day 152)	486	F	N	0.1026	1.626	0.1627
participant H (day 152)	486	F	P	0.1627	1.626	0.1627
participant H (day 152)	486	F	Q	0.0822	1.626	0.1627
participant H (day 152)	486	F	R	0.08798	1.626	0.1627
participant H (day 152)	486	F	S	0.1219	1.626	0.1627
participant H (day 152)	486	F	T	0.1208	1.626	0.1627
participant H (day 152)	486	F	V	0.09967	1.626	0.1627
participant H (day 152)	486	F	W	0.01454	1.626	0.1627
participant H (day 152)	486	F	Y	0.03872	1.626	0.1627
participant H (day 152)	487	N	A	0.0388	0.5894	0.1115
participant H (day 152)	487	N	D	0.006405	0.5894	0.1115
participant H (day 152)	487	N	E	0.09954	0.5894	0.1115
participant H (day 152)	487	N	F	0.007579	0.5894	0.1115
participant H (day 152)	487	N	G	0.003245	0.5894	0.1115
participant H (day 152)	487	N	H	0.004583	0.5894	0.1115
participant H (day 152)	487	N	K	0.06412	0.5894	0.1115
participant H (day 152)	487	N	L	0.1115	0.5894	0.1115
participant H (day 152)	487	N	M	0.06691	0.5894	0.1115
participant H (day 152)	487	N	Q	0.06937	0.5894	0.1115
participant H (day 152)	487	N	R	0.07473	0.5894	0.1115
participant H (day 152)	487	N	S	0.02266	0.5894	0.1115
participant H (day 152)	487	N	T	0.01505	0.5894	0.1115
participant H (day 152)	487	N	Y	0.004925	0.5894	0.1115
participant H (day 152)	489	Y	F	0.008094	0.3518	0.1279
participant H (day 152)	489	Y	H	0.000914	0.3518	0.1279
participant H (day 152)	489	Y	I	0.0878	0.3518	0.1279
participant H (day 152)	489	Y	L	0.03066	0.3518	0.1279
participant H (day 152)	489	Y	M	0.03355	0.3518	0.1279
participant H (day 152)	489	Y	Q	0.05933	0.3518	0.1279
participant H (day 152)	489	Y	V	0.1279	0.3518	0.1279
participant H (day 152)	489	Y	W	0.003593	0.3518	0.1279
participant H (day 152)	490	F	A	0.02986	1.612	0.1746
participant H (day 152)	490	F	C	0.08982	1.612	0.1746
participant H (day 152)	490	F	D	0.1697	1.612	0.1746
participant H (day 152)	490	F	E	0.1454	1.612	0.1746
participant H (day 152)	490	F	G	0.03099	1.612	0.1746
participant H (day 152)	490	F	H	0.0483	1.612	0.1746
participant H (day 152)	490	F	I	0.1467	1.612	0.1746
participant H (day 152)	490	F	K	0.1746	1.612	0.1746
participant H (day 152)	490	F	L	0.0705	1.612	0.1746
participant H (day 152)	490	F	M	0.04815	1.612	0.1746
participant H (day 152)	490	F	N	0.1425	1.612	0.1746
participant H (day 152)	490	F	P	0.05975	1.612	0.1746
participant H (day 152)	490	F	Q	0.04982	1.612	0.1746
participant H (day 152)	490	F	R	0.1348	1.612	0.1746
participant H (day 152)	490	F	S	0.02779	1.612	0.1746
participant H (day 152)	490	F	T	0.0709	1.612	0.1746
participant H (day 152)	490	F	V	0.1369	1.612	0.1746
participant H (day 152)	490	F	W	0.009188	1.612	0.1746
participant H (day 152)	490	F	Y	0.02639	1.612	0.1746
participant H (day 152)	492	L	F	0.003748	0.2356	0.1865
participant H (day 152)	492	L	I	0.04533	0.2356	0.1865
participant H (day 152)	492	L	V	0.1865	0.2356	0.1865
participant H (day 152)	493	Q	A	0.01758	0.6664	0.1503
participant H (day 152)	493	Q	D	0.0164	0.6664	0.1503
participant H (day 152)	493	Q	E	0.05489	0.6664	0.1503
participant H (day 152)	493	Q	G	0.04196	0.6664	0.1503
participant H (day 152)	493	Q	H	0.005394	0.6664	0.1503
participant H (day 152)	493	Q	I	0.02475	0.6664	0.1503
participant H (day 152)	493	Q	K	0.003254	0.6664	0.1503
participant H (day 152)	493	Q	L	0.01946	0.6664	0.1503
participant H (day 152)	493	Q	M	0.00404	0.6664	0.1503
participant H (day 152)	493	Q	N	0.08383	0.6664	0.1503
participant H (day 152)	493	Q	R	0.1232	0.6664	0.1503
participant H (day 152)	493	Q	S	0.02958	0.6664	0.1503
participant H (day 152)	493	Q	T	0.1503	0.6664	0.1503
participant H (day 152)	493	Q	V	0.01441	0.6664	0.1503
participant H (day 152)	493	Q	W	0.005097	0.6664	0.1503
participant H (day 152)	493	Q	Y	0.07233	0.6664	0.1503
participant H (day 152)	494	S	A	0.003204	1.7	0.2114
participant H (day 152)	494	S	D	0.1445	1.7	0.2114
participant H (day 152)	494	S	F	0.1344	1.7	0.2114
participant H (day 152)	494	S	G	0.004454	1.7	0.2114
participant H (day 152)	494	S	H	0.1035	1.7	0.2114
participant H (day 152)	494	S	I	0.115	1.7	0.2114
participant H (day 152)	494	S	K	0.14	1.7	0.2114
participant H (day 152)	494	S	M	0.071	1.7	0.2114
participant H (day 152)	494	S	N	0.1526	1.7	0.2114
participant H (day 152)	494	S	P	0.09495	1.7	0.2114
participant H (day 152)	494	S	R	0.2114	1.7	0.2114
participant H (day 152)	494	S	T	0.1856	1.7	0.2114
participant H (day 152)	494	S	V	0.1037	1.7	0.2114
participant H (day 152)	494	S	W	0.1243	1.7	0.2114
participant H (day 152)	494	S	Y	0.1116	1.7	0.2114
participant H (day 152)	496	G	A	0.008732	0.4567	0.1054
participant H (day 152)	496	G	C	0.01922	0.4567	0.1054
participant H (day 152)	496	G	D	0.01727	0.4567	0.1054
participant H (day 152)	496	G	E	0.004041	0.4567	0.1054
participant H (day 152)	496	G	F	0.05381	0.4567	0.1054
participant H (day 152)	496	G	H	0.04992	0.4567	0.1054
participant H (day 152)	496	G	I	0.01225	0.4567	0.1054
participant H (day 152)	496	G	K	0.008845	0.4567	0.1054
participant H (day 152)	496	G	L	0.07588	0.4567	0.1054
participant H (day 152)	496	G	M	0.007891	0.4567	0.1054
participant H (day 152)	496	G	N	0.005244	0.4567	0.1054
participant H (day 152)	496	G	Q	0.004561	0.4567	0.1054
participant H (day 152)	496	G	R	0.01467	0.4567	0.1054
participant H (day 152)	496	G	S	0.01716	0.4567	0.1054
participant H (day 152)	496	G	T	0.008994	0.4567	0.1054
participant H (day 152)	496	G	V	0.00275	0.4567	0.1054
participant H (day 152)	496	G	W	0.04004	0.4567	0.1054
participant H (day 152)	496	G	Y	0.1054	0.4567	0.1054
participant H (day 152)	498	Q	A	0.00958	0.09742	0.01051
participant H (day 152)	498	Q	C	0.008057	0.09742	0.01051
participant H (day 152)	498	Q	D	0.007941	0.09742	0.01051
participant H (day 152)	498	Q	E	0.002685	0.09742	0.01051
participant H (day 152)	498	Q	F	0.00575	0.09742	0.01051
participant H (day 152)	498	Q	G	0.007606	0.09742	0.01051
participant H (day 152)	498	Q	H	0.006086	0.09742	0.01051
participant H (day 152)	498	Q	I	0.01051	0.09742	0.01051
participant H (day 152)	498	Q	K	0.01003	0.09742	0.01051
participant H (day 152)	498	Q	L	0.003671	0.09742	0.01051
participant H (day 152)	498	Q	M	0.002204	0.09742	0.01051
participant H (day 152)	498	Q	N	0.005287	0.09742	0.01051
participant H (day 152)	498	Q	R	0.004391	0.09742	0.01051
participant H (day 152)	498	Q	S	0.00226	0.09742	0.01051
participant H (day 152)	498	Q	T	0.00272	0.09742	0.01051
participant H (day 152)	498	Q	V	0.002693	0.09742	0.01051
participant H (day 152)	498	Q	W	0.003342	0.09742	0.01051
participant H (day 152)	498	Q	Y	0.002612	0.09742	0.01051
participant H (day 152)	499	P	A	0.03182	0.6619	0.2026
participant H (day 152)	499	P	C	0.141	0.6619	0.2026
participant H (day 152)	499	P	D	0.01133	0.6619	0.2026
participant H (day 152)	499	P	E	0.06534	0.6619	0.2026
participant H (day 152)	499	P	G	0.2026	0.6619	0.2026
participant H (day 152)	499	P	H	0.05377	0.6619	0.2026
participant H (day 152)	499	P	L	0.006265	0.6619	0.2026
participant H (day 152)	499	P	M	0.01824	0.6619	0.2026
participant H (day 152)	499	P	N	0.01448	0.6619	0.2026
participant H (day 152)	499	P	Q	0.02326	0.6619	0.2026
participant H (day 152)	499	P	R	0.01904	0.6619	0.2026
participant H (day 152)	499	P	S	0.02068	0.6619	0.2026
participant H (day 152)	499	P	T	0.008486	0.6619	0.2026
participant H (day 152)	499	P	V	0.01615	0.6619	0.2026
participant H (day 152)	499	P	Y	0.02938	0.6619	0.2026
participant H (day 152)	500	T	A	0.004642	0.09589	0.01954
participant H (day 152)	500	T	C	0.008422	0.09589	0.01954
participant H (day 152)	500	T	D	0.00451	0.09589	0.01954
participant H (day 152)	500	T	E	0.001344	0.09589	0.01954
participant H (day 152)	500	T	F	0.005013	0.09589	0.01954
participant H (day 152)	500	T	G	0.003287	0.09589	0.01954
participant H (day 152)	500	T	H	0.002539	0.09589	0.01954
participant H (day 152)	500	T	I	0.004206	0.09589	0.01954
participant H (day 152)	500	T	K	0.003057	0.09589	0.01954
participant H (day 152)	500	T	L	0.004474	0.09589	0.01954
participant H (day 152)	500	T	M	0.004954	0.09589	0.01954
participant H (day 152)	500	T	N	0.002848	0.09589	0.01954
participant H (day 152)	500	T	P	0.01954	0.09589	0.01954
participant H (day 152)	500	T	Q	0.001121	0.09589	0.01954
participant H (day 152)	500	T	R	0.003047	0.09589	0.01954
participant H (day 152)	500	T	S	0.003258	0.09589	0.01954
participant H (day 152)	500	T	V	0.006168	0.09589	0.01954
participant H (day 152)	500	T	W	0.009775	0.09589	0.01954
participant H (day 152)	500	T	Y	0.003689	0.09589	0.01954
participant H (day 152)	501	N	A	0.02113	0.278	0.09619
participant H (day 152)	501	N	C	0.09619	0.278	0.09619
participant H (day 152)	501	N	F	0.001181	0.278	0.09619
participant H (day 152)	501	N	G	0.03114	0.278	0.09619
participant H (day 152)	501	N	H	0.007115	0.278	0.09619
participant H (day 152)	501	N	I	0.005455	0.278	0.09619
participant H (day 152)	501	N	L	0.005535	0.278	0.09619
participant H (day 152)	501	N	M	0.005737	0.278	0.09619
participant H (day 152)	501	N	P	0.009279	0.278	0.09619
participant H (day 152)	501	N	Q	0.008179	0.278	0.09619
participant H (day 152)	501	N	R	0.06054	0.278	0.09619
participant H (day 152)	501	N	S	0.00403	0.278	0.09619
participant H (day 152)	501	N	T	0.005829	0.278	0.09619
participant H (day 152)	501	N	V	0.007281	0.278	0.09619
participant H (day 152)	501	N	W	0.004933	0.278	0.09619
participant H (day 152)	501	N	Y	0.004442	0.278	0.09619
participant H (day 152)	503	V	A	0.009584	0.3278	0.1613
participant H (day 152)	503	V	C	0.004084	0.3278	0.1613
participant H (day 152)	503	V	D	0.003448	0.3278	0.1613
participant H (day 152)	503	V	E	0.004946	0.3278	0.1613
participant H (day 152)	503	V	F	0.006922	0.3278	0.1613
participant H (day 152)	503	V	G	0.00604	0.3278	0.1613
participant H (day 152)	503	V	H	0.009134	0.3278	0.1613
participant H (day 152)	503	V	I	0.00346	0.3278	0.1613
participant H (day 152)	503	V	K	0.003744	0.3278	0.1613
participant H (day 152)	503	V	L	0.002937	0.3278	0.1613
participant H (day 152)	503	V	M	0.0038	0.3278	0.1613
participant H (day 152)	503	V	N	0.004026	0.3278	0.1613
participant H (day 152)	503	V	Q	0.004462	0.3278	0.1613
participant H (day 152)	503	V	R	0.001803	0.3278	0.1613
participant H (day 152)	503	V	S	0.087	0.3278	0.1613
participant H (day 152)	503	V	T	0.1613	0.3278	0.1613
participant H (day 152)	503	V	W	0.007022	0.3278	0.1613
participant H (day 152)	503	V	Y	0.004077	0.3278	0.1613
participant H (day 152)	504	G	A	0.003315	0.1134	0.01992
participant H (day 152)	504	G	C	0.007324	0.1134	0.01992
participant H (day 152)	504	G	D	0.01992	0.1134	0.01992
participant H (day 152)	504	G	E	0.002351	0.1134	0.01992
participant H (day 152)	504	G	F	0.008361	0.1134	0.01992
participant H (day 152)	504	G	H	0.005497	0.1134	0.01992
participant H (day 152)	504	G	I	0.004331	0.1134	0.01992
participant H (day 152)	504	G	K	0.004457	0.1134	0.01992
participant H (day 152)	504	G	L	0.004858	0.1134	0.01992
participant H (day 152)	504	G	M	0.004442	0.1134	0.01992
participant H (day 152)	504	G	N	0.01138	0.1134	0.01992
participant H (day 152)	504	G	P	0.00707	0.1134	0.01992
participant H (day 152)	504	G	Q	0.003896	0.1134	0.01992
participant H (day 152)	504	G	R	0.002111	0.1134	0.01992
participant H (day 152)	504	G	S	0.005581	0.1134	0.01992
participant H (day 152)	504	G	T	0.004917	0.1134	0.01992
participant H (day 152)	504	G	V	0.005423	0.1134	0.01992
participant H (day 152)	504	G	W	0.003663	0.1134	0.01992
participant H (day 152)	504	G	Y	0.004459	0.1134	0.01992
participant H (day 152)	505	Y	F	0.004152	0.03812	0.01295
participant H (day 152)	505	Y	H	0.006524	0.03812	0.01295
participant H (day 152)	505	Y	M	0.001908	0.03812	0.01295
participant H (day 152)	505	Y	N	0.004636	0.03812	0.01295
participant H (day 152)	505	Y	Q	0.007946	0.03812	0.01295
participant H (day 152)	505	Y	W	0.01295	0.03812	0.01295
participant H (day 152)	506	Q	A	0.0173	0.1078	0.05521
participant H (day 152)	506	Q	E	0.02163	0.1078	0.05521
participant H (day 152)	506	Q	H	0.05521	0.1078	0.05521
participant H (day 152)	506	Q	N	0.01366	0.1078	0.05521
participant H (day 152)	507	P	A	0.01029	0.01029	0.01029
participant H (day 152)	508	Y	A	0.01112	0.1476	0.05913
participant H (day 152)	508	Y	F	0.002677	0.1476	0.05913
participant H (day 152)	508	Y	H	0.003848	0.1476	0.05913
participant H (day 152)	508	Y	M	0.0202	0.1476	0.05913
participant H (day 152)	508	Y	N	0.02715	0.1476	0.05913
participant H (day 152)	508	Y	T	0.05913	0.1476	0.05913
participant H (day 152)	508	Y	V	0.02001	0.1476	0.05913
participant H (day 152)	508	Y	W	0.003487	0.1476	0.05913
participant H (day 152)	510	V	I	0.004788	0.004788	0.004788
participant H (day 152)	512	V	I	0.004598	0.004598	0.004598
participant H (day 152)	513	L	I	0.007374	0.01322	0.007374
participant H (day 152)	513	L	M	0.005849	0.01322	0.007374
participant H (day 152)	514	S	A	0.004599	0.2075	0.04834
participant H (day 152)	514	S	C	0.01706	0.2075	0.04834
participant H (day 152)	514	S	F	0.04834	0.2075	0.04834
participant H (day 152)	514	S	G	0.003969	0.2075	0.04834
participant H (day 152)	514	S	H	0.008673	0.2075	0.04834
participant H (day 152)	514	S	I	0.01162	0.2075	0.04834
participant H (day 152)	514	S	K	0.005235	0.2075	0.04834
participant H (day 152)	514	S	L	0.0146	0.2075	0.04834
participant H (day 152)	514	S	M	0.02444	0.2075	0.04834
participant H (day 152)	514	S	N	0.002281	0.2075	0.04834
participant H (day 152)	514	S	Q	0.007376	0.2075	0.04834
participant H (day 152)	514	S	R	0.01877	0.2075	0.04834
participant H (day 152)	514	S	T	0.004893	0.2075	0.04834
participant H (day 152)	514	S	V	0.01322	0.2075	0.04834
participant H (day 152)	514	S	W	0.00632	0.2075	0.04834
participant H (day 152)	514	S	Y	0.01607	0.2075	0.04834
participant H (day 152)	515	F	L	0.005169	0.01653	0.01136
participant H (day 152)	515	F	M	0.01136	0.01653	0.01136
participant H (day 152)	516	E	D	0.01224	0.05633	0.01592
participant H (day 152)	516	E	H	0.0006526	0.05633	0.01592
participant H (day 152)	516	E	K	0.01	0.05633	0.01592
participant H (day 152)	516	E	N	0.003728	0.05633	0.01592
participant H (day 152)	516	E	P	0.01592	0.05633	0.01592
participant H (day 152)	516	E	R	0.006687	0.05633	0.01592
participant H (day 152)	516	E	S	0.003381	0.05633	0.01592
participant H (day 152)	516	E	T	0.003717	0.05633	0.01592
participant H (day 152)	517	L	E	0.009094	0.05695	0.02008
participant H (day 152)	517	L	H	0.005903	0.05695	0.02008
participant H (day 152)	517	L	I	0.02008	0.05695	0.02008
participant H (day 152)	517	L	K	0.003597	0.05695	0.02008
participant H (day 152)	517	L	M	0.002841	0.05695	0.02008
participant H (day 152)	517	L	N	0.002614	0.05695	0.02008
participant H (day 152)	517	L	Q	0.00259	0.05695	0.02008
participant H (day 152)	517	L	R	0.002303	0.05695	0.02008
participant H (day 152)	517	L	S	0.00225	0.05695	0.02008
participant H (day 152)	517	L	T	0.0008372	0.05695	0.02008
participant H (day 152)	517	L	V	0.001721	0.05695	0.02008
participant H (day 152)	517	L	Y	0.003114	0.05695	0.02008
participant H (day 152)	518	L	F	0.005878	0.08634	0.01739
participant H (day 152)	518	L	H	0.004919	0.08634	0.01739
participant H (day 152)	518	L	I	0.00583	0.08634	0.01739
participant H (day 152)	518	L	K	0.009372	0.08634	0.01739
participant H (day 152)	518	L	M	0.007725	0.08634	0.01739
participant H (day 152)	518	L	N	0.003414	0.08634	0.01739
participant H (day 152)	518	L	P	0.01739	0.08634	0.01739
participant H (day 152)	518	L	Q	0.003894	0.08634	0.01739
participant H (day 152)	518	L	R	0.006048	0.08634	0.01739
participant H (day 152)	518	L	S	0.003882	0.08634	0.01739
participant H (day 152)	518	L	T	0.003106	0.08634	0.01739
participant H (day 152)	518	L	V	0.008474	0.08634	0.01739
participant H (day 152)	518	L	W	0.002966	0.08634	0.01739
participant H (day 152)	518	L	Y	0.00344	0.08634	0.01739
participant H (day 152)	519	H	C	0.01171	0.07667	0.01239
participant H (day 152)	519	H	D	0.01239	0.07667	0.01239
participant H (day 152)	519	H	F	0.004865	0.07667	0.01239
participant H (day 152)	519	H	I	0.005753	0.07667	0.01239
participant H (day 152)	519	H	L	0.006619	0.07667	0.01239
participant H (day 152)	519	H	N	0.003981	0.07667	0.01239
participant H (day 152)	519	H	P	0.004606	0.07667	0.01239
participant H (day 152)	519	H	Q	0.003673	0.07667	0.01239
participant H (day 152)	519	H	R	0.009972	0.07667	0.01239
participant H (day 152)	519	H	S	0.002955	0.07667	0.01239
participant H (day 152)	519	H	T	0.001599	0.07667	0.01239
participant H (day 152)	519	H	V	0.00338	0.07667	0.01239
participant H (day 152)	519	H	Y	0.005165	0.07667	0.01239
participant H (day 152)	520	A	C	0.01302	0.1129	0.01794
participant H (day 152)	520	A	D	0.004617	0.1129	0.01794
participant H (day 152)	520	A	E	0.003758	0.1129	0.01794
participant H (day 152)	520	A	F	0.006842	0.1129	0.01794
participant H (day 152)	520	A	G	0.002963	0.1129	0.01794
participant H (day 152)	520	A	H	0.005024	0.1129	0.01794
participant H (day 152)	520	A	I	0.01794	0.1129	0.01794
participant H (day 152)	520	A	K	0.004296	0.1129	0.01794
participant H (day 152)	520	A	L	0.00762	0.1129	0.01794
participant H (day 152)	520	A	M	0.01174	0.1129	0.01794
participant H (day 152)	520	A	N	0.004905	0.1129	0.01794
participant H (day 152)	520	A	P	0.006185	0.1129	0.01794
participant H (day 152)	520	A	R	0.004236	0.1129	0.01794
participant H (day 152)	520	A	S	0.005792	0.1129	0.01794
participant H (day 152)	520	A	T	0.004461	0.1129	0.01794
participant H (day 152)	520	A	V	0.005963	0.1129	0.01794
participant H (day 152)	520	A	Y	0.003506	0.1129	0.01794
participant H (day 152)	521	P	C	0.004569	0.03476	0.006144
participant H (day 152)	521	P	F	0.006144	0.03476	0.006144
participant H (day 152)	521	P	G	0.004402	0.03476	0.006144
participant H (day 152)	521	P	H	0.002878	0.03476	0.006144
participant H (day 152)	521	P	N	0.002692	0.03476	0.006144
participant H (day 152)	521	P	R	0.004922	0.03476	0.006144
participant H (day 152)	521	P	S	0.004534	0.03476	0.006144
participant H (day 152)	521	P	T	0.004618	0.03476	0.006144
participant H (day 152)	522	A	C	0.005331	0.0882	0.009531
participant H (day 152)	522	A	D	0.008601	0.0882	0.009531
participant H (day 152)	522	A	E	0.006105	0.0882	0.009531
participant H (day 152)	522	A	G	0.004421	0.0882	0.009531
participant H (day 152)	522	A	H	0.009531	0.0882	0.009531
participant H (day 152)	522	A	I	0.003223	0.0882	0.009531
participant H (day 152)	522	A	K	0.002395	0.0882	0.009531
participant H (day 152)	522	A	L	0.006418	0.0882	0.009531
participant H (day 152)	522	A	M	0.005473	0.0882	0.009531
participant H (day 152)	522	A	P	0.003512	0.0882	0.009531
participant H (day 152)	522	A	R	0.002879	0.0882	0.009531
participant H (day 152)	522	A	S	0.009121	0.0882	0.009531
participant H (day 152)	522	A	T	0.004839	0.0882	0.009531
participant H (day 152)	522	A	V	0.004005	0.0882	0.009531
participant H (day 152)	522	A	W	0.009349	0.0882	0.009531
participant H (day 152)	522	A	Y	0.002997	0.0882	0.009531
participant H (day 152)	523	T	Y	0.004942	0.004942	0.004942
participant H (day 152)	524	V	A	0.01363	0.02073	0.01363
participant H (day 152)	524	V	G	0.003335	0.02073	0.01363
participant H (day 152)	524	V	I	0.003766	0.02073	0.01363
participant H (day 152)	525	C	A	0.004834	0.07587	0.03912
participant H (day 152)	525	C	F	0.007338	0.07587	0.03912
participant H (day 152)	525	C	I	0.00385	0.07587	0.03912
participant H (day 152)	525	C	L	0.008778	0.07587	0.03912
participant H (day 152)	525	C	N	0.03912	0.07587	0.03912
participant H (day 152)	525	C	R	0.004213	0.07587	0.03912
participant H (day 152)	525	C	S	0.007731	0.07587	0.03912
participant H (day 152)	526	G	A	0.005652	0.1133	0.01561
participant H (day 152)	526	G	D	0.005851	0.1133	0.01561
participant H (day 152)	526	G	E	0.01561	0.1133	0.01561
participant H (day 152)	526	G	L	0.01476	0.1133	0.01561
participant H (day 152)	526	G	N	0.01505	0.1133	0.01561
participant H (day 152)	526	G	P	0.01215	0.1133	0.01561
participant H (day 152)	526	G	R	0.008492	0.1133	0.01561
participant H (day 152)	526	G	S	0.0101	0.1133	0.01561
participant H (day 152)	526	G	V	0.01037	0.1133	0.01561
participant H (day 152)	526	G	W	0.01531	0.1133	0.01561
participant H (day 152)	527	P	A	0.0006841	0.07172	0.01486
participant H (day 152)	527	P	C	0.005197	0.07172	0.01486
participant H (day 152)	527	P	E	0.005587	0.07172	0.01486
participant H (day 152)	527	P	F	0.002991	0.07172	0.01486
participant H (day 152)	527	P	G	0.004546	0.07172	0.01486
participant H (day 152)	527	P	H	0.004011	0.07172	0.01486
participant H (day 152)	527	P	I	0.004169	0.07172	0.01486
participant H (day 152)	527	P	K	0.002314	0.07172	0.01486
participant H (day 152)	527	P	L	0.00214	0.07172	0.01486
participant H (day 152)	527	P	M	0.002138	0.07172	0.01486
participant H (day 152)	527	P	N	0.01486	0.07172	0.01486
participant H (day 152)	527	P	Q	0.004997	0.07172	0.01486
participant H (day 152)	527	P	R	0.003624	0.07172	0.01486
participant H (day 152)	527	P	S	0.002326	0.07172	0.01486
participant H (day 152)	527	P	T	0.0072	0.07172	0.01486
participant H (day 152)	527	P	V	0.002747	0.07172	0.01486
participant H (day 152)	527	P	Y	0.00219	0.07172	0.01486
participant H (day 152)	528	K	A	0.006748	0.1163	0.01245
participant H (day 152)	528	K	C	0.004935	0.1163	0.01245
participant H (day 152)	528	K	D	0.01077	0.1163	0.01245
participant H (day 152)	528	K	E	0.004341	0.1163	0.01245
participant H (day 152)	528	K	G	0.009104	0.1163	0.01245
participant H (day 152)	528	K	H	0.003428	0.1163	0.01245
participant H (day 152)	528	K	I	0.005342	0.1163	0.01245
participant H (day 152)	528	K	L	0.004972	0.1163	0.01245
participant H (day 152)	528	K	M	0.004501	0.1163	0.01245
participant H (day 152)	528	K	N	0.006232	0.1163	0.01245
participant H (day 152)	528	K	P	0.005761	0.1163	0.01245
participant H (day 152)	528	K	Q	0.008542	0.1163	0.01245
participant H (day 152)	528	K	R	0.003933	0.1163	0.01245
participant H (day 152)	528	K	S	0.005715	0.1163	0.01245
participant H (day 152)	528	K	T	0.01245	0.1163	0.01245
participant H (day 152)	528	K	V	0.01046	0.1163	0.01245
participant H (day 152)	528	K	W	0.00369	0.1163	0.01245
participant H (day 152)	528	K	Y	0.0054	0.1163	0.01245
participant H (day 152)	529	K	C	0.06822	0.1683	0.06822
participant H (day 152)	529	K	D	0.01313	0.1683	0.06822
participant H (day 152)	529	K	E	0.00279	0.1683	0.06822
participant H (day 152)	529	K	F	0.00577	0.1683	0.06822
participant H (day 152)	529	K	G	0.004919	0.1683	0.06822
participant H (day 152)	529	K	H	0.001873	0.1683	0.06822
participant H (day 152)	529	K	I	0.003178	0.1683	0.06822
participant H (day 152)	529	K	L	0.006926	0.1683	0.06822
participant H (day 152)	529	K	M	0.004186	0.1683	0.06822
participant H (day 152)	529	K	N	0.01523	0.1683	0.06822
participant H (day 152)	529	K	P	0.01367	0.1683	0.06822
participant H (day 152)	529	K	Q	0.003417	0.1683	0.06822
participant H (day 152)	529	K	R	0.002491	0.1683	0.06822
participant H (day 152)	529	K	S	0.003905	0.1683	0.06822
participant H (day 152)	529	K	T	0.007235	0.1683	0.06822
participant H (day 152)	529	K	V	0.003705	0.1683	0.06822
participant H (day 152)	529	K	W	0.002884	0.1683	0.06822
participant H (day 152)	529	K	Y	0.00473	0.1683	0.06822
participant H (day 152)	530	S	A	0.03869	0.1274	0.03869
participant H (day 152)	530	S	C	0.004807	0.1274	0.03869
participant H (day 152)	530	S	D	0.003129	0.1274	0.03869
participant H (day 152)	530	S	E	0.008204	0.1274	0.03869
participant H (day 152)	530	S	F	0.002716	0.1274	0.03869
participant H (day 152)	530	S	G	0.003307	0.1274	0.03869
participant H (day 152)	530	S	H	0.005883	0.1274	0.03869
participant H (day 152)	530	S	I	0.003428	0.1274	0.03869
participant H (day 152)	530	S	K	0.002577	0.1274	0.03869
participant H (day 152)	530	S	L	0.003587	0.1274	0.03869
participant H (day 152)	530	S	M	0.004654	0.1274	0.03869
participant H (day 152)	530	S	N	0.005532	0.1274	0.03869
participant H (day 152)	530	S	P	0.002184	0.1274	0.03869
participant H (day 152)	530	S	Q	0.01824	0.1274	0.03869
participant H (day 152)	530	S	R	0.002586	0.1274	0.03869
participant H (day 152)	530	S	T	0.006333	0.1274	0.03869
participant H (day 152)	530	S	V	0.005362	0.1274	0.03869
participant H (day 152)	530	S	W	0.00254	0.1274	0.03869
participant H (day 152)	530	S	Y	0.003605	0.1274	0.03869
participant H (day 152)	531	T	A	0.007904	0.0882	0.008489
participant H (day 152)	531	T	C	0.004275	0.0882	0.008489
participant H (day 152)	531	T	D	0.005418	0.0882	0.008489
participant H (day 152)	531	T	E	0.006188	0.0882	0.008489
participant H (day 152)	531	T	F	0.003179	0.0882	0.008489
participant H (day 152)	531	T	G	0.005548	0.0882	0.008489
participant H (day 152)	531	T	H	0.00327	0.0882	0.008489
participant H (day 152)	531	T	I	0.003892	0.0882	0.008489
participant H (day 152)	531	T	K	0.004104	0.0882	0.008489
participant H (day 152)	531	T	L	0.00221	0.0882	0.008489
participant H (day 152)	531	T	M	0.002662	0.0882	0.008489
participant H (day 152)	531	T	N	0.008489	0.0882	0.008489
participant H (day 152)	531	T	P	0.003428	0.0882	0.008489
participant H (day 152)	531	T	Q	0.005542	0.0882	0.008489
participant H (day 152)	531	T	R	0.003578	0.0882	0.008489
participant H (day 152)	531	T	S	0.008192	0.0882	0.008489
participant H (day 152)	531	T	V	0.00295	0.0882	0.008489
participant H (day 152)	531	T	W	0.00253	0.0882	0.008489
participant H (day 152)	531	T	Y	0.004839	0.0882	0.008489
participant H (day 61)	331	N	A	0	0.003417	0.001
participant H (day 61)	331	N	D	0.0006589	0.003417	0.001
participant H (day 61)	331	N	E	0	0.003417	0.001
participant H (day 61)	331	N	F	0.0006961	0.003417	0.001
participant H (day 61)	331	N	G	0.0006412	0.003417	0.001
participant H (day 61)	331	N	H	0	0.003417	0.001
participant H (day 61)	331	N	I	0	0.003417	0.001
participant H (day 61)	331	N	K	6.63E-05	0.003417	0.001
participant H (day 61)	331	N	L	0.0003546	0.003417	0.001
participant H (day 61)	331	N	M	0	0.003417	0.001
participant H (day 61)	331	N	P	0.001	0.003417	0.001
participant H (day 61)	331	N	Q	0	0.003417	0.001
participant H (day 61)	331	N	R	0	0.003417	0.001
participant H (day 61)	331	N	S	0	0.003417	0.001
participant H (day 61)	331	N	T	0	0.003417	0.001
participant H (day 61)	331	N	V	0	0.003417	0.001
participant H (day 61)	332	I	A	0.002473	0.04118	0.00714
participant H (day 61)	332	I	C	0.00714	0.04118	0.00714
participant H (day 61)	332	I	D	0.004867	0.04118	0.00714
participant H (day 61)	332	I	E	0.002039	0.04118	0.00714
participant H (day 61)	332	I	F	0.001462	0.04118	0.00714
participant H (day 61)	332	I	G	0	0.04118	0.00714
participant H (day 61)	332	I	H	0	0.04118	0.00714
participant H (day 61)	332	I	K	0.0005379	0.04118	0.00714
participant H (day 61)	332	I	L	0.003947	0.04118	0.00714
participant H (day 61)	332	I	M	0.003122	0.04118	0.00714
participant H (day 61)	332	I	N	0.002708	0.04118	0.00714
participant H (day 61)	332	I	P	0	0.04118	0.00714
participant H (day 61)	332	I	Q	0.001116	0.04118	0.00714
participant H (day 61)	332	I	R	0.002074	0.04118	0.00714
participant H (day 61)	332	I	S	0.001213	0.04118	0.00714
participant H (day 61)	332	I	T	0.002837	0.04118	0.00714
participant H (day 61)	332	I	V	0.001553	0.04118	0.00714
participant H (day 61)	332	I	W	0	0.04118	0.00714
participant H (day 61)	332	I	Y	0.004096	0.04118	0.00714
participant H (day 61)	333	T	A	0	0.01163	0.003908
participant H (day 61)	333	T	C	0.0003686	0.01163	0.003908
participant H (day 61)	333	T	D	0.002103	0.01163	0.003908
participant H (day 61)	333	T	E	0	0.01163	0.003908
participant H (day 61)	333	T	F	0	0.01163	0.003908
participant H (day 61)	333	T	G	0.001354	0.01163	0.003908
participant H (day 61)	333	T	H	0	0.01163	0.003908
participant H (day 61)	333	T	K	0.0003557	0.01163	0.003908
participant H (day 61)	333	T	L	0	0.01163	0.003908
participant H (day 61)	333	T	M	0.0004118	0.01163	0.003908
participant H (day 61)	333	T	N	0	0.01163	0.003908
participant H (day 61)	333	T	P	0	0.01163	0.003908
participant H (day 61)	333	T	Q	0.0012	0.01163	0.003908
participant H (day 61)	333	T	R	0	0.01163	0.003908
participant H (day 61)	333	T	S	8.40E-06	0.01163	0.003908
participant H (day 61)	333	T	V	0	0.01163	0.003908
participant H (day 61)	333	T	W	0.001922	0.01163	0.003908
participant H (day 61)	333	T	Y	0.003908	0.01163	0.003908
[truncated: 42,742 more rows]
